# Supplementary material for: Downstream components of the calmodulin signaling pathway in the rice salt stress response revealed by transcriptome profiling and target identification
Source: BMC Plant Biol. 2018 Dec 5;18:335. doi: 10.1186/s12870-018-1538-4 (PMC6282272; doi:10.1186/s12870-018-1538-4)
Supplement: Supplementary file 1 — The DEG lists grouped by HT salt-responsive DEG, LT salt-responsive DEG, HT DEG, LT DEG and salt-responsive DEG. This list contains locus number and annotation of the genes. (XLSX 2043 kb) [file 12870_2018_1538_MOESM1_ESM.xlsx]

## Sheet: HT salt responsive DEG
Locus	Annotation		BIN Name	Average Raw Read
				WTNS	WTS	L1NS	L1S
LOC_Os10g39880	'moderately similar to ( 368) ATCG00020 | Symbols: PSBA | Encodes chlorophyll binding protein D1, a part of the photosystem II reaction center core | chrC:383-1444 REVERSEmoderately similar to ( 370) PSBA_ORYSA Photosystem Q(B) protein (32 kDa thylakoid membrane protein) (Photosystem II protein D1) - Oryza sativa (Rice)psbA Photo_RC psbD protein|photosynthetic reaction center protein, putative, e…	PS.lightreaction.photosystem II.PSII polypeptide subunits'	'1.1.1.2'	5.5	3.5	2.5	14.5
LOC_Os01g64120	'weakly similar to ( 150) AT2G27510 | Symbols: ATFD3 | ATFD3 (ferredoxin 3); 2 iron, 2 sulfur cluster binding / electron carrier/ iron-sulfur cluster binding | chr2:11758281-11758748 REVERSEweakly similar to ( 150) FER1_RAPSA Ferredoxin, root R-B1 - Raphanus sativus (Radish)petF fer2 PRK07609 protein|2Fe-2S iron-sulfur cluster binding domain containing protein, expressed'	'PS.lightreaction.other electron carrier (ox/red).ferredoxin'	'1.1.5.2'	5943.5	3886	7720	4257
LOC_Os09g35800	'highly similar to ( 531) AT1G12780 | Symbols: UGE1 | UGE1 (UDP-D-glucose/UDP-D-galactose 4-epimerase 1); UDP-glucose 4-epimerase/ protein dimerization | chr1:4356124-4358120 REVERSEhighly similar to ( 536) GALE1_PEA UDP-glucose 4-epimerase (EC 5.1.3.2) (Galactowaldenase) (UDP-galactose 4-epimerase) - Pisum sativum (Garden pea) GalE PRK10675 WcaG Epimerase RfbB Gmd PRK10217 protein|UDP-glucose 4-…	cell wall.precursor synthesis.UGE'	'10.1.2'	682.5	400.5	878.5	543.5
LOC_Os03g55070	'highly similar to ( 894) AT5G15490 | Symbols: | UDP-glucose 6-dehydrogenase, putative | chr5:5027872-5029314 REVERSEhighly similar to ( 904) UGDH_SOYBN UDP-glucose 6-dehydrogenase (EC 1.1.1.22) (UDP-Glc dehydrogenase) (UDP-GlcDH) (UDPGDH) - Glycine max (Soybean) Ugd UDPG_MGDP_dh_N WecC wecC UDPG_MGDP_dh UDPG_MGDP_dh_C protein|UDP-glucose 6-dehydrogenase, putative, expressed'	'cell wall.precursor synthesis.UGD'	'10.1.4'	2451.5	516.5	1984.5	692
LOC_Os06g44260	'moderately similar to ( 376) AT1G73250 | Symbols: ATFX, GER1 | GER1 (GDP-4-KETO-6-DEOXYMANNOSE-3,5-EPIMERASE-4-REDUCTASE 1); GDP-L-fucose synthase | chr1:27545213-27546360 REVERSEhighly similar to ( 590) FCL2_ORYSA Putative GDP-L-fucose synthase 2 (EC 1.1.1.271) (GDP-4-keto-6-deoxy-D-mannose-3, 5-epimerase-4-reductase 2) - Oryza sativa (Rice) Epimerase WcaG RfbB GalE protein|synthase, putative, …	'cell wall.precursor synthesis.GER'	'10.1.8'	149	251.5	194.5	350
LOC_Os02g49332	'highly similar to ( 707) AT1G55850 | Symbols: ATCSLE1, CSLE1 | ATCSLE1; cellulose synthase/ transferase, transferring glycosyl groups | chr1:20876752-20879414 FORWARDCellulose_synt protein|CSLE2 - cellulose synthase-like family E, expressed'	'cell wall.cellulose synthesis.cellulose synthase'	'10.2.1'	71	199	81.5	283.5
LOC_Os09g30120	'highly similar to ( 690) AT1G55850 | Symbols: ATCSLE1, CSLE1 | ATCSLE1; cellulose synthase/ transferase, transferring glycosyl groups | chr1:20876752-20879414 FORWARDCellulose_synt protein|CSLE1 - cellulose synthase-like family E, expressed'	'cell wall.cellulose synthesis.cellulose synthase'	'10.2.1'	729.5	1136.5	767	1341.5
LOC_Os03g18910	'highly similar to ( 665) AT4G16120 | Symbols: ATSEB1, COBL7, SEB1 | COBL7 (COBRA-LIKE 7) | chr4:9116591-9119138 REVERSEweakly similar to ( 150) COBL1_ORYSA COBRA-like 1 protein precursor (BRITTLE CULM1-like 6 protein) - Oryza sativa (Rice)Phytochel_synth protein|COBRA-like protein 7 precursor, putative, expressed'	'cell wall.cellulose synthesis.COBRA'	'10.2.2'	43.5	27.5	40.5	84.5
LOC_Os02g52560	'moderately similar to ( 489) AT2G03220 | Symbols: FT1, ATFUT1, ATFT1, MUR2 | FT1 (FUCOSYLTRANSFERASE 1); fucosyltransferase/ transferase, transferring glycosyl groups | chr2:970401-972353 REVERSEmoderately similar to ( 481) FUT1_PEA Galactoside 2-alpha-L-fucosyltransferase (EC 2.4.1.69) (Xyloglucan alpha-(1,2)-fucosyltransferase) (PsFT1) - Pisum sativum (Garden pea)XG_FTase protein|xyloglucan fu…	'cell wall.hemicellulose synthesis'	'10.3'	564	1968	692	2460.5
LOC_Os02g17534	'moderately similar to ( 391) AT2G03210 | Symbols: FUT2, ATFUT2 | FUT2 (FUCOSYLTRANSFERASE 2); fucosyltransferase/ transferase, transferring glycosyl groups | chr2:968335-970018 REVERSEmoderately similar to ( 412) FUT1_PEA Galactoside 2-alpha-L-fucosyltransferase (EC 2.4.1.69) (Xyloglucan alpha-(1,2)-fucosyltransferase) (PsFT1) - Pisum sativum (Garden pea)XG_FTase protein|xyloglucan fucosyltransf…	'cell wall.hemicellulose synthesis'	'10.3'	870	282.5	892	371
LOC_Os02g52590	'moderately similar to ( 433) AT2G03220 | Symbols: FT1, ATFUT1, ATFT1, MUR2 | FT1 (FUCOSYLTRANSFERASE 1); fucosyltransferase/ transferase, transferring glycosyl groups | chr2:970401-972353 REVERSEmoderately similar to ( 434) FUT1_PEA Galactoside 2-alpha-L-fucosyltransferase (EC 2.4.1.69) (Xyloglucan alpha-(1,2)-fucosyltransferase) (PsFT1) - Pisum sativum (Garden pea)XG_FTase protein|xyloglucan fu…	'cell wall.hemicellulose synthesis'	'10.3'	2	13	3.5	30.5
LOC_Os01g25460	'moderately similar to ( 367) AT3G19020 | Symbols: | leucine-rich repeat family protein / extensin family protein | chr3:6559174-6562044 REVERSEweakly similar to ( 114) RPK1_IPONI Receptor-like protein kinase precursor (EC 2.7.11.1) - Ipomoea nil (Japanese morning glory) (Pharbitis nil) protein|uncharacterized protein At4g06744 precursor, putative, expressed'	'cell wall.cell wall proteins.LRR'	'10.5.3'	12	2.5	83	13
LOC_Os07g07990	'moderately similar to ( 370) AT3G24480 | Symbols: | leucine-rich repeat family protein / extensin family protein | chr3:8901154-8902638 REVERSEweakly similar to ( 109) RPK1_IPONI Receptor-like protein kinase precursor (EC 2.7.11.1) - Ipomoea nil (Japanese morning glory) (Pharbitis nil) protein|uncharacterized protein At4g06744 precursor, putative, expressed'	'cell wall.cell wall proteins.LRR'	'10.5.3'	736	308.5	699	398.5
LOC_Os03g53860	'highly similar to ( 885) AT5G20950 | Symbols: | glycosyl hydrolase family 3 protein | chr5:7107609-7110775 REVERSEBglX Glyco_hydro_3 Glyco_hydro_3_C protein|periplasmic beta-glucosidase precursor, putative, expressed'	'cell wall.degradation.cellulases and beta -1,4-glucanases'	'10.6.1'	4017.5	2303	3486.5	2707.5
LOC_Os11g44950	'highly similar to ( 751) AT5G49360 | Symbols: BXL1, ATBXL1 | BXL1 (BETA-XYLOSIDASE 1); hydrolase, hydrolyzing O-glycosyl compounds | chr5:20012179-20016659 REVERSEmoderately similar to ( 491) XYNB_PRUPE Putative beta-D-xylosidase (EC 3.2.1.-) (PpAz152) (Fragment) - Prunus persica (Peach)Glyco_hydro_3_C BglX Glyco_hydro_3 protein|glycosyl hydrolase family 3 protein, putative, expressed'	'cell wall.degradation.cellulases and beta -1,4-glucanases'	'10.6.1'	67	106.5	67	190
LOC_Os03g53800	'highly similar to ( 922) AT5G20950 | Symbols: | glycosyl hydrolase family 3 protein | chr5:7107609-7110775 REVERSEBglX Glyco_hydro_3 Glyco_hydro_3_C protein|periplasmic beta-glucosidase precursor, putative, expressed'	'cell wall.degradation.cellulases and beta -1,4-glucanases'	'10.6.1'	12964.5	8176	10720.5	9478.5
LOC_Os03g61270	'weakly similar to ( 171) AT5G66460 | Symbols: | (1-4)-beta-mannan endohydrolase, putative | chr5:26538911-26540837 REVERSE protein|OsMan04 - Endo-Beta-Mannanase, expressed'	'cell wall.degradation.mannan-xylose-arabinose-fucose'	'10.6.2'	30	835.5	41.5	1026.5
LOC_Os05g25560	'moderately similar to ( 489) AT1G58370 | Symbols: RXF12, ATXYN1 | RXF12; endo-1,4-beta-xylanase/ hydrolase, hydrolyzing O-glycosyl compounds | chr1:21684751-21688209 FORWARDGlyco_10 Glyco_hydro_10 XynA protein|glycosyl hydrolase family 10 protein, putative, expressed'	'cell wall.degradation.mannan-xylose-arabinose-fucose'	'10.6.2'	0.5	6	6	8.5
LOC_Os10g26940	moderately similar to ( 236) AT1G70370 | Symbols: | BURP domain-containing protein / polygalacturonase, putative | chr1:26513003-26514998 REVERSEBURP protein|BURP domain containing protein, expressed'	'cell wall.degradation.pectate lyases and polygalacturonases'	'10.6.3'	1574	8037.5	2294	7986.5
LOC_Os09g31270	highly similar to ( 547) AT3G57790 | Symbols: | glycoside hydrolase family 28 protein / polygalacturonase (pectinase) family protein | chr3:21405387-21407088 REVERSEPGU1 Glyco_hydro_28 protein|polygalacturonase, putative, expressed'	'cell wall.degradation.pectate lyases and polygalacturonases'	'10.6.3'	141	1218	133	1537
LOC_Os11g33270	'moderately similar to ( 465) AT5G13870 | Symbols: EXGT-A4 | EXGT-A4 (ENDOXYLOGLUCAN TRANSFERASE A4); hydrolase, acting on glycosyl bonds / hydrolase, hydrolyzing O-glycosyl compounds / xyloglucan:xyloglucosyl transferase | chr5:4475089-4476217 REVERSEhighly similar to ( 521) XTH_WHEAT Probable xyloglucan endotransglucosylase/hydrolase precursor (EC 2.4.1.207) - Triticum aestivum (Wheat)GH16_XET …	'cell wall.modification'	'10.7'	165	4	360	1
LOC_Os04g15840	'moderately similar to ( 328) AT1G20190 | Symbols: ATEXPA11, EXP11, ATEXP11, ATHEXP ALPHA 1.14 | ATEXPA11 (ARABIDOPSIS THALIANA EXPANSIN 11) | chr1:6998762-6999710 REVERSEmoderately similar to ( 467) EXPA1_ORYSA Expansin-A1 precursor (OsEXPA1) (Alpha-expansin-1) (OsEXP1) (OsaEXPa1.16) (RiExA) - Oryza sativa (Rice)Pollen_allerg_1 DPBB_1 protein|expansin precursor, putative, expressed'	'cell wall.modification'	'10.7'	93.5	11.5	127	7.5
LOC_Os04g51460	'moderately similar to ( 286) AT4G30270 | Symbols: MERI5B, MERI-5, SEN4 | MERI5B (meristem-5); hydrolase, acting on glycosyl bonds / xyloglucan:xyloglucosyl transferase | chr4:14819445-14820448 REVERSEmoderately similar to ( 277) BRU1_SOYBN Brassinosteroid-regulated protein BRU1 precursor - Glycine max (Soybean)GH16_XET Glyco_hydro_16 Glyco_hydrolase_16 GH16_GPI_glucanosyltransferase protein|glyc…	'cell wall.modification'	'10.7'	238.5	14.5	161	35.5
LOC_Os02g46910	'moderately similar to ( 335) AT1G32170 | Symbols: XTR4, XTH30 | XTR4 (XYLOGLUCAN ENDOTRANSGLYCOSYLASE 4); hydrolase, acting on glycosyl bonds / hydrolase, hydrolyzing O-glycosyl compounds / xyloglucan:xyloglucosyl transferase | chr1:11575434-11577776 FORWARDweakly similar to ( 160) XTH_WHEAT Probable xyloglucan endotransglucosylase/hydrolase precursor (EC 2.4.1.207) - Triticum aestivum (Wheat)GH…	'cell wall.modification'	'10.7'	272.5	216.5	232.5	277.5
LOC_Os03g25990	'moderately similar to ( 262) AT2G03090 | Symbols: ATEXPA15, EXP15, ATEXP15, ATHEXP ALPHA 1.3 | ATEXPA15 (ARABIDOPSIS THALIANA EXPANSIN A15) | chr2:917361-918554 REVERSEmoderately similar to ( 355) EXP21_ORYSA Expansin-A21 precursor (OsEXPA21) (Alpha-expansin-21) (OsEXP21) (OsaEXPa1.21) - Oryza sativa (Rice)Pollen_allerg_1 protein|expansin precursor, putative, expressed'	'cell wall.modification'	'10.7'	10.5	4.5	22	1.5
LOC_Os01g20980	'highly similar to ( 564) AT4G02330 | Symbols: ATPMEPCRB | ATPMEPCRB; pectinesterase | chr4:1032479-1034928 FORWARDmoderately similar to ( 364) PME3_CITSI Pectinesterase-3 precursor (EC 3.1.1.11) (Pectin methylesterase 3) (PE 3) - Citrus sinensis (Sweet orange)Pectinesterase PemB PMEI protein|pectinesterase, putative, expressed'	'cell wall.pectin*esterases.PME'	'10.8.1'	6.5	67	12.5	105
LOC_Os01g21630	'moderately similar to ( 494) AT2G46930 | Symbols: | pectinacetylesterase, putative | chr2:19283625-19286090 FORWARD PAE protein|pectinacetylesterase domain containing protein, expressed'	'cell wall.pectin*esterases.acetyl esterase'	'10.8.2'	266	608	190	856
LOC_Os07g44070	'highly similar to ( 552) AT3G05910 | Symbols: | pectinacetylesterase, putative | chr3:1764509-1767240 REVERSE PAE protein|pectinacetylesterase domain containing protein, expressed'	'cell wall.pectin*esterases.acetyl esterase'	'10.8.2'	478.5	430.5	398	613
LOC_Os02g11070	'highly similar to ( 786) AT2G26640 | Symbols: KCS11 | KCS11 (3-KETOACYL-COA SYNTHASE 11); acyltransferase/ catalytic/ transferase, transferring acyl groups other than amino-acyl groups | chr2:11330094-11331623 FORWARDFAE1_CUT1_RppA CHS_like BcsA FabH protein|3-ketoacyl-CoA synthase, putative, expressed'	'lipid metabolism.FA synthesis and FA elongation.beta ketoacyl CoA synthase'	'11.1.10'	126	196	165.5	521
LOC_Os02g56860	'moderately similar to ( 439) AT2G28630 | Symbols: KCS12 | KCS12 (3-KETOACYL-COA SYNTHASE 12); acyltransferase/ catalytic/ transferase, transferring acyl groups other than amino-acyl groups | chr2:12275719-12277149 REVERSEFAE1_CUT1_RppA CHS_like BcsA KAS_III FabH protein|3-ketoacyl-CoA synthase, putative, expressed'	'lipid metabolism.FA synthesis and FA elongation.beta ketoacyl CoA synthase'	'11.1.10'	100.5	694	119	829
LOC_Os05g49900	'highly similar to ( 775) AT2G26640 | Symbols: KCS11 | KCS11 (3-KETOACYL-COA SYNTHASE 11); acyltransferase/ catalytic/ transferase, transferring acyl groups other than amino-acyl groups | chr2:11330094-11331623 FORWARDFAE1_CUT1_RppA CHS_like BcsA FabH KAS_III protein|3-ketoacyl-CoA synthase, putative, expressed'	'lipid metabolism.FA synthesis and FA elongation.beta ketoacyl CoA synthase'	'11.1.10'	66	92.5	78	167.5
LOC_Os08g09950	'moderately similar to ( 380) AT3G02610 | Symbols: | acyl-[acyl-carrier-protein] desaturase/ oxidoreductase/ transition metal ion binding | chr3:555665-557458 FORWARDmoderately similar to ( 372) STAD_GOSHI Acyl-[acyl-carrier-protein] desaturase, chloroplast precursor (EC 1.14.19.2) (Stearoyl-ACP desaturase) - Gossypium hirsutum (Upland cotton)FA_desaturase_2 Acyl_ACP_Desat protein|acyl-desaturase…	'lipid metabolism.FA synthesis and FA elongation.ACP desaturase'	'11.1.15'	64.5	26	45.5	45
LOC_Os04g57850	'highly similar to ( 703) AT5G16370 | Symbols: AAE5 | AAE5 (ACYL ACTIVATING ENZYME 5); catalytic | chr5:5356823-5358481 REVERSEweakly similar to ( 155) 4CL1_TOBAC 4-coumarate--CoA ligase 1 (EC 6.2.1.12) (4CL 1) (4-coumaroyl-CoA synthase 1) - Nicotiana tabacum (Common tobacco) PRK08162 CaiC PRK08316 PRK06219 AMP-binding PRK07771 PRK06187 PRK07008 Acs PRK06368 PRK06087 PRK08315 PRK06018 PRK08314 PR…	'lipid metabolism.FA synthesis and FA elongation.acyl coa ligase'	'11.1.8'	255	1210	321	1471
LOC_Os07g23430	'moderately similar to ( 471) AT3G12120 | Symbols: FAD2 | FAD2 (FATTY ACID DESATURASE 2); delta12-fatty acid dehydrogenase/ omega-6 fatty acid desaturase | chr3:3860592-3861743 REVERSEmoderately similar to ( 481) FAD6E_BRAJU Omega-6 fatty acid desaturase, endoplasmic reticulum (EC 1.14.19.-) (Delta(12) desaturase) - Brassica juncea (Leaf mustard) (Indian mustard)Delta12-FADS-like FA_desaturase De…	'lipid metabolism.FA desaturation.omega 3 desaturase'	'11.2.3'	0	3	56	7
LOC_Os03g18070	'highly similar to ( 534) AT3G11170 | Symbols: FAD7, FADD | FAD7 (FATTY ACID DESATURASE 7); omega-3 fatty acid desaturase | chr3:3499959-3502126 FORWARDhighly similar to ( 550) FAD3C_RICCO Omega-3 fatty acid desaturase, chloroplast precursor (EC 1.14.19.-) - Ricinus communis (Castor bean)Delta12-FADS-like FA_desaturase DesA protein|omega-3 fatty acid desaturase, chloroplast precursor, putative, e…	'lipid metabolism.FA desaturation.omega 3 desaturase'	'11.2.3'	1928	91	1433	144.5
LOC_Os07g23410	'moderately similar to ( 456) AT3G12120 | Symbols: FAD2 | FAD2 (FATTY ACID DESATURASE 2); delta12-fatty acid dehydrogenase/ omega-6 fatty acid desaturase | chr3:3860592-3861743 REVERSEmoderately similar to ( 462) FD6E2_SOYBN Omega-6 fatty acid desaturase, endoplasmic reticulum isozyme 2 (EC 1.14.19.-) - Glycine max (Soybean)Delta12-FADS-like FA_desaturase DesA protein|fatty acid desaturase, putat…	'lipid metabolism.FA desaturation.omega 3 desaturase'	'11.2.3'	1	3	80	4.5
LOC_Os01g51920	'moderately similar to ( 447) AT1G74320 | Symbols: | choline kinase, putative | chr1:27941192-27942903 FORWARD Choline_kinase protein|phosphotransferase, putative, expressed'	'lipid metabolism.Phospholipid synthesis.choline kinase'	'11.3.2'	2503	1086.5	3335.5	1659.5
LOC_Os04g54200	'highly similar to ( 694) AT2G20900 | Symbols: DGK5, ATDGK5 | diacylglycerol kinase, putative | chr2:8989412-8992798 REVERSE DAGKa DAGK_acc DAGK_cat DAGKc protein|diacylglycerol kinase, putative, expressed'	'lipid metabolism.Phospholipid synthesis.diacylglycerol kinase'	'11.3.5'	57.5	168.5	76	303
LOC_Os04g55410	'highly similar to ( 804) AT1G80460 | Symbols: NHO1, GLI1 | NHO1 (nonhost resistance to P. s. phaseolicola 1); carbohydrate kinase/ glycerol kinase | chr1:30246960-30249055 REVERSE glpK GlpK XylB FGGY_N FGGY_C PRK10331 PRK10939 AraB protein|FGGY family of carbohydrate kinases, putative, expressed'	'lipid metabolism.glyceral metabolism.glycerol kinase'	'11.5.1'	1233	2120	1394.5	2529
LOC_Os05g41590	'highly similar to ( 732) AT2G41540 | Symbols: GPDHC1 | GPDHC1; NAD or NADH binding / glycerol-3-phosphate dehydrogenase (NAD+) | chr2:17326801-17328654 FORWARD GpsA NAD_Gly3P_dh_C gpsA protein|glycerol-3-phosphate dehydrogenase, putative, expressed'	'lipid metabolism.glyceral metabolism.Glycerol-3-phosphate dehydrogenase (NAD+)'	'11.5.2'	311.5	267	223	338
LOC_Os09g33530	'highly similar to ( 571) AT5G41120 | Symbols: | esterase/lipase/thioesterase family protein | chr5:16455312-16459198 REVERSE protein|expressed protein'	'lipid metabolism.unassigned'	'11.7'	18.5	415	57	677.5
LOC_Os01g67870	'highly similar to ( 805) AT2G19880 | Symbols: | ceramide glucosyltransferase, putative | chr2:8581578-8585118 FORWARD protein|expressed protein'	'lipid metabolism.''exotics'' (steroids, squalene etc).sphingolipids.ceramide glucosyltransferase'	'11.8.1.3'	85.5	137.5	158.5	136.5
LOC_Os03g59070	'moderately similar to ( 421) AT3G58490 | Symbols: | phosphatidic acid phosphatase family protein / PAP2 family protein | chr3:21633362-21635057 FORWARD PAP2_SPPase1 protein|phosphatase, putative, expressed'	'lipid metabolism.''exotics'' (steroids, squalene etc).sphingolipids'	'11.8.1'	338.5	622.5	448	665.5
LOC_Os01g57350	'moderately similar to ( 462) AT4G21540 | Symbols: SPHK1 | SPHK1 (SPHINGOSINE KINASE 1); D-erythro-sphingosine kinase/ diacylglycerol kinase/ sphinganine kinase | chr4:11460703-11462356 FORWARD LCB5 DAGK_cat protein|diacylglycerol kinase, putative, expressed'	'lipid metabolism.''exotics'' (steroids, squalene etc).sphingolipids'	'11.8.1'	272	158.5	260.5	216.5
LOC_Os12g01160	'moderately similar to ( 468) AT3G45770 | Symbols: | oxidoreductase, zinc-binding dehydrogenase family protein | chr3:16805753-16807774 REVERSE Qor AdhP COG2130 Tdh protein|dehydrogenase, putative, expressed'	'lipid metabolism.''exotics'' (steroids, squalene etc).trans-2-enoyl-CoA reductase (NADPH)'	'11.8.7'	5.5	16	20	11.5
LOC_Os11g30910	'moderately similar to ( 239) AT2G14920 | Symbols: ATST4A, ST4A | ST4A (SULFOTRANSFERASE 4A); brassinosteroid sulfotransferase/ sulfotransferase | chr2:6418199-6419236 FORWARD Sulfotransfer_1 protein|sulfotransferase domain containing protein, expressed'	'lipid metabolism.''exotics'' (steroids, squalene etc)'	'11.8'	221.5	498	156.5	695
LOC_Os12g17160	'moderately similar to ( 248) AT3G45070 | Symbols: | sulfotransferase family protein | chr3:16486378-16487349 REVERSE Sulfotransfer_1 protein|flavonol sulfotransferase, putative, expressed'	'lipid metabolism.''exotics'' (steroids, squalene etc)'	'11.8'	58	505.5	52	724.5
LOC_Os01g15000	'moderately similar to ( 466) AT1G02660 | Symbols: | lipase class 3 family protein | chr1:572187-574746 REVERSELipase_3 Lipase_3 protein|lipase, putative, expressed'	'lipid metabolism.lipid degradation.lipases.triacylglycerol lipase'	'11.9.2.1'	970	6460	1178	7662
LOC_Os11g43760	'moderately similar to ( 407) AT4G16070 | Symbols: | lipase class 3 family protein | chr4:9096808-9100596 REVERSE Lipase_3 Lipase_3 Lipase protein|lipase class 3 family protein, putative, expressed'	'lipid metabolism.lipid degradation.lipases.triacylglycerol lipase'	'11.9.2.1'	0	14	0.5	31.5
LOC_Os02g43700	'moderately similar to ( 356) AT4G16820 | Symbols: | lipase class 3 family protein | chr4:9467563-9469116 FORWARD Lipase_3 Lipase_3 Lipase protein|triacylglycerol lipase like protein, putative, expressed'	'lipid metabolism.lipid degradation.lipases.triacylglycerol lipase'	'11.9.2.1'	1015	506	970.5	640.5
LOC_Os05g49840	'moderately similar to ( 346) AT4G18550 | Symbols: | lipase class 3 family protein | chr4:10225006-10226862 REVERSE Lipase_3 Lipase_3 protein|phospholipase, putative, expressed'	'lipid metabolism.lipid degradation.lipases.triacylglycerol lipase'	'11.9.2.1'	6.5	20.5	5	36.5
LOC_Os01g33784	'highly similar to ( 504) AT1G73920 | Symbols: | lipase family protein | chr1:27791767-27794698 FORWARD protein|lipase family protein, putative, expressed'	'lipid metabolism.lipid degradation.lipases'	'11.9.2'	423	341.5	575.5	543.5
LOC_Os09g37100	'nearly identical (1143) AT4G35790 | Symbols: ATPLDDELTA, PLDDELTA | ATPLDDELTA; phospholipase D | chr4:16955774-16959875 REVERSEhighly similar to ( 694) PLDA1_TOBAC Phospholipase D alpha 1 (EC 3.1.4.4) (PLD alpha 1) (Choline phosphatase 1) (Phosphatidylcholine-hydrolyzing phospholipase D 1) - Nicotiana tabacum (Common tobacco) protein|phospholipase D, putative, expressed'	'lipid metabolism.lipid degradation.lysophospholipases.phospholipase D'	'11.9.3.1'	336	1692	305.5	1970
LOC_Os10g38060	'nearly identical (1198) AT2G42010 | Symbols: PLDBETA1, PLDBETA | PLDBETA1 (PHOSPHOLIPASE D BETA 1); phospholipase D | chr2:17533018-17537990 REVERSEhighly similar to ( 695) PLDA1_RICCO Phospholipase D alpha 1 precursor (EC 3.1.4.4) (PLD 1) (Choline phosphatase 1) (Phosphatidylcholine-hydrolyzing phospholipase D 1) - Ricinus communis (Castor bean) protein|phospholipase D, putative, expressed'	'lipid metabolism.lipid degradation.lysophospholipases.phospholipase D'	'11.9.3.1'	242.5	334.5	257	416
LOC_Os09g39410	moderately similar to ( 408) AT3G44540 | Symbols: FAR4 | FAR4 (FATTY ACID REDUCTASE 4); binding / catalytic/ oxidoreductase, acting on the CH-CH group of donors | chr3:16124079-16127644 FORWARD NAD_binding_4 COG3320 protein|male sterility protein, putative, expressed'	'lipid metabolism.lipid degradation.beta-oxidation.acyl CoA reductase'	'11.9.4.13'	233	25	306	40.5
LOC_Os03g07140	highly similar to ( 587) AT3G11980 | Symbols: MS2, FAR2 | MS2 (MALE STERILITY 2); fatty acyl-CoA reductase (alcohol-forming)/ oxidoreductase, acting on the CH-CH group of donors, NAD or NADP as acceptor | chr3:3814484-3816927 FORWARD NAD_binding_4 protein|male sterility protein, putative, expressed'	'lipid metabolism.lipid degradation.beta-oxidation.acyl CoA reductase'	'11.9.4.13'	20	85.5	19.5	177
LOC_Os08g44360	moderately similar to ( 410) AT5G22500 | Symbols: FAR1 | FAR1 (FATTY ACID REDUCTASE 1); fatty acyl-CoA reductase (alcohol-forming)/ oxidoreductase, acting on the CH-CH group of donors | chr5:7470541-7473916 FORWARD NAD_binding_4 COG3320 protein|male sterility protein 2, putative, expressed'	'lipid metabolism.lipid degradation.beta-oxidation.acyl CoA reductase'	'11.9.4.13'	16	14.5	30	9
LOC_Os05g07090	highly similar to ( 678) AT3G51840 | Symbols: ACX4, ATSCX, ATG6 | ACX4 (ACYL-COA OXIDASE 4); acyl-CoA oxidase/ oxidoreductase | chr3:19225653-19229008 REVERSEweakly similar to ( 160) IVD1_SOLTU Isovaleryl-CoA dehydrogenase 1, mitochondrial precursor (EC 1.3.99.10) (IVD 1) - Solanum tuberosum (Potato) GCD SCAD/SBCAD CaiA ACAD IVD LCAD IBD VLCAD MCAD PRK12341 PRK03354 ACAD_fadE5 ACAD_fadE6_17_26 Ac…	lipid metabolism.lipid degradation.beta-oxidation.acyl CoA DH'	'11.9.4.2'	663.5	4119.5	844	4429.5
LOC_Os08g36500	'nearly identical (1261) AT1G77760 | Symbols: NIA1, GNR1, NR1 | NIA1 (NITRATE REDUCTASE 1); nitrate reductase | chr1:29236005-29239367 REVERSEnearly identical (1813) NIA1_ORYSA Nitrate reductase [NADH] 1 (EC 1.7.1.1) (NR1) - Oryza sativa (Rice) eukary_NR_Moco SO_family_Moco_dimer eukary_SO_Moco Mo-co_dimer SO_family_Moco Oxidored_molyb bact_SoxC_Moco FAD_binding_6 bact_SorA_Moco NAD_binding_1 Ubi…	'N-metabolism.nitrate metabolism.NR'	'12.1.1'	98.5	10.5	135.5	4.5
LOC_Os01g25484	'highly similar to ( 888) AT2G15620 | Symbols: NIR1, NIR, ATHNIR | NIR1 (NITRITE REDUCTASE 1); ferredoxin-nitrate reductase/ nitrite reductase (NO-forming) | chr2:6810552-6812666 FORWARDnearly identical (1158) NIR_ORYSA Ferredoxin--nitrite reductase, chloroplast precursor (EC 1.7.7.1) - Oryza sativa (Rice) nirA CysI nirA NIR_SIR DsrA protein|ferredoxin--nitrite reductase, putative, expressed'	'N-metabolism.nitrate metabolism.nitrite reductase'	'12.1.2'	12881	2511	18381.5	3366.5
LOC_Os02g52730	'highly similar to ( 778) AT2G15620 | Symbols: NIR1, NIR, ATHNIR | NIR1 (NITRITE REDUCTASE 1); ferredoxin-nitrate reductase/ nitrite reductase (NO-forming) | chr2:6810552-6812666 FORWARDhighly similar to ( 910) NIR_ORYSA Ferredoxin--nitrite reductase, chloroplast precursor (EC 1.7.7.1) - Oryza sativa (Rice) nirA CysI nirA NIR_SIR DsrA NIR_SIR_ferr protein|ferredoxin--nitrite reductase, putative, …	'N-metabolism.nitrate metabolism.nitrite reductase'	'12.1.2'	1587	501.5	2267.5	612.5
LOC_Os04g45970	'moderately similar to ( 370) AT5G07440 | Symbols: GDH2 | GDH2 (GLUTAMATE DEHYDROGENASE 2); ATP binding / glutamate dehydrogenase [NAD(P)+]/ glutamate dehydrogenase/ oxidoreductase | chr5:2356153-2357546 FORWARDmoderately similar to ( 366) DHEA_NICPL Glutamate dehydrogenase A (EC 1.4.1.3) (GDH A) - Nicotiana plumbaginifolia (Leadwort-leaved tobacco) ELFV_dehydrog GdhA PRK09414 protein|glutamate d…	'N-metabolism.N-degradation.glutamate dehydrogenase'	'12.3.1'	508.5	1377	507	1672
LOC_Os02g02210	'highly similar to ( 692) AT3G22200 | Symbols: POP2, GABA-T, HER1 | POP2 (POLLEN-PISTIL INCOMPATIBILITY 2); 4-aminobutyrate transaminase/ 4-aminobutyrate:pyruvate transaminase | chr3:7835286-7838863 FORWARDvery weakly similar to (83.2) GSA_CHLRE Glutamate-1-semialdehyde 2,1-aminomutase, chloroplast precursor (EC 5.4.3.8) (GSA) (Glutamate-1-semialdehyde aminotransferase) (GSA-AT) - Chlamydomonas r…	'amino acid metabolism.synthesis.central amino acid metabolism.GABA.GABA transaminase'	'13.1.1.1.2'	0	1.5	37.5	7.5
LOC_Os03g12890	'moderately similar to ( 424) AT5G65780 | Symbols: ATBCAT-5 | ATBCAT-5; branched-chain-amino-acid transaminase/ catalytic | chr5:26316418-26318585 FORWARD PRK06606 BCAT_beta_family Aminotran_4 PLPDE_IV IlvE PRK08320 D-AAT_like ADCL_like PRK07544 PRK12479 PRK07849 protein|aminotransferase domain containing protein, putative, expressed'	'amino acid metabolism.synthesis.branched chain group.common.branched-chain amino acid aminotransferase'	'13.1.4.1.4'	200.5	3935.5	238	5013.5
LOC_Os12g42980	'moderately similar to ( 484) AT4G14880 | Symbols: OASA1, CYTACS1, ATCYS-3A | OASA1 (O-ACETYLSERINE (THIOL) LYASE (OAS-TL) ISOFORM A1); cysteine synthase | chr4:8518209-8520050 REVERSEhighly similar to ( 580) CYSK1_ORYSA Cysteine synthase (EC 2.5.1.47) (O-acetylserine sulfhydrylase) (O-acetylserine (Thiol)-lyase) (CSase) (OAS-TL) - Oryza sativa (Rice) CysK PRK10717 cysM PALP IlvA protein|cysteine…	'amino acid metabolism.synthesis.serine-glycine-cysteine group.cysteine.OASTL'	'13.1.5.3.1'	4618.5	3624.5	5629.5	3520
LOC_Os05g51470	'moderately similar to ( 223) AT5G39890 | Symbols: | unknown protein | chr5:15974543-15976013 FORWARD DUF1637 protein|2-aminoethanethiol dioxygenase, putative, expressed'	'amino acid metabolism.synthesis.serine-glycine-cysteine group.cysteine'	'13.1.5.3'	150.5	69	133.5	122
LOC_Os12g42860	'weakly similar to ( 199) AT5G39890 | Symbols: | unknown protein | chr5:15974543-15976013 FORWARD DUF1637 protein|2-aminoethanethiol dioxygenase, putative, expressed'	'amino acid metabolism.synthesis.serine-glycine-cysteine group.cysteine'	'13.1.5.3'	1370	1505.5	1474	2465
LOC_Os03g58290	'moderately similar to ( 306) AT4G02610 | Symbols: | tryptophan synthase, alpha subunit, putative | chr4:1147662-1149217 FORWARDmoderately similar to ( 348) TRPA_MAIZE Indole-3-glycerol phosphate lyase, chloroplast precursor (EC 4.1.2.8) (Indole synthase) (Tryptophan synthase alpha chain) (EC 4.2.1.20) (Benzoxazineless 1) - Zea mays (Maize) Trp_syntA trp_synt_A Tryptophan_synthase_alpha TrpA prot…	'amino acid metabolism.synthesis.aromatic aa.tryptophan.tryptophan synthase'	'13.1.6.5.5'	52	1	64	8.5
LOC_Os03g54230	'weakly similar to ( 158) AT4G26900 | Symbols: AT-HF, HISN4 | AT-HF (HIS HF); imidazoleglycerol-phosphate synthase | chr4:13515514-13519608 FORWARD GATase1_IGP_Synthase HisH protein|imidazole glycerol phosphate synthase hisHF, chloroplast precursor, putative, expressed'	'amino acid metabolism.synthesis.histidine.N'-5'-phosphoribosyl-formimino-5-aminoimidazole-4-carboxamide ribonucleotide isomerase'	'13.1.7.4'	13.5	3	25.5	5
LOC_Os10g40360	'moderately similar to ( 356) AT5G38710 | Symbols: | proline oxidase, putative / osmotic stress-responsive proline dehydrogenase, putative | chr5:15501340-15503899 FORWARD Pro_dh PRK11904 protein|proline oxidase, mitochondrial precursor, putative, expressed'	'amino acid metabolism.degradation.glutamate family.proline'	'13.2.2.2'	270	419.5	253.5	612.5
LOC_Os10g37340	'moderately similar to ( 490) AT1G64660 | Symbols: ATMGL | ATMGL (ARABIDOPSIS THALIANA METHIONINE GAMMA-LYASE); catalytic/ methionine gamma-lyase | chr1:24028977-24030537 FORWARD MetC Cys_Met_Meta_PP MET17 PRK08133 PRK08249 PRK06234 PRK07671 PRK08064 PRK07503 PRK08574 PRK07504 PRK07811 PRK06767 PRK08134 PRK05939 PRK05968 PRK06460 PRK07810 PRK07812 PRK06176 PRK08247 PRK08248 PRK06434 PRK08045 PRK0…	'amino acid metabolism.degradation.aspartate family.methionine.methionine gamma-lyase'	'13.2.3.4.1'	485	2835.5	514.5	3394.5
LOC_Os09g37540	moderately similar to ( 265) AT4G35190 | Symbols: | unknown protein | chr4:16746724-16748090 FORWARDLysine_decarbox COG1611 protein|uncharacterized protein PA4923, putative, expressed'	'amino acid metabolism.degradation.aspartate family.lysine'	'13.2.3.5'	29.5	111	45	196.5
LOC_Os12g08260	'highly similar to ( 638) AT5G09300 | Symbols: | 2-oxoisovalerate dehydrogenase, putative / 3-methyl-2-oxobutanoate dehydrogenase, putative / branched-chain alpha-keto acid dehydrogenase E1 alpha subunit, putative | chr5:2884282-2886291 REVERSEweakly similar to ( 153) ODPA_SOLTU Pyruvate dehydrogenase E1 component subunit alpha, mitochondrial precursor (EC 1.2.4.1) (PDHE1-A) - Solanum tuberosum (…	'amino acid metabolism.degradation.branched-chain group.shared'	'13.2.4.1'	2527.5	12712	3158	14032
LOC_Os01g21160	'highly similar to ( 541) AT3G06850 | Symbols: BCE2, LTA1, DIN3 | BCE2; acetyltransferase/ alpha-ketoacid dehydrogenase/ dihydrolipoamide branched chain acyltransferase | chr3:2158212-2160465 REVERSE PRK11855 PRK11856 AceF 2-oxoacid_dh aceF PRK11857 PRK05704 protein|2-oxo acid dehydrogenases acyltransferase domain containing protein, expressed'	'amino acid metabolism.degradation.branched-chain group.shared'	'13.2.4.1'	480	2816	509	3508.5
LOC_Os02g20360	'moderately similar to ( 476) AT5G53970 | Symbols: | aminotransferase, putative | chr5:21910676-21912594 FORWARDvery weakly similar to (85.1) 1A12_CUCMA 1-aminocyclopropane-1-carboxylate synthase CMA101 (EC 4.4.1.14) (ACC synthase) (S-adenosyl-L-methionine methylthioadenosine-lyase) - Cucurbita maxima (Pumpkin) (Winter squash) COG0436 PRK09265 Aminotran_1_2 PRK05794 PRK08363 PRK06108 PRK05764 PRK…	'amino acid metabolism.degradation.aromatic aa.tyrosine'	'13.2.6.2'	600.5	1285	798.5	1268.5
LOC_Os10g42210	'moderately similar to ( 213) AT5G65940 | Symbols: CHY1 | CHY1 (BETA-HYDROXYISOBUTYRYL-COA HYDROLASE 1); 3-hydroxyisobutyryl-CoA hydrolase | chr5:26376927-26379161 REVERSE PRK06028 PRK06493 PRK07759 PRK07828 PRK06952 protein|enoyl-CoA-hydratase, putative, expressed'	'amino acid metabolism.degradation.aromatic aa.tryptophan'	'13.2.6.3'	62.5	103.5	72	151
LOC_Os04g04640	'moderately similar to ( 244) AT1G43710 | Symbols: emb1075 | emb1075 (embryo defective 1075); carboxy-lyase/ catalytic/ pyridoxal phosphate binding | chr1:16486534-16488298 REVERSE PRK02769 protein|decarboxylase, putative, expressed'	'amino acid metabolism.degradation.histidine'	'13.2.7'	29	8.5	30.5	27
LOC_Os04g57410	'highly similar to ( 620) AT1G49820 | Symbols: ATMTK | ATMTK (ARABIDOPSIS THALIANA S-METHYL-5-THIORIBOSE KINASE); S-methyl-5-thioribose kinase | chr1:18443005-18444907 FORWARDmtnK COG4857 PRK12396 protein|methylthioribose kinase, putative, expressed'	'amino acid metabolism.misc'	'13.99'	289	216.5	368.5	195.5
LOC_Os03g14370	'moderately similar to ( 303) AT1G12420 | Symbols: ACR8 | ACR8; amino acid binding | chr1:4226673-4228917 REVERSEACT_ACR_3 ACT_ACR_2 ACT_ACR_1 protein|ACT domain containing protein, expressed'	'amino acid metabolism.misc'	'13.99'	174	480.5	174	588
LOC_Os11g41650	'weakly similar to ( 159) AT3G03900 | Symbols: | adenylylsulfate kinase, putative | chr3:1002975-1004271 REVERSEweakly similar to ( 157) KAPS_CATRO Adenylyl-sulfate kinase, chloroplast precursor (EC 2.7.1.25) (APS kinase) (Adenosine-5'-phosphosulfate kinase) (ATP adenosine-5'-phosphosulfate 3'-phosphotransferase) - Catharanthus roseus (Rosy periwinkle) (Madagascar periwinkle) CysC PRK05506 PRK038…	'S-assimilation.AKN'	'14.15'	65	232.5	50	318.5
LOC_Os07g32570	'highly similar to ( 564) AT4G21990 | Symbols: APR3, PRH-26, PRH26, ATAPR3 | APR3 (APS REDUCTASE 3); adenylyl-sulfate reductase | chr4:11657284-11658973 REVERSE PRK02090 CysH PAPS_reduct PDI_a_APS_reductase PAPS_reductase PDI_a_family protein|OsAPRL1 adenosine 5'-phosphosulfate reductase-like OsAPRL1, expressed'	'S-assimilation.APR'	'14.2'	2418	791	3381	698
LOC_Os12g38270	'protein|metallothionein, putative, expressed'	'metal handling.binding, chelation and storage'	'15.2'	1139.5	3940	1372.5	6180
LOC_Os12g38300	'protein|metallothionein, putative, expressed'	'metal handling.binding, chelation and storage'	'15.2'	4	35.5	6.5	72.5
LOC_Os12g38290	'protein|metallothionein, putative, expressed'	'metal handling.binding, chelation and storage'	'15.2'	6.5	155	3.5	282
LOC_Os03g17870	'protein|metallothionein, putative, expressed'	'metal handling.binding, chelation and storage'	'15.2'	20	40.5	31.5	91
LOC_Os10g28350	'moderately similar to ( 311) AT4G14710 | Symbols: ATARD2 | acireductone dioxygenase [iron(II)-requiring]/ metal ion binding | chr4:8424943-8426360 REVERSEmoderately similar to ( 407) ARD1_ORYSA 1,2-dihydroxy-3-keto-5-methylthiopentene dioxygenase 1 (EC 1.13.-.-) (Aci-reductone dioxygenase 1) (Submergence-induced protein 2) - Oryza sativa (Rice) ARD COG1791 protein|1,2-dihydroxy-3-keto-5-methylth…	'metal handling.regulation'	'15.3'	29.5	152	72.5	212.5
LOC_Os02g07160	moderately similar to ( 417) AT1G06570 | Symbols: PDS1, HPD | PDS1 (PHYTOENE DESATURATION 1); 4-hydroxyphenylpyruvate dioxygenase | chr1:2012173-2013543 REVERSEhighly similar to ( 507) HPPD_HORVU 4-hydroxyphenylpyruvate dioxygenase (EC 1.13.11.27) (4HPPD) (HPD) (HPPDase) (4-hydroxyphenylpyruvic acid oxidase) - Hordeum vulgare (Barley) COG3185 protein|glyoxalase family protein, putative, expressed'	secondary metabolism.isoprenoids.tocopherol biosynthesis.hydroxyphenylpyruvate dioxygenase'	'16.1.3.1'	573.5	9396.5	644	11933
LOC_Os09g38320	'moderately similar to ( 474) AT5G17230 | Symbols: | phytoene synthase (PSY) / geranylgeranyl-diphosphate geranylgeranyl transferase | chr5:5659839-5662087 REVERSEmoderately similar to ( 483) PSY_MAIZE Phytoene synthase, chloroplast precursor (EC 2.5.1.-) - Zea mays (Maize) SQS_PSY Trans_IPPS_HH ERG9 Isoprenoid_Biosyn_C1 Trans_IPPS protein|phytoene synthase, chloroplast precursor, putative, expre…	'secondary metabolism.isoprenoids.carotenoids.phytoene synthase'	'16.1.4.1'	161.5	1568	213	1573.5
LOC_Os10g38940	'moderately similar to ( 283) AT4G25700 | Symbols: BETA-OHASE 1, B1, chy1 | BETA-OHASE 1 (BETA-HYDROXYLASE 1); carotene beta-ring hydroxylase | chr4:13094965-13095866 REVERSE protein|fatty acid hydroxylase, putative, expressed'	'secondary metabolism.isoprenoids.carotenoids.carotenoid beta ring hydroxylase'	'16.1.4.6'	462	54	383.5	99
LOC_Os08g04500	'moderately similar to ( 264) AT5G23960 | Symbols: ATTPS21, TPS21 | TPS21 (TERPENE SYNTHASE 21); (-)-E-beta-caryophyllene synthase/ alpha-humulene synthase | chr5:8092969-8095128 FORWARDmoderately similar to ( 364) DCS1_GOSHI (+)-delta-cadinene synthase (EC 4.2.3.13) (D-cadinene synthase) - Gossypium hirsutum (Upland cotton)Terpene_cyclase_plant_C1 Terpene_cyclase_C1 Terpene_synth_C Terpene_synth…	'secondary metabolism.isoprenoids.terpenoids'	'16.1.5'	2161.5	28.5	2661	37.5
LOC_Os08g07100	'weakly similar to ( 183) AT3G14490 | Symbols: | terpene synthase/cyclase family protein | chr3:4863631-4865949 REVERSEmoderately similar to ( 242) DCS1_GOSHI (+)-delta-cadinene synthase (EC 4.2.3.13) (D-cadinene synthase) - Gossypium hirsutum (Upland cotton)Terpene_cyclase_plant_C1 Terpene_synth Terpene_synth_C Terpene_cyclase_C1 protein|terpene synthase, putative, expressed'	'secondary metabolism.isoprenoids.terpenoids'	'16.1.5'	3	24	12	1
LOC_Os04g09900	highly similar to ( 574) AT4G02780 | Symbols: GA1, ABC33, ATCPS1 | GA1 (GA REQUIRING 1); ent-copalyl diphosphate synthase/ magnesium ion binding | chr4:1237881-1244766 REVERSEhighly similar to ( 607) KSA_PEA Ent-kaurene synthase A, chloroplast precursor (EC 5.5.1.13) (Ent-copalyl diphosphate synthase) (KSA) - Pisum sativum (Garden pea)Terpene_cyclase_plant_C1 Terpene_synth protein|ent-kaurene syn…	'secondary metabolism.isoprenoids.terpenoids'	'16.1.5'	1.5	7.5	60	3
LOC_Os02g36210	'highly similar to ( 565) AT4G02780 | Symbols: GA1, ABC33, ATCPS1 | GA1 (GA REQUIRING 1); ent-copalyl diphosphate synthase/ magnesium ion binding | chr4:1237881-1244766 REVERSEhighly similar to ( 602) KSA_PEA Ent-kaurene synthase A, chloroplast precursor (EC 5.5.1.13) (Ent-copalyl diphosphate synthase) (KSA) - Pisum sativum (Garden pea)Terpene_cyclase_plant_C1 Terpene_synth Terpene_synth_C protei…	'secondary metabolism.isoprenoids.terpenoids'	'16.1.5'	70.5	17.5	181	23.5
LOC_Os11g08569	'highly similar to ( 998) AT2G07050 | Symbols: CAS1 | CAS1 (cycloartenol synthase 1); cycloartenol synthase | chr2:2924629-2930295 FORWARD SQCY_1 SQCY SqhC ISOPREN_C2_like protein|cycloartenol synthase, putative, expressed'	'secondary metabolism.isoprenoids.terpenoids'	'16.1.5'	394	86	348.5	126
LOC_Os02g04750	moderately similar to ( 476) AT2G07050 | Symbols: CAS1 | CAS1 (cycloartenol synthase 1); cycloartenol synthase | chr2:2924629-2930295 FORWARD SQCY_1 SQCY SqhC ISOPREN_C2_like protein|cycloartenol synthase, putative, expressed'	'secondary metabolism.isoprenoids.terpenoids'	'16.1.5'	1160.5	961	1931	2112
LOC_Os02g04760	'moderately similar to ( 300) AT2G07050 | Symbols: CAS1 | CAS1 (cycloartenol synthase 1); cycloartenol synthase | chr2:2924629-2930295 FORWARD SQCY_1 protein|cycloartenol synthase, putative, expressed'	'secondary metabolism.isoprenoids.terpenoids'	'16.1.5'	369.5	275	535	639
LOC_Os11g28530	'highly similar to ( 565) AT1G79460 | Symbols: GA2, KS, ATKS | GA2 (GA REQUIRING 2); ent-kaurene synthase | chr1:29890568-29894436 FORWARDhighly similar to ( 598) KSB_CUCMA Ent-kaurene synthase B, chloroplast precursor (EC 4.2.3.19) (KSB) - Cucurbita maxima (Pumpkin) (Winter squash)Terpene_cyclase_plant_C1 Terpene_cyclase_C1 Terpene_synth_C Terpene_synth protein|terpene synthase, putative, expres…	'secondary metabolism.isoprenoids.terpenoids'	'16.1.5'	2	3	15.5	5.5
LOC_Os12g15530	'moderately similar to ( 402) AT3G09220 | Symbols: LAC7 | LAC7 (laccase 7); laccase | chr3:2827434-2830477 REVERSEweakly similar to ( 144) ASO_CUCMA L-ascorbate oxidase precursor (EC 1.10.3.3) (Ascorbase) (ASO) - Cucurbita maxima (Pumpkin) (Winter squash) Cu-oxidase_3 Cu-oxidase_2 Cu-oxidase SufI protein|retrotransposon protein, putative, unclassified, expressed'	'secondary metabolism.simple phenols'	'16.10'	4.5	29	15	82.5
LOC_Os06g37150	highly similar to ( 620) AT5G21100 | Symbols: | L-ascorbate oxidase, putative | chr5:7168312-7170719 FORWARDhighly similar to ( 641) ASO_CUCMA L-ascorbate oxidase precursor (EC 1.10.3.3) (Ascorbase) (ASO) - Cucurbita maxima (Pumpkin) (Winter squash) Cu-oxidase Cu-oxidase_3 Cu-oxidase_2 SufI protein|L-ascorbate oxidase precursor, putative, expressed'	'secondary metabolism.simple phenols'	'16.10'	961	1968	1302	2315
LOC_Os01g61160	'highly similar to ( 790) AT5G05390 | Symbols: LAC12 | LAC12 (laccase 12); laccase | chr5:1594753-1597042 FORWARDmoderately similar to ( 225) ASO_TOBAC L-ascorbate oxidase precursor (EC 1.10.3.3) (Ascorbase) (ASO) - Nicotiana tabacum (Common tobacco) Cu-oxidase_3 SufI Cu-oxidase Cu-oxidase_2 protein|laccase precursor protein, putative, expressed'	'secondary metabolism.simple phenols'	'16.10'	31	6.5	46	18
LOC_Os12g15680	'highly similar to ( 572) AT3G09220 | Symbols: LAC7 | LAC7 (laccase 7); laccase | chr3:2827434-2830477 REVERSEmoderately similar to ( 231) ASO_TOBAC L-ascorbate oxidase precursor (EC 1.10.3.3) (Ascorbase) (ASO) - Nicotiana tabacum (Common tobacco) Cu-oxidase_3 Cu-oxidase_2 Cu-oxidase SufI protein|laccase precursor protein, putative, expressed'	'secondary metabolism.simple phenols'	'16.10'	0	7.5	9	16.5
LOC_Os01g63180	moderately similar to ( 461) AT3G09220 | Symbols: LAC7 | LAC7 (laccase 7); laccase | chr3:2827434-2830477 REVERSEweakly similar to ( 146) ASO_CUCSA L-ascorbate oxidase precursor (EC 1.10.3.3) (Ascorbase) (ASO) - Cucumis sativus (Cucumber) Cu-oxidase_2 Cu-oxidase protein|laccase-6 precursor, putative, expressed'	'secondary metabolism.simple phenols'	'16.10'	3.5	5	28.5	7.5
LOC_Os01g63190	highly similar to ( 521) AT3G09220 | Symbols: LAC7 | LAC7 (laccase 7); laccase | chr3:2827434-2830477 REVERSEmoderately similar to ( 222) ASO_TOBAC L-ascorbate oxidase precursor (EC 1.10.3.3) (Ascorbase) (ASO) - Nicotiana tabacum (Common tobacco) Cu-oxidase_3 SufI Cu-oxidase_2 Cu-oxidase protein|laccase precursor protein, putative, expressed'	'secondary metabolism.simple phenols'	'16.10'	7916.5	9034.5	8081.5	11249
LOC_Os08g02030	moderately similar to ( 258) AT5G67150 | Symbols: | transferase family protein | chr5:26795880-26797226 REVERSEvery weakly similar to (83.2) HCBT1_DIACA Anthranilate N-benzoyltransferase protein 1 (EC 2.3.1.144) (Anthranilate N-hydroxycinnamoyl/benzoyltransferase 1) - Dianthus caryophyllus (Carnation) (Clove pink)Transferase protein|transferase family protein, putative, expressed'	'secondary metabolism.phenylpropanoids'	'16.2'	1.5	228	8.5	287.5
LOC_Os05g19910	moderately similar to ( 275) AT3G62160 | Symbols: | transferase family protein | chr3:23014333-23015808 REVERSETransferase protein|transferase family protein, putative, expressed'	'secondary metabolism.phenylpropanoids'	'16.2'	78	20	115	22
LOC_Os02g39400	'moderately similar to ( 298) AT2G22570 | Symbols: ATNIC1, NIC1 | NIC1 (NICOTINAMIDASE 1); catalytic/ nicotinamidase | chr2:9590021-9590846 REVERSEcysteine_hydrolases protein|isochorismatase family protein, putative, expressed'	'secondary metabolism.phenylpropanoids'	'16.2'	279.5	232	358.5	225
LOC_Os04g56910	weakly similar to ( 199) AT5G48930 | Symbols: HCT | HCT (HYDROXYCINNAMOYL-COA SHIKIMATE/QUINATE HYDROXYCINNAMOYL TRANSFERASE); quinate O-hydroxycinnamoyltransferase/ shikimate O-hydroxycinnamoyltransferase/ transferase | chr5:19836654-19838092 REVERSEweakly similar to ( 195) HCBT1_DIACA Anthranilate N-benzoyltransferase protein 1 (EC 2.3.1.144) (Anthranilate N-hydroxycinnamoyl/benzoyltransferase …	'secondary metabolism.phenylpropanoids'	'16.2'	9	5	36	4
LOC_Os06g49660	'moderately similar to ( 369) AT5G17540 | Symbols: | transferase family protein | chr5:5782061-5783682 REVERSEweakly similar to ( 154) HCBT3_DIACA Anthranilate N-benzoyltransferase protein 3 (EC 2.3.1.144) (Anthranilate N-hydroxycinnamoyl/benzoyltransferase 3) - Dianthus caryophyllus (Carnation) (Clove pink)Transferase protein|transferase family protein, putative, expressed'	'secondary metabolism.phenylpropanoids'	'16.2'	360	399	385	524.5
LOC_Os01g08380	'moderately similar to ( 275) AT3G62160 | Symbols: | transferase family protein | chr3:23014333-23015808 REVERSEvery weakly similar to (92.4) HCBT2_DIACA Anthranilate N-benzoyltransferase protein 2 (EC 2.3.1.144) (Anthranilate N-hydroxycinnamoyl/benzoyltransferase 2) - Dianthus caryophyllus (Carnation) (Clove pink)Transferase protein|transferase family protein, putative, expressed'	'secondary metabolism.phenylpropanoids'	'16.2'	84.5	69	82.5	121
LOC_Os10g39710	'moderately similar to ( 347) AT3G51420 | Symbols: SSL4, ATSSL4 | SSL4 (STRICTOSIDINE SYNTHASE-LIKE 4); strictosidine synthase | chr3:19084082-19085451 FORWARD Str_synth COG3386 protein|strictosidine synthase, putative, expressed'	'secondary metabolism.N misc.alkaloid-like'	'16.4.1'	26	6.5	71.5	10.5
LOC_Os08g04540	'moderately similar to ( 462) AT2G20340 | Symbols: | tyrosine decarboxylase, putative | chr2:8779804-8782490 FORWARDhighly similar to ( 526) DDC_CATRO Aromatic-L-amino-acid decarboxylase (EC 4.1.1.28) (AADC) (DOPA decarboxylase) (Tryptophan decarboxylase) - Catharanthus roseus (Rosy periwinkle) (Madagascar periwinkle) Pyridoxal_deC GadB protein|decarboxylase, putative, expressed'	'secondary metabolism.N misc.alkaloid-like'	'16.4.1'	0	5	4	4.5
LOC_Os01g07500	'moderately similar to ( 405) AT4G24670 | Symbols: TAR2 | TAR2 (TRYPTOPHAN AMINOTRANSFERASE RELATED 2); L-tryptophan:2-oxoglutarate aminotransferase/ L-tryptophan:pyruvate aminotransferase/ carbon-sulfur lyase | chr4:12727940-12730694 REVERSEAlliinase_C protein|alliin lyase precursor, putative, expressed'	'secondary metabolism.sulfur-containing.misc.alliinase'	'16.5.99.1'	285.5	87.5	353.5	57
LOC_Os02g28200	'weakly similar to ( 147) AT3G29670 | Symbols: | transferase family protein | chr3:11527952-11529307 FORWARDTransferase protein|transferase family protein, putative, expressed'	'secondary metabolism.flavonoids.anthocyanins.anthocyanin 5-aromatic acyltransferase'	'16.8.1.21'	17.5	1.5	32	5
LOC_Os04g51660	'weakly similar to ( 164) AT3G29670 | Symbols: | transferase family protein | chr3:11527952-11529307 FORWARDTransferase protein|transferase family protein, putative, expressed'	'secondary metabolism.flavonoids.anthocyanins.anthocyanin 5-aromatic acyltransferase'	'16.8.1.21'	262	333	285	418
LOC_Os03g18030	'moderately similar to ( 368) AT3G11180 | Symbols: | oxidoreductase, 2OG-Fe(II) oxygenase family protein | chr3:3504249-3506688 FORWARDweakly similar to ( 177) FLS_PETHY Flavonol synthase/flavanone 3-hydroxylase (EC 1.14.11.23) (EC 1.14.11.9) (FLS) - Petunia hybrida (Petunia) PcbC 2OG-FeII_Oxy protein|leucoanthocyanidin dioxygenase, putative, expressed'	'secondary metabolism.flavonoids.anthocyanins'	'16.8.1'	89	272	84.5	357
LOC_Os06g10210	'moderately similar to ( 240) AT2G26310 | Symbols: | chalcone isomerase | chr2:11201770-11203919 FORWARD protein|expressed protein'	'secondary metabolism.flavonoids.chalcones'	'16.8.2'	92	88	123	192.5
LOC_Os07g34190	'moderately similar to ( 336) AT5G13930 | Symbols: CHS, TT4, ATCHS | TT4 (TRANSPARENT TESTA 4); naringenin-chalcone synthase | chr5:4488762-4490035 FORWARDmoderately similar to ( 359) CHSD_IPONI Chalcone synthase D (EC 2.3.1.74) (Naringenin-chalcone synthase D) (CHS-D) - Ipomoea nil (Japanese morning glory) (Pharbitis nil)CHS_like Chal_sti_synt_N Chal_sti_synt_C BcsA cond_enzymes decarbox_cond_en…	'secondary metabolism.flavonoids.chalcones'	'16.8.2'	10.5	5	23	6
LOC_Os06g44170	'weakly similar to ( 195) AT4G27250 | Symbols: | dihydroflavonol 4-reductase family / dihydrokaempferol 4-reductase family | chr4:13642803-13644425 REVERSEweakly similar to ( 176) DFRA_DIACA Dihydroflavonol-4-reductase (EC 1.1.1.219) (DFR) (Dihydrokaempferol 4-reductase) - Dianthus caryophyllus (Carnation) (Clove pink) WcaG protein|NAD dependent epimerase/dehydratase family protein, putative, exp…	'secondary metabolism.flavonoids.dihydroflavonols'	'16.8.3'	256	881.5	395	938.5
LOC_Os03g08624	'moderately similar to ( 426) AT4G33360 | Symbols: | terpene cyclase/mutase-related | chr4:16068123-16069374 REVERSE WcaG Epimerase GalE NAD_binding_4 RfbB protein|dihydroflavonol-4-reductase, putative, expressed'	'secondary metabolism.flavonoids.dihydroflavonols'	'16.8.3'	246.5	818	265	981.5
LOC_Os10g40934	'moderately similar to ( 295) AT1G17020 | Symbols: SRG1, ATSRG1 | SRG1 (SENESCENCE-RELATED GENE 1); oxidoreductase, acting on diphenols and related substances as donors, oxygen as acceptor / oxidoreductase, acting on paired donors, with incorporation or reduction of molecular oxygen, 2-oxoglutarate as one donor, and inc | chr1:5820258-5821741 FORWARDweakly similar to ( 180) LDOX_MALDO Leucoanthoc…	'secondary metabolism.flavonoids.flavonols'	'16.8.4'	232	1024	389.5	1505.5
LOC_Os01g13610	'moderately similar to ( 222) AT1G75290 | Symbols: | oxidoreductase, acting on NADH or NADPH | chr1:28253890-28255173 FORWARDmoderately similar to ( 238) IFRH_MAIZE Isoflavone reductase homolog IRL (EC 1.3.1.-) - Zea mays (Maize)NmrA protein|isoflavone reductase homolog IRL, putative, expressed'	'secondary metabolism.flavonoids.isoflavones.isoflavone reductase'	'16.8.5.1'	1	2.5	12.5	2.5
LOC_Os07g05940	'highly similar to ( 729) AT1G78390 | Symbols: NCED9, ATNCED9 | NCED9 (NINE-CIS-EPOXYCAROTENOID DIOXYGENASE 9); 9-cis-epoxycarotenoid dioxygenase | chr1:29490895-29492868 REVERSE RPE65 COG3670 protein|9-cis-epoxycarotenoid dioxygenase 1, chloroplast precursor, putative, expressed'	'hormone metabolism.abscisic acid.synthesis-degradation.synthesis.9-cis-epoxycarotenoid dioxygenase'	'17.1.1.1.10'	119.5	1737	186	3129
LOC_Os03g44380	'highly similar to ( 752) AT3G14440 | Symbols: NCED3, ATNCED3, STO1, SIS7 | NCED3 (NINE-CIS-EPOXYCAROTENOID DIOXYGENASE 3); 9-cis-epoxycarotenoid dioxygenase | chr3:4831678-4833477 REVERSE RPE65 COG3670 protein|9-cis-epoxycarotenoid dioxygenase 1, chloroplast precursor, putative, expressed'	'hormone metabolism.abscisic acid.synthesis-degradation.synthesis.9-cis-epoxycarotenoid dioxygenase'	'17.1.1.1.10'	135.5	414	196.5	498.5
LOC_Os10g04860	'nearly identical (1386) AT2G27150 | Symbols: AAO3 | AAO3 (Abscisic ALDEHYDE OXIDASE 3); abscisic aldehyde oxidase/ aldehyde oxidase/ indole-3-acetaldehyde oxidase | chr2:11601952-11607014 FORWARDnearly identical (2567) ALDO1_ORYSA Probable aldehyde oxidase 1 (EC 1.2.3.1) (AO-1) - Oryza sativa (Rice) Ald_Xan_dh_C2 XdhB CoxL PRK09970 XdhA PRK09800 FAD_binding_5 Ald_Xan_dh_C CoxS Fer2_2 CO_deh_flav…	'hormone metabolism.abscisic acid.synthesis-degradation'	'17.1.1'	422.5	176.5	587.5	223
LOC_Os07g18120	'nearly identical (1394) AT2G27150 | Symbols: AAO3 | AAO3 (Abscisic ALDEHYDE OXIDASE 3); abscisic aldehyde oxidase/ aldehyde oxidase/ indole-3-acetaldehyde oxidase | chr2:11601952-11607014 FORWARDnearly identical (2582) ALDOL_ORYSA Putative aldehyde oxidase-like protein - Oryza sativa (Rice) Ald_Xan_dh_C2 XdhB CoxL PRK09970 XdhA FAD_binding_5 PRK09800 CoxS Ald_Xan_dh_C Fer2_2 PRK11433 CO_deh_flav…	'hormone metabolism.abscisic acid.synthesis-degradation'	'17.1.1'	416	1394.5	422	2151
LOC_Os08g24790	'weakly similar to ( 107) AT5G47530 | Symbols: | auxin-responsive protein, putative | chr5:19281471-19282870 FORWARD DUF568 protein|AIR12, putative, expressed'	'hormone metabolism.auxin.induced-regulated-responsive-activated'	'17.2.3'	19.5	6	32.5	4.5
LOC_Os03g09900	'moderately similar to ( 357) AT3G25290 | Symbols: | auxin-responsive family protein | chr3:9208955-9210353 FORWARD B561 DUF568 protein|membrane protein, putative, expressed'	'hormone metabolism.auxin.induced-regulated-responsive-activated'	'17.2.3'	379.5	872	437	1157.5
LOC_Os08g43700	'very weakly similar to (97.4) AT1G29500 | Symbols: | auxin-responsive protein, putative | chr1:10321290-10321697 FORWARD protein|OsSAUR36 - Auxin-responsive SAUR gene family member, expressed'	'hormone metabolism.auxin.induced-regulated-responsive-activated'	'17.2.3'	35	55	59.5	15
LOC_Os02g02230	'moderately similar to ( 455) AT1G11680 | Symbols: CYP51G1, EMB1738, CYP51A2, CYP51 | CYP51G1 (CYTOCHROME P450 51G1); oxygen binding / sterol 14-demethylase | chr1:3938925-3940585 FORWARDmoderately similar to ( 466) CP51_SORBI Cytochrome P450 51 (EC 1.14.13.70) (CYPLI) (P450-LIA1) (Obtusifoliol 14-alpha demethylase) - Sorghum bicolor (Sorghum) (Sorghum vulgare) p450 CypX protein|cytochrome P450, …	'hormone metabolism.brassinosteroid.synthesis-degradation.sterols.CYP51'	'17.3.1.2.3'	0	0.5	20.5	0
LOC_Os01g56810	'highly similar to ( 658) AT1G75450 | Symbols: CKX5, ATCKX5, ATCKX6 | CKX5 (CYTOKININ OXIDASE 5); cytokinin dehydrogenase | chr1:28315248-28318064 REVERSEmoderately similar to ( 427) CKX1_MAIZE Cytokinin dehydrogenase 1 precursor (EC 1.5.99.12) (Cytokinin oxidase 1) (CKO 1) (COX 1) (ZmCKX1) - Zea mays (Maize) Cytokin-bind GlcD FAD_binding_4 protein|cytokinin dehydrogenase precursor, putative, exp…	'hormone metabolism.cytokinin.synthesis-degradation'	'17.4.1'	33.5	39	52	32
LOC_Os01g09260	'moderately similar to ( 412) AT4G29740 | Symbols: CKX4, ATCKX4 | CKX4 (CYTOKININ OXIDASE 4); amine oxidase/ cytokinin dehydrogenase | chr4:14566351-14568754 FORWARDhighly similar to ( 598) CKX1_MAIZE Cytokinin dehydrogenase 1 precursor (EC 1.5.99.12) (Cytokinin oxidase 1) (CKO 1) (COX 1) (ZmCKX1) - Zea mays (Maize) Cytokin-bind GlcD protein|cytokinin dehydrogenase precursor, putative, expressed'	'hormone metabolism.cytokinin.synthesis-degradation'	'17.4.1'	0	1	0	10
LOC_Os03g03034	'moderately similar to ( 460) AT5G24530 | Symbols: DMR6 | DMR6 (DOWNY MILDEW RESISTANT 6); oxidoreductase/ oxidoreductase, acting on paired donors, with incorporation or reduction of molecular oxygen, 2-oxoglutarate as one donor, and incorporation of one atom each of oxygen into both donors | chr5:8378964-8383154 FORWARDmoderately similar to ( 233) FL3H_MALDO Naringenin,2-oxoglutarate 3-dioxygena…	'hormone metabolism.ethylene.synthesis-degradation'	'17.5.1'	428.5	225.5	591.5	311.5
LOC_Os03g42130	moderately similar to ( 307) AT3G19000 | Symbols: | oxidoreductase, 2OG-Fe(II) oxygenase family protein | chr3:6554004-6554987 REVERSEweakly similar to ( 147) FL3H_VITVI Naringenin,2-oxoglutarate 3-dioxygenase (EC 1.14.11.9) (Flavonone-3-hydroxylase) (F3H) (FHT) - Vitis vinifera (Grape) PcbC 2OG-FeII_Oxy protein|gibberellin 20 oxidase 2, putative, expressed'	'hormone metabolism.ethylene.synthesis-degradation'	'17.5.1'	1042.5	426	1305	321
LOC_Os01g61610	'moderately similar to ( 433) AT5G05600 | Symbols: | oxidoreductase, 2OG-Fe(II) oxygenase family protein | chr5:1672266-1674602 FORWARDmoderately similar to ( 218) LDOX_MALDO Leucoanthocyanidin dioxygenase (EC 1.14.11.19) (LDOX) (Leucocyanidin oxygenase) (Leucoanthocyanidin hydroxylase) (Anthocyanidin synthase) - Malus domestica (Apple) (Malus sylvestris) PcbC 2OG-FeII_Oxy protein|flavonol syntha…	'hormone metabolism.ethylene.synthesis-degradation'	'17.5.1'	10.5	476	8	674.5
LOC_Os02g41954	'moderately similar to ( 309) AT4G21200 | Symbols: ATGA2OX8, GA2OX8 | GA2OX8 (GIBBERELLIN 2-OXIDASE 8); gibberellin 2-beta-dioxygenase | chr4:11302751-11304032 FORWARDweakly similar to ( 122) GAO1D_WHEAT Gibberellin 20 oxidase 1-D (EC 1.14.11.-) (Gibberellin C-20 oxidase 1-D) (GA 20-oxidase 1-D) (Ta20ox1D) (TaGA20ox1-D) (Protein Wga20) - Triticum aestivum (Wheat) PcbC 2OG-FeII_Oxy protein|gibbere…	'hormone metabolism.ethylene.synthesis-degradation'	'17.5.1'	80	181	49.5	303.5
LOC_Os01g55240	'moderately similar to ( 341) AT1G30040 | Symbols: ATGA2OX2 | ATGA2OX2 (GIBBERELLIN 2-OXIDASE); gibberellin 2-beta-dioxygenase | chr1:10537769-10538781 FORWARDmoderately similar to ( 354) G2OX1_PEA Gibberellin 2-beta-dioxygenase 1 (EC 1.14.11.13) (Gibberellin 2-beta-hydroxylase 1) (Gibberellin 2-oxidase 1) (GA 2-oxidase 1) (Protein SLENDER) - Pisum sativum (Garden pea) PcbC 2OG-FeII_Oxy protein|g…	'hormone metabolism.ethylene.synthesis-degradation'	'17.5.1'	39.5	554.5	58	675
LOC_Os08g30100	'moderately similar to ( 263) AT1G06620 | Symbols: | 2-oxoglutarate-dependent dioxygenase, putative | chr1:2025618-2027094 FORWARDmoderately similar to ( 224) DV4H_CATRO Desacetoxyvindoline 4-hydroxylase (EC 1.14.11.20) - Catharanthus roseus (Rosy periwinkle) (Madagascar periwinkle) PcbC 2OG-FeII_Oxy protein|1-aminocyclopropane-1-carboxylate oxidase homolog 1, putative, expressed'	'hormone metabolism.ethylene.synthesis-degradation'	'17.5.1'	0.5	11.5	5	7.5
LOC_Os02g09650	'AP2 AP2 protein|AP2 domain containing protein, expressed'	'hormone metabolism.ethylene.signal transduction'	'17.5.2'	150.5	356.5	212.5	354.5
LOC_Os08g36920	'very weakly similar to (88.2) AT4G34410 | Symbols: RRTF1 | RRTF1 ({REDOX RESPONSIVE TRANSCRIPTION FACTOR 1); DNA binding / transcription factor | chr4:16451992-16452798 FORWARDAP2 AP2 protein|AP2 domain containing protein, expressed'	'hormone metabolism.ethylene.signal transduction'	'17.5.2'	69.5	31.5	22.5	94.5
LOC_Os04g46220	weakly similar to ( 110) AT4G17500 | Symbols: ATERF-1 | ATERF-1 (ETHYLENE RESPONSIVE ELEMENT BINDING FACTOR 1); DNA binding / transcription activator/ transcription factor | chr4:9759405-9760211 FORWARDweakly similar to ( 106) ERF2_NICSY Ethylene-responsive transcription factor 2 (Ethylene-responsive element-binding factor 2) (EREBP-2) (NsERF2) - Nicotiana sylvestris (Wood tobacco)AP2 AP2 protein…	'hormone metabolism.ethylene.signal transduction'	'17.5.2'	1562	2935	1631	3896.5
LOC_Os02g43790	weakly similar to ( 134) AT4G17500 | Symbols: ATERF-1 | ATERF-1 (ETHYLENE RESPONSIVE ELEMENT BINDING FACTOR 1); DNA binding / transcription activator/ transcription factor | chr4:9759405-9760211 FORWARDweakly similar to ( 131) ERF2_NICSY Ethylene-responsive transcription factor 2 (Ethylene-responsive element-binding factor 2) (EREBP-2) (NsERF2) - Nicotiana sylvestris (Wood tobacco)AP2 AP2 protein…	'hormone metabolism.ethylene.signal transduction'	'17.5.2'	113.5	75.5	114.5	164
LOC_Os04g57340	'very weakly similar to (84.3) AT3G20310 | Symbols: ATERF-7, ATERF7, ERF7 | ERF7 (ETHYLINE RESPONSE FACTOR 7); DNA binding / protein binding / transcription factor/ transcription repressor | chr3:7085957-7086691 REVERSEAP2 AP2 protein|AP2 domain containing protein, expressed'	'hormone metabolism.ethylene.signal transduction'	'17.5.2'	284	777	291.5	937.5
LOC_Os03g64260	'weakly similar to ( 109) AT3G23240 | Symbols: ERF1, ATERF1 | ERF1 (ETHYLENE RESPONSE FACTOR 1); DNA binding / transcription activator/ transcription factor | chr3:8295705-8296361 FORWARDvery weakly similar to (83.2) ERF5_NICSY Ethylene-responsive transcription factor 5 (Ethylene-responsive element-binding factor 5 homolog) (EREBP-4) (NsERF4) - Nicotiana sylvestris (Wood tobacco)AP2 AP2 protein|A…	'hormone metabolism.ethylene.signal transduction'	'17.5.2'	1.5	7.5	3.5	36.5
LOC_Os08g41030	'protein|AP2 domain containing protein, expressed'	'hormone metabolism.ethylene.signal transduction'	'17.5.2'	0	36	0	96
LOC_Os04g52090	'very weakly similar to (81.3) ERF4_TOBAC Ethylene-responsive transcription factor 4 (Ethylene-responsive element-binding factor 4 homolog) (EREBP-3) (NtERF3) - Nicotiana tabacum (Common tobacco)AP2 AP2 protein|AP2 domain containing protein, expressed'	'hormone metabolism.ethylene.signal transduction'	'17.5.2'	124	395.5	140.5	830
LOC_Os02g52670	'AP2 AP2 protein|AP2 domain containing protein, expressed'	'hormone metabolism.ethylene.signal transduction'	'17.5.2'	6.5	68.5	6	100.5
LOC_Os10g41330	'very weakly similar to (97.1) AT5G51190 | Symbols: | AP2 domain-containing transcription factor, putative | chr5:20800708-20801373 REVERSEvery weakly similar to (94.7) ERF5_TOBAC Ethylene-responsive transcription factor 5 (Ethylene-responsive element-binding factor 5 homolog) (EREBP-4) (NtERF4) - Nicotiana tabacum (Common tobacco)AP2 AP2 protein|AP2 domain containing protein, expressed'	'hormone metabolism.ethylene.signal transduction'	'17.5.2'	51	86	68.5	258
LOC_Os05g41780	'AP2 AP2 protein|AP2 domain containing protein, expressed'	'hormone metabolism.ethylene.signal transduction'	'17.5.2'	772.5	1444.5	814.5	1989.5
LOC_Os09g35020	'protein|AP2 domain containing protein, expressed'	'hormone metabolism.ethylene.signal transduction'	'17.5.2'	9.5	3	7.5	11
LOC_Os09g28440	'very weakly similar to (82.8) AT4G34410 | Symbols: RRTF1 | RRTF1 ({REDOX RESPONSIVE TRANSCRIPTION FACTOR 1); DNA binding / transcription factor | chr4:16451992-16452798 FORWARDAP2 AP2 protein|AP2 domain containing protein, expressed'	'hormone metabolism.ethylene.signal transduction'	'17.5.2'	4	2	3	28
LOC_Os09g35010	'protein|dehydration-responsive element-binding protein, putative, expressed'	'hormone metabolism.ethylene.signal transduction'	'17.5.2'	31.5	21.5	25	92
LOC_Os03g08500	'AP2 AP2 protein|AP2 domain containing protein, expressed'	'hormone metabolism.ethylene.signal transduction'	'17.5.2'	7798	10432.5	7339.5	12320
LOC_Os05g28740	'weakly similar to ( 118) AT3G62550 | Symbols: | universal stress protein (USP) family protein | chr3:23136194-23137074 FORWARDUSP_Like Usp protein|universal stress protein domain containing protein, putative, expressed'	'hormone metabolism.ethylene.induced-regulated-responsive-activated'	'17.5.3'	23330.5	49268	28999	46191
LOC_Os01g19820	'weakly similar to ( 140) AT3G62550 | Symbols: | universal stress protein (USP) family protein | chr3:23136194-23137074 FORWARDUsp USP_Like protein|universal stress protein domain containing protein, putative, expressed'	'hormone metabolism.ethylene.induced-regulated-responsive-activated'	'17.5.3'	447	457	468	625
LOC_Os01g66100	'moderately similar to ( 369) AT4G25420 | Symbols: GA5, GA20OX1, AT2301, ATGA20OX1 | GA20OX1; gibberellin 20-oxidase | chr4:12990982-12992409 REVERSEhighly similar to ( 655) GAOX2_ORYSA Gibberellin 20 oxidase 2 (EC 1.14.11.-) (Gibberellin C-20 oxidase 2) (GA 20-oxidase 2) (Os20ox2) (Semidwarf-1 protein) - Oryza sativa (Rice) PcbC 2OG-FeII_Oxy protein|gibberellin 20 oxidase 2, putative, expressed'	'hormone metabolism.gibberelin.synthesis-degradation.GA20 oxidase'	'17.6.1.11'	545	1064	683.5	947.5
LOC_Os05g48700	'moderately similar to ( 244) AT1G78440 | Symbols: ATGA2OX1 | ATGA2OX1 (gibberellin 2-oxidase 1); gibberellin 2-beta-dioxygenase | chr1:29511772-29512990 REVERSEmoderately similar to ( 252) G2OX1_PEA Gibberellin 2-beta-dioxygenase 1 (EC 1.14.11.13) (Gibberellin 2-beta-hydroxylase 1) (Gibberellin 2-oxidase 1) (GA 2-oxidase 1) (Protein SLENDER) - Pisum sativum (Garden pea) PcbC 2OG-FeII_Oxy protein…	'hormone metabolism.gibberelin.synthesis-degradation.GA2 oxidase'	'17.6.1.13'	71.5	953	166	1518.5
LOC_Os07g40240	'protein|GASR9 - Gibberellin-regulated GASA/GAST/Snakin family protein precursor, expressed'	'hormone metabolism.gibberelin.induced-regulated-responsive-activated'	'17.6.3'	2.5	32	14	49.5
LOC_Os03g49380	nearly identical (1072) AT3G22400 | Symbols: LOX5 | LOX5; electron carrier/ iron ion binding / lipoxygenase/ metal ion binding / oxidoreductase, acting on single donors with incorporation of molecular oxygen, incorporation of two atoms of oxygen | chr3:7927011-7931167 FORWARDnearly identical (1816) LOX4_ORYSA Probable lipoxygenase 4 (EC 1.13.11.12) - Oryza sativa (Rice)Lipoxygenase PLAT_LH2 LH2 P…	'hormone metabolism.jasmonate.synthesis-degradation.lipoxygenase'	'17.7.1.2'	211	1345.5	244	2772
LOC_Os08g39840	'highly similar to ( 845) AT3G45140 | Symbols: LOX2, ATLOX2 | LOX2 (LIPOXYGENASE 2); lipoxygenase | chr3:16525437-16529233 FORWARDnearly identical (1623) LOXC1_ORYSA Lipoxygenase 7, chloroplast precursor (EC 1.13.11.12) - Oryza sativa (Rice)Lipoxygenase PLAT_LH2 LH2 protein|lipoxygenase, chloroplast precursor, putative, expressed'	'hormone metabolism.jasmonate.synthesis-degradation.lipoxygenase'	'17.7.1.2'	26.5	71	41	200
LOC_Os12g37350	'highly similar to ( 550) AT3G45140 | Symbols: LOX2, ATLOX2 | LOX2 (LIPOXYGENASE 2); lipoxygenase | chr3:16525437-16529233 FORWARDhighly similar to ( 657) LOX22_HORVU Lipoxygenase 2.2, chloroplast precursor (EC 1.13.11.12) (LOX2:Hv:2) - Hordeum vulgare (Barley)Lipoxygenase protein|lipozygenase protein, putative, expressed'	'hormone metabolism.jasmonate.synthesis-degradation.lipoxygenase'	'17.7.1.2'	0.5	10	14.5	7.5
LOC_Os02g12680	'moderately similar to ( 386) AT5G42650 | Symbols: AOS, CYP74A, DDE2 | AOS (ALLENE OXIDE SYNTHASE); allene oxide synthase/ hydro-lyase/ oxygen binding | chr5:17097803-17099359 REVERSEhighly similar to ( 870) C74A3_ORYSA Cytochrome P450 74A3 (EC 4.2.1.92) (Allene oxide synthase 3) (Hydroperoxide dehydrase 3) - Oryza sativa (Rice) protein|cytochrome P450, putative, expressed'	'hormone metabolism.jasmonate.synthesis-degradation.allene oxidase synthase'	'17.7.1.3'	5	1180.5	6.5	2022.5
LOC_Os02g12690	'moderately similar to ( 423) AT5G42650 | Symbols: AOS, CYP74A, DDE2 | AOS (ALLENE OXIDE SYNTHASE); allene oxide synthase/ hydro-lyase/ oxygen binding | chr5:17097803-17099359 REVERSEhighly similar to ( 935) C74A4_ORYSA Cytochrome P450 74A4 (EC 4.2.1.92) (Allene oxide synthase 4) (Hydroperoxide dehydrase 4) - Oryza sativa (Rice) protein|cytochrome P450, putative, expressed'	'hormone metabolism.jasmonate.synthesis-degradation.allene oxidase synthase'	'17.7.1.3'	0	28	1.5	58.5
LOC_Os06g11290	'moderately similar to ( 494) AT1G76680 | Symbols: OPR1, ATOPR1 | OPR1; 12-oxophytodienoate reductase | chr1:28776982-28778271 FORWARD OYE_like_FMN PRK10605 NemA Oxidored_FMN OYE_like_FMN_family OYE_YqiM_FMN OYE_like_4_FMN OYE_like_5_FMN OYE_like_3_FMN OYE_like_2_FMN PRK08255 DCR_FMN ER_like_FMN TMADH_HD_FMN protein|12-oxophytodienoate reductase, putative, expressed'	'hormone metabolism.jasmonate.synthesis-degradation.12-Oxo-PDA-reductase'	'17.7.1.5'	3.5	55.5	15.5	55.5
LOC_Os01g27230	'moderately similar to ( 337) AT1G76690 | Symbols: OPR2, ATOPR2 | OPR2 | chr1:28778976-28780355 FORWARD OYE_like_FMN PRK10605 NemA OYE_like_FMN_family Oxidored_FMN OYE_YqiM_FMN OYE_like_2_FMN OYE_like_4_FMN OYE_like_3_FMN OYE_like_5_FMN DCR_FMN PRK08255 ER_like_FMN protein|12-oxophytodienoate reductase, putative, expressed'	'hormone metabolism.jasmonate.synthesis-degradation.12-Oxo-PDA-reductase'	'17.7.1.5'	673	577.5	973.5	757
LOC_Os06g11210	'highly similar to ( 530) AT1G76680 | Symbols: OPR1, ATOPR1 | OPR1; 12-oxophytodienoate reductase | chr1:28776982-28778271 FORWARD OYE_like_FMN PRK10605 NemA Oxidored_FMN OYE_like_FMN_family OYE_YqiM_FMN OYE_like_4_FMN OYE_like_5_FMN OYE_like_3_FMN OYE_like_2_FMN DCR_FMN PRK08255 TMADH_HD_FMN ER_like_FMN protein|12-oxophytodienoate reductase, putative, expressed'	'hormone metabolism.jasmonate.synthesis-degradation.12-Oxo-PDA-reductase'	'17.7.1.5'	3	6	4.5	18.5
LOC_Os07g42370	very weakly similar to (99.0) AT1G19180 | Symbols: TIFY10A | JAZ1 (JASMONATE-ZIM-DOMAIN PROTEIN 1); protein binding | chr1:6622708-6623271 FORWARD protein|zinc-finger protein, putative, expressed'	'hormone metabolism.jasmonate.signal transduction'	'17.7.2'	3411	892.5	3765.5	1274
LOC_Os03g28940	very weakly similar to (93.6) AT1G74950 | Symbols: JAZ2, TIFY10B | TIFY10B | chr1:28148919-28150258 REVERSE protein|ZIM domain containing protein, putative, expressed'	'hormone metabolism.jasmonate.signal transduction'	'17.7.2'	1373.5	944	1531	1576.5
LOC_Os11g15040	'weakly similar to ( 123) AT5G66430 | Symbols: | S-adenosyl-L-methionine:carboxyl methyltransferase family protein | chr5:26525410-26526799 REVERSEweakly similar to ( 112) BAMT_ANTMA Benzoate carboxyl methyltransferase (EC 2.1.1.-) (S-adenosyl-L-methionine:benzoic acid carboxyl methyltransferase) - Antirrhinum majus (Garden snapdragon)Methyltransf_7 protein|S-adenosyl-L-methionine:benzoic acid/sa…	'hormone metabolism.salicylic acid.synthesis-degradation'	'17.8.1'	2629.5	5049	3308.5	5086
LOC_Os06g22440	'weakly similar to ( 186) AT5G04370 | Symbols: NAMT1 | NAMT1; S-adenosylmethionine-dependent methyltransferase | chr5:1231856-1233888 FORWARDweakly similar to ( 166) BAMT_ANTMA Benzoate carboxyl methyltransferase (EC 2.1.1.-) (S-adenosyl-L-methionine:benzoic acid carboxyl methyltransferase) - Antirrhinum majus (Garden snapdragon)Methyltransf_7 protein|SAM dependent carboxyl methyltransferase, put…	'hormone metabolism.salicylic acid.synthesis-degradation'	'17.8.1'	186.5	82.5	250	78
LOC_Os06g13560	'moderately similar to ( 224) AT4G36470 | Symbols: | S-adenosyl-L-methionine:carboxyl methyltransferase family protein | chr4:17215128-17216475 REVERSEmoderately similar to ( 232) BAMT_ANTMA Benzoate carboxyl methyltransferase (EC 2.1.1.-) (S-adenosyl-L-methionine:benzoic acid carboxyl methyltransferase) - Antirrhinum majus (Garden snapdragon)Methyltransf_7 protein|SAM dependent carboxyl methyltr…	'hormone metabolism.salicylic acid.synthesis-degradation'	'17.8.1'	3	68	3.5	112
LOC_Os06g20790	'weakly similar to ( 195) AT5G04370 | Symbols: NAMT1 | NAMT1; S-adenosylmethionine-dependent methyltransferase | chr5:1231856-1233888 FORWARDweakly similar to ( 176) BAMT_ANTMA Benzoate carboxyl methyltransferase (EC 2.1.1.-) (S-adenosyl-L-methionine:benzoic acid carboxyl methyltransferase) - Antirrhinum majus (Garden snapdragon)Methyltransf_7 protein|SAM dependent carboxyl methyltransferase, put…	'hormone metabolism.salicylic acid.synthesis-degradation'	'17.8.1'	2	2.5	18	2.5
LOC_Os11g15340	'weakly similar to ( 107) AT3G21950 | Symbols: | methyltransferase | chr3:7734396-7736201 FORWARDvery weakly similar to (82.0) BAMT_ANTMA Benzoate carboxyl methyltransferase (EC 2.1.1.-) (S-adenosyl-L-methionine:benzoic acid carboxyl methyltransferase) - Antirrhinum majus (Garden snapdragon)Methyltransf_7 protein|SAM dependent carboxyl methyltransferase family protein, putative, expressed'	'hormone metabolism.salicylic acid.synthesis-degradation'	'17.8.1'	151	187.5	203.5	277.5
LOC_Os12g32230	'highly similar to ( 582) AT2G31955 | Symbols: CNX2 | CNX2 (COFACTOR OF NITRATE REDUCTASE AND XANTHINE DEHYDROGENASE 2); catalytic | chr2:13584635-13586484 REVERSE moaA MoaA Mob_synth_C Radical_SAM COG0535 protein|molybdenum cofactor biosynthesis protein 1, putative, expressed'	Co-factor and vitamine metabolism.biotin'	'18.6'	624	337.5	763.5	375.5
LOC_Os03g05870	'very weakly similar to (97.4) AT4G26500 | Symbols: EMB1374, CPSUFE, ATSUFE, SUFE1 | CPSUFE (CHLOROPLAST SULFUR E); enzyme activator/ transcription regulator | chr4:13382456-13383571 REVERSESufE sufE protein|Fe-S metabolism associated domain containing protein, expressed'	'Co-factor and vitamine metabolism.iron-sulphur clusters'	'18.7'	198	166	251.5	137
LOC_Os02g41520	highly similar to ( 545) AT5G18480 | Symbols: PGSIP6 | PGSIP6 (PLANT GLYCOGENIN-LIKE STARCH INITIATION PROTEIN 6); transferase, transferring glycosyl groups / transferase, transferring hexosyl groups | chr5:6131307-6133787 REVERSEGlyco_transf_8 protein|glycosyl transferase 8 domain containing protein, putative, expressed'	major CHO metabolism.synthesis.starch'	'2.1.2'	169	252	224	245.5
LOC_Os10g40640	highly similar to ( 571) AT4G16600 | Symbols: | transferase, transferring glycosyl groups / transferase, transferring hexosyl groups | chr4:9350039-9352707 FORWARD protein|glycosyl transferase 8 domain containing protein, putative, expressed'	'major CHO metabolism.synthesis.starch'	'2.1.2'	39	63.5	45	104
LOC_Os01g22900	highly similar to ( 835) AT1G56560 | Symbols: | beta-fructofuranosidase, putative / invertase, putative / saccharase, putative / beta-fructosidase, putative | chr1:21192593-21194948 FORWARDInvertase_neut protein|neutral/alkaline invertase, putative, expressed'	'major CHO metabolism.degradation.sucrose.invertases.neutral'	'2.2.1.3.1'	6572.5	4835	7136.5	5992
LOC_Os11g07440	'highly similar to ( 882) AT4G09510 | Symbols: CINV2 | beta-fructofuranosidase, putative / invertase, putative / saccharase, putative / beta-fructosidase, putative | chr4:6021679-6023310 REVERSEInvertase_neut protein|plant neutral invertase domain containing protein, expressed'	'major CHO metabolism.degradation.sucrose.invertases.neutral'	'2.2.1.3.1'	119.5	85	108	132
LOC_Os02g33110	moderately similar to ( 440) AT3G52600 | Symbols: AtcwINV2 | AtcwINV2 (Arabidopsis thaliana cell wall invertase 2); hydrolase, hydrolyzing O-glycosyl compounds | chr3:19507080-19508833 REVERSEhighly similar to ( 816) INV1_ORYSA Beta-fructofuranosidase, insoluble isoenzyme 1 precursor (EC 3.2.1.26) (Sucrose hydrolase 1) (Invertase 1) (Cell wall beta-fructosidase 1) (OsCIN1) - Oryza sativa (Rice) G…	'major CHO metabolism.degradation.sucrose.invertases.cell wall'	'2.2.1.3.2'	1005.5	307	1018.5	406
LOC_Os03g22120	nearly identical (1395) AT4G02280 | Symbols: SUS3, ATSUS3 | SUS3 (sucrose synthase 3); UDP-glycosyltransferase/ sucrose synthase/ transferase, transferring glycosyl groups | chr4:995166-998719 FORWARDnearly identical (1397) SUS2_PEA Sucrose synthase 2 (EC 2.4.1.13) (Sucrose-UDP glucosyltransferase 2) - Pisum sativum (Garden pea) Sucrose_synth Glycos_transf_1 RfaG protein|sucrose synthase, putativ…	'major CHO metabolism.degradation.sucrose.Susy'	'2.2.1.5'	2021	11757	2723.5	14245.5
LOC_Os09g28400	highly similar to ( 510) AT4G25000 | Symbols: ATAMY1, AMY1 | AMY1 (ALPHA-AMYLASE-LIKE); alpha-amylase | chr4:12852109-12853825 REVERSEhighly similar to ( 921) AMY3A_ORYSA Alpha-amylase isozyme 3A precursor (EC 3.2.1.1) (1,4-alpha-D-glucan glucanohydrolase) - Oryza sativa (Rice) Alpha-amylase PRK09441 Alpha-amyl_C2 Aamy AmyA protein|alpha-amylase precursor, putative, expressed'	'major CHO metabolism.degradation.starch.starch cleavage'	'2.2.2.1'	0	0	0	6.5
LOC_Os11g33120	'nearly identical (1200) AT5G47910 | Symbols: RBOHD, ATRBOHD | RBOHD (RESPIRATORY BURST OXIDASE HOMOLOGUE D); NAD(P)H oxidase | chr5:19397585-19401768 FORWARD NAD_binding_6 NADPH_Ox FAD_binding_8 Ferric_reduct protein|respiratory burst oxidase, putative, expressed'	'stress.biotic.respiratory burst'	'20.1.1'	2595.5	1955	2521	2352
LOC_Os03g03700	'moderately similar to ( 494) AT2G39200 | Symbols: MLO12, ATMLO12 | MLO12 (MILDEW RESISTANCE LOCUS O 12); calmodulin binding | chr2:16356255-16359797 REVERSEhighly similar to ( 795) MLOH1_ORYSA MLO protein homolog 1 (OsMLO1) - Oryza sativa (Rice)Mlo protein|MLO domain containing protein, putative, expressed'	'stress.biotic.signalling.MLO-like'	'20.1.3.1'	99.5	137.5	79.5	208.5
LOC_Os06g06850	'moderately similar to ( 212) AT3G46730 | Symbols: | disease resistance protein (CC-NBS class), putative | chr3:17213069-17215612 REVERSE NB-ARC protein|resistance protein LR10, putative, expressed'	'stress.biotic.PR-proteins'	'20.1.7'	196.5	121.5	310	173
LOC_Os11g11790	'weakly similar to ( 108) AT3G07040 | Symbols: RPM1, RPS3 | RPM1 (RESISTANCE TO P. SYRINGAE PV MACULICOLA 1); nucleotide binding / protein binding | chr3:2226244-2229024 REVERSE protein|NBS-LRR type disease resistance protein, putative, expressed'	'stress.biotic.PR-proteins'	'20.1.7'	461.5	866.5	575.5	921.5
LOC_Os08g42700	'moderately similar to ( 254) AT3G07040 | Symbols: RPM1, RPS3 | RPM1 (RESISTANCE TO P. SYRINGAE PV MACULICOLA 1); nucleotide binding / protein binding | chr3:2226244-2229024 REVERSE NB-ARC protein|resistance protein, putative, expressed'	'stress.biotic.PR-proteins'	'20.1.7'	3787.5	2063.5	4632.5	2184.5
LOC_Os09g14490	'moderately similar to ( 434) AT3G14470 | Symbols: | disease resistance protein (NBS-LRR class), putative | chr3:4857940-4861104 FORWARD NB-ARC protein|TIR-NBS type disease resistance protein, putative, expressed'	'stress.biotic.PR-proteins'	'20.1.7'	93.5	67.5	157.5	74
LOC_Os04g02030	'moderately similar to ( 241) AT3G14460 | Symbols: | disease resistance protein (NBS-LRR class), putative | chr3:4851990-4856264 REVERSE NB-ARC protein|rp1, putative, expressed'	'stress.biotic.PR-proteins'	'20.1.7'	91	26.5	124	26.5
LOC_Os02g06140	'moderately similar to ( 397) AT4G23160 | Symbols: | protein kinase family protein | chr4:12129485-12134086 FORWARDmoderately similar to ( 357) POLX_TOBAC Retrovirus-related Pol polyprotein from transposon TNT 1-94 [Includes: Protease (EC 3.4.23.-); Reverse transcriptase (EC 2.7.7.49); Endonuclease] - Nicotiana tabacum (Common tobacco)RVT_2 rve protein|retrotransposon protein, putative, unclassif…	'stress.biotic.PR-proteins'	'20.1.7'	40	0.5	40.5	4.5
LOC_Os12g39620	'highly similar to ( 546) AT4G33300 | Symbols: ADR1-L1 | ADR1-L1 (ADR1-like 1); ATP binding / protein binding | chr4:16051162-16054005 REVERSE NB-ARC protein|disease resistance protein, putative, expressed'	'stress.biotic.PR-proteins'	'20.1.7'	738	1217	740.5	1435
LOC_Os11g44990	'moderately similar to ( 238) AT3G14470 | Symbols: | disease resistance protein (NBS-LRR class), putative | chr3:4857940-4861104 FORWARD NB-ARC protein|NB-ARC domain containing protein, expressed'	'stress.biotic.PR-proteins'	'20.1.7'	174	56.5	181.5	86.5
LOC_Os08g19694	'weakly similar to ( 174) AT3G46730 | Symbols: | disease resistance protein (CC-NBS class), putative | chr3:17213069-17215612 REVERSE NB-ARC protein|NB-ARC domain containing protein, expressed'	'stress.biotic.PR-proteins'	'20.1.7'	1.5	9.5	9.5	17.5
LOC_Os11g03650	'moderately similar to ( 224) AT1G50180 | Symbols: | disease resistance protein (CC-NBS-LRR class), putative | chr1:18584235-18587136 FORWARD NB-ARC protein|mla1, putative, expressed'	'stress.biotic.PR-proteins'	'20.1.7'	2.5	0	0.5	3
LOC_Os07g40810	'moderately similar to ( 291) AT3G07040 | Symbols: RPM1, RPS3 | RPM1 (RESISTANCE TO P. SYRINGAE PV MACULICOLA 1); nucleotide binding / protein binding | chr3:2226244-2229024 REVERSE NB-ARC protein|NBS-LRR type disease resistance protein, putative, expressed'	'stress.biotic.PR-proteins'	'20.1.7'	5.5	1	9	7
LOC_Os04g43440	'moderately similar to ( 314) AT4G26090 | Symbols: RPS2 | RPS2 (RESISTANT TO P. SYRINGAE 2); protein binding | chr4:13224596-13227325 FORWARD NB-ARC protein|NB-ARC/LRR disease resistance protein, putative, expressed'	'stress.biotic.PR-proteins'	'20.1.7'	18.5	31.5	23	69
LOC_Os01g42330	'weakly similar to ( 151) AT3G14470 | Symbols: | disease resistance protein (NBS-LRR class), putative | chr3:4857940-4861104 FORWARD NB-ARC protein|retrotransposon protein, putative, unclassified, expressed'	'stress.biotic.PR-proteins'	'20.1.7'	9	5.5	6.5	15
LOC_Os11g37970	'weakly similar to ( 186) AT3G04720 | Symbols: PR4, HEL, PR-4 | PR4 (PATHOGENESIS-RELATED 4); chitin binding | chr3:1285691-1286531 REVERSEweakly similar to ( 186) BARW_HORVU Barwin - Hordeum vulgare (Barley)Barwin protein|WIP5 - Wound-induced protein precursor, expressed'	'stress.biotic'	'20.1'	54	305	90.5	380.5
LOC_Os06g51060	'moderately similar to ( 394) AT3G12500 | Symbols: ATHCHIB, PR3, PR-3, CHI-B, B-CHI | ATHCHIB (ARABIDOPSIS THALIANA BASIC CHITINASE); chitinase | chr3:3962501-3963945 REVERSEmoderately similar to ( 469) CHI1_ORYSA Basic endochitinase 1 precursor (EC 3.2.1.14) - Oryza sativa (Rice) Glyco_hydro_19 chitinase_glyco_hydro_19 protein|CHIT8 - Chitinase family protein precursor, expressed'	'stress.biotic'	'20.1'	24.5	259	44	363.5
LOC_Os03g46060	'weakly similar to ( 169) AT4G11650 | Symbols: ATOSM34 | ATOSM34 (osmotin 34) | chr4:7025127-7026113 REVERSEweakly similar to ( 182) P21_SOYBN Protein P21 - Glycine max (Soybean)Thaumatin THN protein|thaumatin family domain containing protein, expressed'	'stress.biotic'	'20.1'	31.5	492	79	661
LOC_Os05g15880	'weakly similar to ( 159) AT5G24090 | Symbols: | acidic endochitinase (CHIB1) | chr5:8143805-8145153 REVERSEmoderately similar to ( 309) XIP2_ORYSA Xylanase inhibitor protein 2 precursor (Class III chitinase homolog h) - Oryza sativa (Rice) protein|glycosyl hydrolase, putative, expressed'	'stress.biotic'	'20.1'	34	1236	52.5	1621
LOC_Os12g43410	'very weakly similar to (82.0) AT4G11650 | Symbols: ATOSM34 | ATOSM34 (osmotin 34) | chr4:7025127-7026113 REVERSEweakly similar to ( 187) TLP_ORYSA Thaumatin-like protein precursor - Oryza sativa (Rice)Thaumatin THN protein|thaumatin, putative, expressed'	'stress.biotic'	'20.1'	261.5	437	461	718
LOC_Os03g46070	'moderately similar to ( 250) AT4G11650 | Symbols: ATOSM34 | ATOSM34 (osmotin 34) | chr4:7025127-7026113 REVERSEmoderately similar to ( 290) ZEAM_MAIZE Zeamatin precursor - Zea mays (Maize)Thaumatin THN protein|thaumatin, putative, expressed'	'stress.biotic'	'20.1'	9	32.5	22	56
LOC_Os11g37950	'weakly similar to ( 186) AT3G04720 | Symbols: PR4, HEL, PR-4 | PR4 (PATHOGENESIS-RELATED 4); chitin binding | chr3:1285691-1286531 REVERSEmoderately similar to ( 219) BARW_HORVU Barwin - Hordeum vulgare (Barley)Barwin protein|WIP3 - Wound-induced protein precursor, expressed'	'stress.biotic'	'20.1'	25	1196.5	49.5	2522
LOC_Os12g43450	'moderately similar to ( 201) AT4G11650 | Symbols: ATOSM34 | ATOSM34 (osmotin 34) | chr4:7025127-7026113 REVERSEmoderately similar to ( 209) P21_SOYBN Protein P21 - Glycine max (Soybean)Thaumatin THN protein|thaumatin family domain containing protein, expressed'	'stress.biotic'	'20.1'	107	384	154.5	416
LOC_Os10g05600	'moderately similar to ( 238) AT1G20030 | Symbols: | pathogenesis-related thaumatin family protein | chr1:6945850-6947017 FORWARDweakly similar to ( 194) TP1A_MALDO Thaumatin-like protein 1a precursor (Allergen Mal d 2) (Mdtl1) (Pathogenesis-related protein 5a) (PR-5a) - Malus domestica (Apple) (Malus sylvestris)THN Thaumatin protein|thaumatin-like protein 1 precursor, putative, expressed'	'stress.biotic'	'20.1'	5	1	13.5	1
LOC_Os11g47600	'weakly similar to ( 154) AT5G24090 | Symbols: | acidic endochitinase (CHIB1) | chr5:8143805-8145153 REVERSEmoderately similar to ( 274) XIP1_ORYSA Xylanase inhibitor protein 1 precursor (Class III chitinase homolog a) (RIXI protein) - Oryza sativa (Rice) protein|glycosyl hydrolase, putative, expressed'	'stress.biotic'	'20.1'	1	54	5	78
LOC_Os01g53090	'moderately similar to ( 249) AT1G78780 | Symbols: | pathogenesis-related family protein | chr1:29621447-29622431 REVERSEmoderately similar to ( 234) PRPX_HORVU Pathogen-related protein - Hordeum vulgare (Barley) protein|pathogen-related protein, putative, expressed'	'stress.biotic'	'20.1'	106	289.5	205.5	276.5
LOC_Os11g38580	'protein|NBS-LRR type disease resistance protein, putative, expressed'	'stress.biotic'	'20.1'	669.5	419	826.5	474
LOC_Os03g45960	'moderately similar to ( 239) AT4G11650 | Symbols: ATOSM34 | ATOSM34 (osmotin 34) | chr4:7025127-7026113 REVERSEmoderately similar to ( 280) ZEAM_MAIZE Zeamatin precursor - Zea mays (Maize)Thaumatin THN protein|thaumatin, putative, expressed'	'stress.biotic'	'20.1'	0.5	25	15.5	36.5
LOC_Os04g41680	'moderately similar to ( 327) AT3G54420 | Symbols: ATEP3, ATCHITIV, CHIV | ATEP3; chitinase | chr3:20145935-20147034 FORWARDmoderately similar to ( 332) CHIA_MAIZE Endochitinase A precursor (EC 3.2.1.14) (Seed chitinase A) - Zea mays (Maize) chitinase_glyco_hydro_19 Glyco_hydro_19 protein|CHIT3 - Chitinase family protein precursor, expressed'	'stress.biotic'	'20.1'	83.5	269	130.5	238.5
LOC_Os03g30470	'moderately similar to ( 348) AT3G12500 | Symbols: ATHCHIB, PR3, PR-3, CHI-B, B-CHI | ATHCHIB (ARABIDOPSIS THALIANA BASIC CHITINASE); chitinase | chr3:3962501-3963945 REVERSEmoderately similar to ( 475) CHI2_ORYSA Basic endochitinase 2 precursor (EC 3.2.1.14) - Oryza sativa (Rice) Glyco_hydro_19 chitinase_glyco_hydro_19 protein|CHIT4 - Chitinase family protein precursor, expressed'	'stress.biotic'	'20.1'	10	2.5	25.5	2
LOC_Os08g40680	'weakly similar to ( 140) AT5G24090 | Symbols: | acidic endochitinase (CHIB1) | chr5:8143805-8145153 REVERSEmoderately similar to ( 384) XIP2_ORYSA Xylanase inhibitor protein 2 precursor (Class III chitinase homolog h) - Oryza sativa (Rice) protein|glycosyl hydrolase, putative, expressed'	'stress.biotic'	'20.1'	6	157	9	209
LOC_Os04g58850	'weakly similar to ( 110) AT3G11650 | Symbols: NHL2 | NHL2 | chr3:3676264-3676986 REVERSEHin1 protein|harpin-induced protein 1 domain containing protein, expressed'	'stress.biotic'	'20.1'	496	1619.5	444	2567
LOC_Os09g21210	'highly similar to ( 770) AT5G15870 | Symbols: | glycosyl hydrolase family 81 protein | chr5:5182641-5184878 REVERSE Glyco_hydro_81 ACF2 protein|beta-glucan-binding protein 4, putative, expressed'	'stress.biotic'	'20.1'	622.5	1359	518.5	1772.5
LOC_Os05g33130	'moderately similar to ( 343) AT3G12500 | Symbols: ATHCHIB, PR3, PR-3, CHI-B, B-CHI | ATHCHIB (ARABIDOPSIS THALIANA BASIC CHITINASE); chitinase | chr3:3962501-3963945 REVERSEmoderately similar to ( 370) CHIA_SECCE Basic endochitinase A precursor (EC 3.2.1.14) (Rye seed chitinase-a) (RSC-a) - Secale cereale (Rye) Glyco_hydro_19 chitinase_glyco_hydro_19 protein|CHIT17 - Chitinase family protein pre…	'stress.biotic'	'20.1'	18	45.5	19.5	73
LOC_Os08g40690	'weakly similar to ( 152) AT5G24090 | Symbols: | acidic endochitinase (CHIB1) | chr5:8143805-8145153 REVERSEmoderately similar to ( 357) XIP1_ORYSA Xylanase inhibitor protein 1 precursor (Class III chitinase homolog a) (RIXI protein) - Oryza sativa (Rice) protein|glycosyl hydrolase, putative, expressed'	'stress.biotic'	'20.1'	5	161	5	244.5
LOC_Os05g15770	weakly similar to ( 179) AT5G24090 | Symbols: | acidic endochitinase (CHIB1) | chr5:8143805-8145153 REVERSEmoderately similar to ( 333) XIP2_ORYSA Xylanase inhibitor protein 2 precursor (Class III chitinase homolog h) - Oryza sativa (Rice) protein|glycosyl hydrolase, putative, expressed'	'stress.biotic'	'20.1'	10552	36911	7831	50931
LOC_Os11g47610	weakly similar to ( 181) AT5G24090 | Symbols: | acidic endochitinase (CHIB1) | chr5:8143805-8145153 REVERSEmoderately similar to ( 290) XIP1_ORYSA Xylanase inhibitor protein 1 precursor (Class III chitinase homolog a) (RIXI protein) - Oryza sativa (Rice) protein|glycosyl hydrolase, putative, expressed'	'stress.biotic'	'20.1'	0	42	0	73
LOC_Os02g39330	moderately similar to ( 322) AT3G54420 | Symbols: ATEP3, ATCHITIV, CHIV | ATEP3; chitinase | chr3:20145935-20147034 FORWARDmoderately similar to ( 298) CHI4_PHAVU Endochitinase PR4 precursor (EC 3.2.1.14) - Phaseolus vulgaris (Kidney bean) (French bean) chitinase_glyco_hydro_19 Glyco_hydro_19 protein|CHIT1 - Chitinase family protein precursor, expressed'	'stress.biotic'	'20.1'	131	58	148	100.5
LOC_Os03g14050	moderately similar to ( 264) AT4G38670 | Symbols: | pathogenesis-related thaumatin family protein | chr4:18069856-18071227 REVERSEmoderately similar to ( 202) TLP1_PRUPE Thaumatin-like protein 1 precursor (PpAZ44) - Prunus persica (Peach)THN Thaumatin protein|thaumatin-like protein 1 precursor, putative, expressed'	'stress.biotic'	'20.1'	1057	2713	1046	4203.5
LOC_Os04g58090	'weakly similar to ( 125) AT1G65690 | Symbols: | harpin-induced protein-related / HIN1-related / harpin-responsive protein-related | chr1:24431642-24432898 REVERSEHin1 protein|harpin-induced protein 1 domain containing protein, expressed'	'stress.biotic'	'20.1'	1	12.5	8.5	14
LOC_Os07g03730	'weakly similar to ( 148) AT3G19690 | Symbols: | pathogenesis-related protein, putative | chr3:6842365-6842850 REVERSEweakly similar to ( 162) PRMS_MAIZE Pathogenesis-related protein PRMS precursor - Zea mays (Maize) SCP SCP SCP protein|SCP-like extracellular protein, expressed'	'stress.biotic'	'20.1'	5	3.5	12	5
LOC_Os07g02570	'NB-ARC protein|NB-ARC domain containing protein, expressed'	'stress.biotic'	'20.1'	5.5	7	18.5	8.5
LOC_Os04g02860	'moderately similar to ( 335) AT3G07040 | Symbols: RPM1, RPS3 | RPM1 (RESISTANCE TO P. SYRINGAE PV MACULICOLA 1); nucleotide binding / protein binding | chr3:2226244-2229024 REVERSE NB-ARC protein|disease resistance protein RPM1, putative, expressed'	'stress.biotic'	'20.1'	26	21	48	16.5
LOC_Os07g03690	'weakly similar to ( 115) AT4G25780 | Symbols: | pathogenesis-related protein, putative | chr4:13121107-13121679 FORWARDweakly similar to ( 132) PR13_HORVU Pathogenesis-related protein PRB1-3 precursor (PR-1B) (HV-8) - Hordeum vulgare (Barley) SCP SCP SCP protein|SCP-like extracellular protein, expressed'	'stress.biotic'	'20.1'	1	2	0	8
LOC_Os11g05860	weakly similar to ( 181) AT3G11660 | Symbols: NHL1 | NHL1 | chr3:3679031-3679660 REVERSEHin1 protein|harpin-induced protein 1 domain containing protein, expressed'	'stress.biotic'	'20.1'	1637	1775.5	1442	2398
LOC_Os02g03280	moderately similar to ( 269) AT5G47120 | Symbols: ATBI-1, BI-1, ATBI1 | ATBI1 (BAX INHIBITOR 1) | chr5:19136071-19137585 FORWARDmoderately similar to ( 347) BI1_ORYSA Bax inhibitor 1 (BI-1) (OsBI-1) - Oryza sativa (Rice) UPF0005 protein|transmembrane BAX inhibitor motif-containing protein, putative, expressed'	'stress.biotic'	'20.1'	776	1498.5	923	2058
LOC_Os12g38180	'moderately similar to ( 235) AT5G02500 | Symbols: HSC70-1, HSP70-1, AT-HSC70-1, HSC70 | HSC70-1 (HEAT SHOCK COGNATE PROTEIN 70-1); ATP binding | chr5:554055-556334 REVERSEmoderately similar to ( 235) HSP7C_PETHY Heat shock cognate 70 kDa protein - Petunia hybrida (Petunia) HSP70 DnaK dnaK dnaK hscA protein|heat shock cognate 70 kDa protein 2, putative, expressed'	'stress.abiotic.heat'	'20.2.1'	925.5	380.5	1374	498
LOC_Os02g32520	'nearly identical (1004) AT5G51070 | Symbols: ERD1, CLPD | ERD1 (EARLY RESPONSIVE TO DEHYDRATION 1); ATP binding / ATPase/ nucleoside-triphosphatase/ nucleotide binding / protein binding | chr5:20764479-20768481 FORWARDhighly similar to ( 709) CLPC_PEA ATP-dependent Clp protease ATP-binding subunit clpC homolog, chloroplast precursor - Pisum sativum (Garden pea) clpA clpC PRK10865 clpA AAA_2 prot…	'stress.abiotic.heat'	'20.2.1'	594	11842.5	826	14491
LOC_Os08g35160	'very weakly similar to (85.9) AT3G14200 | Symbols: | DNAJ heat shock N-terminal domain-containing protein | chr3:4712881-4714361 REVERSEDnaJ protein|heat shock protein DnaJ, putative, expressed'	'stress.abiotic.heat'	'20.2.1'	195.5	40	254	33
LOC_Os02g52150	'very weakly similar to (93.2) AT5G51440 | Symbols: | 23.5 kDa mitochondrial small heat shock protein (HSP23.5-M) | chr5:20891242-20892013 FORWARDvery weakly similar to ( 100) HS22M_PEA Heat shock 22 kDa protein, mitochondrial precursor - Pisum sativum (Garden pea) protein|heat shock 22 kDa protein, mitochondrial precursor, putative, expressed'	'stress.abiotic.heat'	'20.2.1'	641.5	4895	906	4893
LOC_Os05g45350	'moderately similar to ( 346) AT2G42750 | Symbols: | DNAJ heat shock N-terminal domain-containing protein | chr2:17793404-17795419 FORWARD DnaJ protein|dnaJ domain containing protein, expressed'	'stress.abiotic.heat'	'20.2.1'	613.5	2230	650	2682
LOC_Os04g01740	'nearly identical (1042) AT5G52640 | Symbols: HSP81-1, ATHS83, HSP81.1, HSP83, ATHSP90.1 | ATHSP90.1 (HEAT SHOCK PROTEIN 90.1); ATP binding / unfolded protein binding | chr5:21352542-21355147 FORWARDnearly identical (1073) HSP82_MAIZE Heat shock protein 82 - Zea mays (Maize) HSP90 PRK05218 HtpG protein|heat shock protein, putative, expressed'	'stress.abiotic.heat'	'20.2.1'	32.5	206	22	265.5
LOC_Os05g26926	'highly similar to ( 509) AT2G22360 | Symbols: | DNAJ heat shock family protein | chr2:9498162-9500459 FORWARDweakly similar to ( 121) DNJH_CUCSA DnaJ protein homolog (DNAJ-1) - Cucumis sativus (Cucumber) DnaJ PRK10767 DnaJ_C PRK10266 DnaJ DnaJ_CXXCXGXG DnaJ protein|chaperone protein dnaJ, putative, expressed'	'stress.abiotic.heat'	'20.2.1'	0	4	2.5	1.5
LOC_Os01g70790	very weakly similar to (98.6) AT3G16510 | Symbols: | C2 domain-containing protein | chr3:5617112-5618194 REVERSE protein|SRC2 protein, putative, expressed'	'stress.abiotic.cold'	'20.2.2'	575	817	586	1389.5
LOC_Os01g07590	'weakly similar to ( 189) AT3G17020 | Symbols: | universal stress protein (USP) family protein | chr3:5802728-5804063 REVERSEUSP_Like protein|universal stress protein domain containing protein, putative, expressed'	'stress.abiotic.cold'	'20.2.2'	193.5	287.5	252	271.5
LOC_Os03g18770	'very weakly similar to (83.6) AT3G10985 | Symbols: SAG20, WI12, ATWI-12 | SAG20 (SENESCENCE ASSOCIATED GENE 20) | chr3:3442776-3443108 FORWARDvery weakly similar to (85.1) WUN1_SOLTU Wound-induced protein 1 - Solanum tuberosum (Potato)WI12 protein|wound-induced protein WI12, putative, expressed'	'stress.abiotic.touch/wounding'	'20.2.4'	1769	603	2204	868.5
LOC_Os08g26870	'moderately similar to ( 360) AT1G19660 | Symbols: | wound-responsive family protein | chr1:6800361-6802240 REVERSE protein|wound responsive protein, putative, expressed'	'stress.abiotic.touch/wounding'	'20.2.4'	3643.5	3352	4395.5	3424
LOC_Os08g13440	'moderately similar to ( 229) AT3G05950 | Symbols: | germin-like protein, putative | chr3:1781130-1781964 REVERSEweakly similar to ( 193) GLP1_MESCR Germin-like protein precursor - Mesembryanthemum crystallinum (Common ice plant)Cupin_1 protein|cupin domain containing protein, expressed'	'stress.abiotic.unspecified'	'20.2.99'	17.5	4.5	31.5	18
LOC_Os01g72300	moderately similar to ( 226) AT3G62020 | Symbols: GLP10 | GLP10 (GERMIN-LIKE PROTEIN 10); manganese ion binding / nutrient reservoir | chr3:22971443-22972192 REVERSEmoderately similar to ( 201) NEC1_NICPL Nectarin-1 precursor (EC 1.15.1.1) (Superoxide dismutase [Mn]) - Nicotiana plumbaginifolia (Leadwort-leaved tobacco)Cupin_1 protein|Cupin domain containing protein, expressed'	'stress.abiotic.unspecified'	'20.2.99'	36.5	20	59.5	23.5
LOC_Os01g72290	'moderately similar to ( 234) AT3G62020 | Symbols: GLP10 | GLP10 (GERMIN-LIKE PROTEIN 10); manganese ion binding / nutrient reservoir | chr3:22971443-22972192 REVERSEmoderately similar to ( 229) NEC1_NICPL Nectarin-1 precursor (EC 1.15.1.1) (Superoxide dismutase [Mn]) - Nicotiana plumbaginifolia (Leadwort-leaved tobacco)Cupin_1 protein|expressed protein'	'stress.abiotic.unspecified'	'20.2.99'	380.5	161.5	474.5	76
LOC_Os07g36600	moderately similar to ( 216) AT1G11360 | Symbols: | universal stress protein (USP) family protein | chr1:3822171-3822899 REVERSE protein|universal stress protein domain containing protein, putative, expressed'	'stress.abiotic.unspecified'	'20.2.99'	1104	3423.5	1221.5	4270
LOC_Os08g08970	'moderately similar to ( 230) AT3G05950 | Symbols: | germin-like protein, putative | chr3:1781130-1781964 REVERSEweakly similar to ( 192) GLP1_MESCR Germin-like protein precursor - Mesembryanthemum crystallinum (Common ice plant)Cupin_1 protein|Cupin domain containing protein, expressed'	'stress.abiotic.unspecified'	'20.2.99'	291	3928.5	182	7758
LOC_Os03g48760	'moderately similar to ( 204) AT1G18970 | Symbols: GLP4 | GLP4 (GERMIN-LIKE PROTEIN 4); manganese ion binding / nutrient reservoir | chr1:6554702-6555364 REVERSEmoderately similar to ( 335) GER2_WHEAT Oxalate oxidase GF-2.8 precursor (EC 1.2.3.4) (Germin GF-2.8) - Triticum aestivum (Wheat)Cupin_1 protein|Cupin domain containing protein, expressed'	'stress.abiotic.unspecified'	'20.2.99'	22	188	26.5	247.5
LOC_Os02g10780	'moderately similar to ( 213) AT5G20150 | Symbols: ATSPX1, SPX1 | SPX1 (SPX DOMAIN GENE 1) | chr5:6802429-6803367 FORWARD SPX protein|SPX domain containing protein, putative, expressed'	'stress.abiotic'	'20.2'	17	101.5	31.5	92.5
LOC_Os12g38170	weakly similar to ( 105) AT2G28790 | Symbols: | osmotin-like protein, putative | chr2:12354664-12355413 REVERSETHN protein|osmotin, putative, expressed'	'stress.abiotic'	'20.2'	6165.5	2687.5	6819	4025
LOC_Os04g54630	weakly similar to ( 139) AT2G21970 | Symbols: SEP2 | SEP2 (STRESS ENHANCED PROTEIN 2); chlorophyll binding | chr2:9357188-9357874 REVERSE protein|expressed protein'	'stress'	'20'	616	1300.5	761	1287
LOC_Os04g35520	'moderately similar to ( 458) AT4G08390 | Symbols: SAPX | SAPX (STROMAL ASCORBATE PEROXIDASE); L-ascorbate peroxidase | chr4:5315071-5317071 FORWARDhighly similar to ( 608) APX7_ORYSA Probable L-ascorbate peroxidase 7, chloroplast precursor (EC 1.11.1.11) (OsAPx07) - Oryza sativa (Rice)ascorbate_peroxidase plant_peroxidase peroxidase KatG secretory_peroxidase catalase_peroxidase protein|OsAPx7 - …	'redox.ascorbate and glutathione.ascorbate'	'21.2.1'	482.5	263.5	605	288.5
LOC_Os02g43360	'weakly similar to ( 147) AT5G53560 | Symbols: ATB5-A, B5 #2, ATCB5-E, CB5-E | CB5-E (CYTOCHROME B5 ISOFORM E); heme binding | chr5:21759628-21760353 FORWARDweakly similar to ( 137) CYB5_ORYSA Cytochrome b5 - Oryza sativa (Rice) Cyt-b5 CYB5 protein|cytochrome b5-like Heme/Steroid binding domain containing protein, expressed'	'redox.ascorbate and glutathione'	'21.2'	76.5	58	106.5	57.5
LOC_Os03g12510	'moderately similar to ( 216) AT2G16060 | Symbols: GLB1, AHB1, ARATH GLB1, NSHB1, ATGLB1 | AHB1 (ARABIDOPSIS HEMOGLOBIN 1); oxygen binding / oxygen transporter | chr2:6982782-6983522 REVERSEmoderately similar to ( 318) HBL2_ORYSA Non-symbiotic hemoglobin 2 (rHb2) (ORYsa GLB1b) - Oryza sativa (Rice)globin protein|non-symbiotic hemoglobin 2, putative, expressed'	'redox.heme'	'21.3'	156.5	44.5	436.5	125
LOC_Os05g39450	'weakly similar to ( 138) AT5G58530 | Symbols: | glutaredoxin family protein | chr5:23660428-23661249 FORWARD GRX_GRX_like protein|glutaredoxin, putative, expressed'	'redox.glutaredoxins'	'21.4'	77.5	180.5	87.5	278
LOC_Os10g34170	'highly similar to ( 553) AT3G11920 | Symbols: | glutaredoxin-related | chr3:3772311-3774887 FORWARDDUF547 GRX_DEP protein|glutaredoxin domain containing protein, putative, expressed'	'redox.glutaredoxins'	'21.4'	68.5	108	99	128
LOC_Os05g48930	'GRX_GRXh_1_2_like protein|OsGrx_S2 - glutaredoxin subgroup III, expressed'	'redox.glutaredoxins'	'21.4'	151.5	107.5	161	156
LOC_Os06g04070	'highly similar to ( 816) AT2G16500 | Symbols: ADC1, ARGDC1, ARGDC, SPE1 | ADC1 (ARGININE DECARBOXYLASE 1); arginine decarboxylase | chr2:7150796-7152904 REVERSEnearly identical (1160) SPE1_ORYSA Arginine decarboxylase (EC 4.1.1.19) (ARGDC) (ADC) - Oryza sativa (Rice)PRK05354 SpeA Orn_Arg_deC_N LysA protein|pyridoxal-dependent decarboxylase protein, putative, expressed'	'polyamine metabolism.synthesis.arginine decarboxylase'	'22.1.3'	1597.5	1394.5	1334	1839
LOC_Os09g20260	'moderately similar to ( 338) AT5G13700 | Symbols: ATPAO1, APAO, PAO1 | ATPAO1 (ARABIDOPSIS THALIANA POLYAMINE OXIDASE 1); FAD binding / polyamine oxidase | chr5:4420222-4422974 REVERSEhighly similar to ( 586) PAO_MAIZE Polyamine oxidase precursor (EC 1.5.3.11) - Zea mays (Maize) Amino_oxidase COG1231 protein|polyamine oxidase precursor, putative, expressed'	polyamine metabolism.degradation.polyamin oxidase'	'22.2.1'	0	0	0	7.5
LOC_Os02g50350	'highly similar to ( 674) AT3G17810 | Symbols: | dihydroorotate dehydrogenase family protein / dihydroorotate oxidase family protein | chr3:6094279-6096289 FORWARD DHPD_FMN PRK08318 PyrD DHOD_1B_like PRK07259 DHOD_DHPD_FMN DHO_dh DHOD_like PRK07565 PRK02506 DHOD_1A_like DHOD_2_like PRK05286 protein|dihydroorotate dihydrogenase protein, putative, expressed'	nucleotide metabolism.degradation.pyrimidine.dihydrouracil dehydrogenase'	'23.2.1.3'	849	10944	807	14528
LOC_Os07g14150	'moderately similar to ( 289) AT5G28050 | Symbols: | cytidine/deoxycytidylate deaminase family protein | chr5:10044209-10045484 REVERSE nucleoside_deaminase CumB dCMP_cyt_deam_1 PRK10860 protein|cytidine deaminase, putative, expressed'	'nucleotide metabolism.degradation'	'23.2'	924.5	10667.5	1197.5	12462
LOC_Os11g25330	'moderately similar to ( 331) AT5G18280 | Symbols: ATAPY2, APY2 | ATAPY2 (ARABIDOPSIS THALIANA APYRASE 2); ATPase/ nucleotide diphosphatase | chr5:6050799-6054875 REVERSEmoderately similar to ( 337) NTPA_PEA Nucleoside-triphosphatase (EC 3.6.1.15) (Nucleoside triphosphate phosphohydrolase) (NTPase) (Apyrase) - Pisum sativum (Garden pea) GDA1_CD39 COG5371 protein|nucleoside-triphosphatase, putativ…	'nucleotide metabolism.degradation'	'23.2'	31	12	50.5	11
LOC_Os05g33630	'highly similar to ( 855) AT5G18860 | Symbols: | inosine-uridine preferring nucleoside hydrolase family protein | chr5:6291023-6295581 FORWARD nuc_hydro_TvIAG URH1 IU_nuc_hydro nuc_hydro_IU_UC_XIUA PRK10768 nuc_hydro nuc_hydro_CaPnhB protein|inosine-uridine preferring nucleoside hydrolase family protein, putative, expressed'	'nucleotide metabolism.degradation'	'23.2'	3719	1665.5	4060	1958.5
LOC_Os02g17320	'highly similar to ( 615) AT4G26510 | Symbols: | ATP binding / kinase/ phosphotransferase, alcohol group as acceptor / uracil phosphoribosyltransferase | chr4:13384503-13387920 FORWARD UMPK PRK05480 Udk PRK Upp PRK07429 PRK UMPK_like CoaA protein|uridine/cytidine kinase-like 1, putative, expressed'	'nucleotide metabolism.salvage.phosphoribosyltransferases.upp'	'23.3.1.3'	466	979	445	1157.5
LOC_Os06g14420	'weakly similar to ( 148) AT1G73540 | Symbols: atnudt21 | atnudt21 (Arabidopsis thaliana Nudix hydrolase homolog 21); hydrolase | chr1:27645880-27646571 REVERSE Nudix_Hydrolase_9 protein|hydrolase, NUDIX family, domain containing protein, expressed'	'nucleotide metabolism.salvage.NUDIX hydrolases'	'23.3.3'	189.5	318	187	398.5
LOC_Os02g32060	'weakly similar to ( 183) AT3G26690 | Symbols: ATNUDT13, ATNUDX13 | ATNUDX13 (ARABIDOPSIS THALIANA NUDIX HYDROLASE HOMOLOG 13); bis(5'-adenosyl)-pentaphosphatase/ hydrolase | chr3:9804418-9805398 REVERSE Nudix_Hydrolase_9 protein|hydrolase, NUDIX family, domain containing protein, expressed'	'nucleotide metabolism.salvage.NUDIX hydrolases'	'23.3.3'	3.5	0.5	2.5	4
LOC_Os05g36260	'moderately similar to ( 369) AT2G46860 | Symbols: AtPPa3 | AtPPa3 (Arabidopsis thaliana pyrophosphorylase 3); inorganic diphosphatase/ pyrophosphatase | chr2:19253843-19255060 FORWARDmoderately similar to ( 376) IPYR_MAIZE Soluble inorganic pyrophosphatase (EC 3.6.1.1) (Pyrophosphate phospho-hydrolase) (PPase) - Zea mays (Maize) pyrophosphatase Ppa PRK02230 Pyrophosphatase PRK01250 PRK00642 prot…	'nucleotide metabolism.phosphotransfer and pyrophosphatases.misc'	'23.4.99'	6	2	15.5	3
LOC_Os07g34280	'weakly similar to ( 186) AT1G49640 | Symbols: | hydrolase | chr1:18375697-18376644 REVERSEweakly similar to ( 116) GID1_ORYSA Gibberellin receptor GID1 (EC 3.-.-.-) (Gibberellin-insensitive dwarf protein 1) (Protein GIBBERELLIN INSENSITIVE DWARF1) - Oryza sativa (Rice) Abhydrolase_3 Aes protein|CXE carboxylesterase, putative, expressed'	'Biodegradation of Xenobiotics'	'24'	0.5	8	4.5	19.5
LOC_Os07g44850	'weakly similar to ( 178) AT5G23530 | Symbols: AtCXE18 | AtCXE18 (Arabidopsis thaliana carboxyesterase 18); carboxylesterase | chr5:7933366-7934373 REVERSEweakly similar to ( 143) GID1_ORYSA Gibberellin receptor GID1 (EC 3.-.-.-) (Gibberellin-insensitive dwarf protein 1) (Protein GIBBERELLIN INSENSITIVE DWARF1) - Oryza sativa (Rice) Abhydrolase_3 Aes protein|gibberellin receptor GID1L2, putative,…	Biodegradation of Xenobiotics'	'24'	1.5	782	9	1148
LOC_Os10g38110	'highly similar to ( 519) AT2G45510 | Symbols: CYP704A2 | CYP704A2; electron carrier/ heme binding / iron ion binding / monooxygenase/ oxygen binding | chr2:18753085-18754944 FORWARDweakly similar to ( 124) C97B2_SOYBN Cytochrome P450 97B2 (EC 1.14.-.-) - Glycine max (Soybean) p450 CypX protein|cytochrome P450, putative, expressed'	'misc.cytochrome P450'	'26.10'	117	388.5	157.5	441
LOC_Os09g10340	'moderately similar to ( 389) AT3G26330 | Symbols: CYP71B37 | CYP71B37; electron carrier/ heme binding / iron ion binding / monooxygenase/ oxygen binding | chr3:9646873-9648536 REVERSEmoderately similar to ( 432) C71DB_LOTJA Cytochrome P450 71D11 (EC 1.14.-.-) (Fragment) - Lotus japonicus p450 CypX protein|cytochrome P450, putative, expressed'	'misc.cytochrome P450'	'26.10'	1205	19	1511	9.5
LOC_Os06g43370	'moderately similar to ( 291) AT5G24950 | Symbols: CYP71A15 | CYP71A15; electron carrier/ heme binding / iron ion binding / monooxygenase/ oxygen binding | chr5:8595209-8597761 REVERSEmoderately similar to ( 348) C71D8_SOYBN Cytochrome P450 71D8 (EC 1.14.-.-) (P450 CP7) - Glycine max (Soybean) p450 CypX protein|cytochrome P450, putative, expressed'	'misc.cytochrome P450'	'26.10'	94.5	5.5	133	12
LOC_Os08g39694	'moderately similar to ( 305) AT2G45550 | Symbols: CYP76C4 | CYP76C4; electron carrier/ heme binding / iron ion binding / monooxygenase/ oxygen binding | chr2:18773541-18775654 REVERSEmoderately similar to ( 253) C98A2_SOYBN Cytochrome P450 98A2 (EC 1.14.-.-) - Glycine max (Soybean) p450 CypX protein|cytochrome P450, putative, expressed'	'misc.cytochrome P450'	'26.10'	761.5	1408	957	1482
LOC_Os03g55240	'moderately similar to ( 388) AT4G37320 | Symbols: CYP81D5 | CYP81D5; electron carrier/ heme binding / iron ion binding / monooxygenase/ oxygen binding | chr4:17559742-17561690 REVERSEmoderately similar to ( 269) C82A1_PEA Cytochrome P450 82A1 (EC 1.14.-.-) (CYPLXXXII) (Fragment) - Pisum sativum (Garden pea) p450 CypX protein|cytochrome P450, putative, expressed'	'misc.cytochrome P450'	'26.10'	726.5	1371.5	880	1326
LOC_Os06g43350	'moderately similar to ( 324) AT3G26280 | Symbols: CYP71B4 | CYP71B4; electron carrier/ heme binding / iron ion binding / monooxygenase/ oxygen binding | chr3:9630358-9631970 REVERSEmoderately similar to ( 402) C71DA_SOYBN Cytochrome P450 71D10 (EC 1.14.-.-) - Glycine max (Soybean) p450 CypX protein|cytochrome P450, putative, expressed'	'misc.cytochrome P450'	'26.10'	257	92.5	321.5	81
LOC_Os01g63540	'highly similar to ( 751) AT5G58860 | Symbols: CYP86A1, CYP86 | CYP86A1 (CYTOCHROME P450 86 A1); fatty acid (omega-1)-hydroxylase/ oxygen binding | chr5:23765999-23767997 REVERSEweakly similar to ( 103) C75A3_PETHY Flavonoid 3',5'-hydroxylase 2 (EC 1.14.13.88) (F3'5'H) (Cytochrome P450 75A3) (CYPLXXVA3) - Petunia hybrida (Petunia) p450 CypX protein|cytochrome P450, putative, expressed'	'misc.cytochrome P450'	'26.10'	29	3.5	63.5	7
LOC_Os04g09920	'moderately similar to ( 286) AT3G26310 | Symbols: CYP71B35 | CYP71B35; electron carrier/ heme binding / iron ion binding / monooxygenase/ oxygen binding | chr3:9641089-9642779 REVERSEhighly similar to ( 518) C99A1_SORBI Cytochrome P450 CYP99A1 (EC 1.14.-.-) (Fragment) - Sorghum bicolor (Sorghum) (Sorghum vulgare) p450 CypX protein|cytochrome P450, putative, expressed'	'misc.cytochrome P450'	'26.10'	28.5	7	60	11
LOC_Os01g12760	'moderately similar to ( 293) AT3G48280 | Symbols: CYP71A25 | CYP71A25; electron carrier/ heme binding / iron ion binding / monooxygenase/ oxygen binding | chr3:17879594-17881164 FORWARDmoderately similar to ( 289) C71A2_SOLME Cytochrome P450 71A2 (EC 1.14.-.-) (CYPLXXIA2) (P-450EG4) - Solanum melongena (Eggplant) (Aubergine) p450 CypX protein|cytochrome P450, putative, expressed'	'misc.cytochrome P450'	'26.10'	1719.5	1289	2405.5	1492
LOC_Os03g25500	'weakly similar to ( 169) AT2G46950 | Symbols: CYP709B2 | CYP709B2; electron carrier/ heme binding / iron ion binding / monooxygenase/ oxygen binding | chr2:19289466-19291541 REVERSEvery weakly similar to (99.0) C72A1_CATRO Cytochrome P450 72A1 (EC 1.3.3.9) (CYPLXXII) (Secologanin synthase) (SLS) - Catharanthus roseus (Rosy periwinkle) (Madagascar periwinkle) protein|cytochrome P450 72A1, putativ…	'misc.cytochrome P450'	'26.10'	144	95	201.5	98
LOC_Os01g27890	'moderately similar to ( 298) AT3G26230 | Symbols: CYP71B24 | CYP71B24; electron carrier/ heme binding / iron ion binding / monooxygenase/ oxygen binding | chr3:9598200-9599892 REVERSEmoderately similar to ( 364) C71DA_SOYBN Cytochrome P450 71D10 (EC 1.14.-.-) - Glycine max (Soybean) p450 CypX protein|cytochrome P450, putative, expressed'	'misc.cytochrome P450'	'26.10'	248.5	121	291.5	166.5
LOC_Os10g36980	'moderately similar to ( 466) AT2G12190 | Symbols: | cytochrome P450, putative | chr2:4891807-4893345 REVERSEmoderately similar to ( 334) C77A3_SOYBN Cytochrome P450 77A3 (EC 1.14.-.-) - Glycine max (Soybean) p450 CypX protein|transposon protein, putative, unclassified, expressed'	'misc.cytochrome P450'	'26.10'	29	155	33.5	218.5
LOC_Os03g40610	'weakly similar to ( 191) AT1G13710 | Symbols: CYP78A5 | CYP78A5; electron carrier/ heme binding / iron ion binding / monooxygenase/ oxygen binding | chr1:4702932-4704592 REVERSEweakly similar to ( 134) C78AB_ORYSA Cytochrome P450 78A11 (EC 1.14.-.-) (Protein PLASTOCHRON1) - Oryza sativa (Rice) protein|cytochrome P450, putative, expressed'	'misc.cytochrome P450'	'26.10'	14	0	17.5	2.5
LOC_Os06g43304	'moderately similar to ( 297) AT3G26280 | Symbols: CYP71B4 | CYP71B4; electron carrier/ heme binding / iron ion binding / monooxygenase/ oxygen binding | chr3:9630358-9631970 REVERSEmoderately similar to ( 365) C71DA_SOYBN Cytochrome P450 71D10 (EC 1.14.-.-) - Glycine max (Soybean) p450 CypX protein|cytochrome P450, putative, expressed'	'misc.cytochrome P450'	'26.10'	218.5	59	171	98
LOC_Os11g29290	'moderately similar to ( 474) AT3G48520 | Symbols: CYP94B3 | CYP94B3; electron carrier/ heme binding / iron ion binding / monooxygenase/ oxygen binding | chr3:17975104-17976624 REVERSE p450 CypX protein|cytochrome P450, putative, expressed'	'misc.cytochrome P450'	'26.10'	91.5	18.5	110.5	56.5
LOC_Os02g30100	'moderately similar to ( 353) AT4G37320 | Symbols: CYP81D5 | CYP81D5; electron carrier/ heme binding / iron ion binding / monooxygenase/ oxygen binding | chr4:17559742-17561690 REVERSEmoderately similar to ( 260) C82A4_SOYBN Cytochrome P450 82A4 (EC 1.14.-.-) (P450 CP9) - Glycine max (Soybean) p450 CypX protein|cytochrome P450, putative, expressed'	'misc.cytochrome P450'	'26.10'	74.5	579	82	762.5
LOC_Os11g05380	'moderately similar to ( 493) AT2G27690 | Symbols: CYP94C1 | CYP94C1; fatty acid (omega-1)-hydroxylase/ oxygen binding | chr2:11809373-11810860 FORWARD p450 CypX protein|cytochrome P450, putative, expressed'	'misc.cytochrome P450'	'26.10'	215	96	150	244
LOC_Os06g37300	'highly similar to ( 513) AT5G25900 | Symbols: GA3, CYP701A3, ATKO1 | GA3 (GA REQUIRING 3); ent-kaurene oxidase/ oxygen binding | chr5:9036073-9038278 FORWARDmoderately similar to ( 202) C98A1_SORBI Cytochrome P450 98A1 (EC 1.14.-.-) - Sorghum bicolor (Sorghum) (Sorghum vulgare) p450 CypX protein|cytochrome P450, putative, expressed'	'misc.cytochrome P450'	'26.10'	46.5	34	91.5	40
LOC_Os02g36190	'moderately similar to ( 285) AT5G25140 | Symbols: CYP71B13 | CYP71B13; electron carrier/ heme binding / iron ion binding / monooxygenase/ oxygen binding | chr5:8672989-8674557 FORWARDmoderately similar to ( 330) C71DA_SOYBN Cytochrome P450 71D10 (EC 1.14.-.-) - Glycine max (Soybean) p450 CypX protein|cytochrome P450, putative, expressed'	'misc.cytochrome P450'	'26.10'	2.5	3.5	53	6
LOC_Os01g12750	'moderately similar to ( 325) AT3G48310 | Symbols: CYP71A22 | CYP71A22; electron carrier/ heme binding / iron ion binding / monooxygenase/ oxygen binding | chr3:17888192-17889749 FORWARDmoderately similar to ( 335) C71A4_SOLME Cytochrome P450 71A4 (EC 1.14.-.-) (CYPLXXIA4) (P-450EG2) - Solanum melongena (Eggplant) (Aubergine) p450 CypX protein|cytochrome P450, putative, expressed'	'misc.cytochrome P450'	'26.10'	526.5	536	678	509.5
LOC_Os06g37224	'moderately similar to ( 489) AT5G25900 | Symbols: GA3, CYP701A3, ATKO1 | GA3 (GA REQUIRING 3); ent-kaurene oxidase/ oxygen binding | chr5:9036073-9038278 FORWARDweakly similar to ( 198) C98A1_SORBI Cytochrome P450 98A1 (EC 1.14.-.-) - Sorghum bicolor (Sorghum) (Sorghum vulgare) p450 CypX protein|cytochrome P450, putative, expressed'	'misc.cytochrome P450'	'26.10'	1	3	54	4.5
LOC_Os02g36070	'moderately similar to ( 348) AT2G45570 | Symbols: CYP76C2 | CYP76C2; electron carrier/ heme binding / iron ion binding / monooxygenase/ oxygen binding | chr2:18779935-18781922 REVERSEmoderately similar to ( 265) C93A1_SOYBN Cytochrome P450 93A1 (EC 1.14.-.-) - Glycine max (Soybean) p450 CypX protein|cytochrome P450, putative, expressed'	'misc.cytochrome P450'	'26.10'	0.5	1	3.5	0.5
LOC_Os04g10160	'moderately similar to ( 318) AT5G25120 | Symbols: CYP71B11 | CYP71B11; electron carrier/ heme binding / iron ion binding / monooxygenase/ oxygen binding | chr5:8662851-8664432 FORWARDhighly similar to ( 557) C99A1_SORBI Cytochrome P450 CYP99A1 (EC 1.14.-.-) (Fragment) - Sorghum bicolor (Sorghum) (Sorghum vulgare) p450 CypX protein|cytochrome P450, putative, expressed'	'misc.cytochrome P450'	'26.10'	6.5	4.5	18.5	5.5
LOC_Os09g35940	'highly similar to ( 536) AT3G61880 | Symbols: CYP78A9 | CYP78A9 (CYTOCHROME P450 78A9); monooxygenase/ oxygen binding | chr3:22906114-22907890 REVERSEhighly similar to ( 512) C78A3_SOYBN Cytochrome P450 78A3 (EC 1.14.-.-) - Glycine max (Soybean) p450 CypX protein|cytochrome P450, putative, expressed'	'misc.cytochrome P450'	'26.10'	244	237.5	339	213.5
LOC_Os02g36110	'moderately similar to ( 354) AT2G45570 | Symbols: CYP76C2 | CYP76C2; electron carrier/ heme binding / iron ion binding / monooxygenase/ oxygen binding | chr2:18779935-18781922 REVERSEmoderately similar to ( 267) C76A2_SOLME Cytochrome P450 76A2 (EC 1.14.-.-) (CYPLXXVIA2) (P-450EG7) - Solanum melongena (Eggplant) (Aubergine) p450 CypX protein|cytochrome P450, putative, expressed'	'misc.cytochrome P450'	'26.10'	1	3	21.5	2.5
LOC_Os02g36280	'moderately similar to ( 320) AT2G45570 | Symbols: CYP76C2 | CYP76C2; electron carrier/ heme binding / iron ion binding / monooxygenase/ oxygen binding | chr2:18779935-18781922 REVERSEmoderately similar to ( 261) C76A2_SOLME Cytochrome P450 76A2 (EC 1.14.-.-) (CYPLXXVIA2) (P-450EG7) - Solanum melongena (Eggplant) (Aubergine) p450 CypX protein|cytochrome P450, putative, expressed'	'misc.cytochrome P450'	'26.10'	0	0.5	13.5	1
LOC_Os07g33580	'moderately similar to ( 322) AT5G36110 | Symbols: CYP716A1 | CYP716A1; electron carrier/ heme binding / iron ion binding / monooxygenase/ oxygen binding | chr5:14195377-14197613 FORWARDmoderately similar to ( 210) C724B_ORYSA Cytochrome P450 724B1 (EC 1.14.-.-) (OsDWARF11) (Dwarf protein 11) - Oryza sativa (Rice) p450 CypX protein|cytochrome P450, putative, expressed'	'misc.cytochrome P450'	'26.10'	0.5	0	7.5	0.5
LOC_Os02g47470	'highly similar to ( 675) AT4G19230 | Symbols: CYP707A1 | CYP707A1; (+)-abscisic acid 8'-hydroxylase/ oxygen binding | chr4:10521524-10523566 FORWARDmoderately similar to ( 258) C85A_PHAVU Cytochrome P450 85A (EC 1.14.-.-) (C6-oxidase) - Phaseolus vulgaris (Kidney bean) (French bean) p450 CypX protein|cytochrome P450, putative, expressed'	'misc.cytochrome P450'	'26.10'	692	747	730.5	1263.5
LOC_Os12g39310	'moderately similar to ( 320) AT4G37360 | Symbols: CYP81D2 | CYP81D2; electron carrier/ heme binding / iron ion binding / monooxygenase/ oxygen binding | chr4:17567124-17568858 REVERSEmoderately similar to ( 223) C93A1_SOYBN Cytochrome P450 93A1 (EC 1.14.-.-) - Glycine max (Soybean) p450 CypX protein|cytochrome P450, putative, expressed'	'misc.cytochrome P450'	'26.10'	16	16	24.5	58
LOC_Os12g05440	'moderately similar to ( 487) AT2G27690 | Symbols: CYP94C1 | CYP94C1; fatty acid (omega-1)-hydroxylase/ oxygen binding | chr2:11809373-11810860 FORWARD p450 CypX protein|cytochrome P450, putative, expressed'	'misc.cytochrome P450'	'26.10'	37	25	30	68.5
LOC_Os01g72270	'moderately similar to ( 280) AT3G56630 | Symbols: CYP94D2 | CYP94D2; electron carrier/ heme binding / iron ion binding / monooxygenase/ oxygen binding | chr3:20978953-20980512 FORWARDvery weakly similar to (89.0) C97B1_PEA Cytochrome P450 97B1 (EC 1.14.-.-) (P450 97A2) - Pisum sativum (Garden pea) p450 CypX protein|cytochrome P450, putative, expressed'	'misc.cytochrome P450'	'26.10'	78.5	120.5	71.5	272.5
LOC_Os02g09320	'moderately similar to ( 281) AT1G13080 | Symbols: CYP71B2 | CYP71B2 (CYTOCHROME P450 71B2); electron carrier/ heme binding / iron ion binding / monooxygenase/ oxygen binding | chr1:4459493-4460807 FORWARDmoderately similar to ( 366) C71DA_SOYBN Cytochrome P450 71D10 (EC 1.14.-.-) - Glycine max (Soybean) p450 CypX protein|cytochrome P450, putative, expressed'	'misc.cytochrome P450'	'26.10'	22.5	36	17.5	69
LOC_Os08g17500	'moderately similar to ( 351) AT1G15950 | Symbols: CCR1, IRX4, ATCCR1 | CCR1 (CINNAMOYL COA REDUCTASE 1); cinnamoyl-CoA reductase | chr1:5478855-5481949 FORWARDmoderately similar to ( 206) DFRA_VITVI Dihydroflavonol-4-reductase (EC 1.1.1.219) (DFR) (Dihydrokaempferol 4-reductase) - Vitis vinifera (Grape) WcaG Epimerase protein|cinnamoyl-CoA reductase, putative, expressed'	'misc.alcohol dehydrogenases'	'26.11.1'	4	16	10	22.5
LOC_Os01g18120	'moderately similar to ( 335) AT1G80820 | Symbols: CCR2, ATCCR2 | CCR2 (CINNAMOYL COA REDUCTASE); cinnamoyl-CoA reductase | chr1:30370646-30372460 FORWARDweakly similar to ( 167) DFRA_HORVU Dihydroflavonol-4-reductase (EC 1.1.1.219) (DFR) (Dihydrokaempferol 4-reductase) - Hordeum vulgare (Barley) WcaG Epimerase 3Beta_HSD protein|cinnamoyl CoA reductase, putative, expressed'	'misc.alcohol dehydrogenases'	'26.11.1'	5.5	0	12.5	7.5
LOC_Os04g59190	'moderately similar to ( 207) AT1G71695 | Symbols: | peroxidase 12 (PER12) (P12) (PRXR6) | chr1:26964359-26966557 FORWARDweakly similar to ( 182) PER2_ORYSA Peroxidase 2 precursor (EC 1.11.1.7) - Oryza sativa (Rice)secretory_peroxidase plant_peroxidase peroxidase ascorbate_peroxidase protein|peroxidase precursor, putative, expressed'	'misc.peroxidases'	'26.12'	353.5	1374.5	660.5	1856
LOC_Os02g14440	'moderately similar to ( 312) AT5G05340 | Symbols: | peroxidase, putative | chr5:1579142-1580819 REVERSEmoderately similar to ( 317) PER1_ARAHY Cationic peroxidase 1 precursor (EC 1.11.1.7) (PNPC1) - Arachis hypogaea (Peanut)secretory_peroxidase plant_peroxidase peroxidase protein|peroxidase precursor, putative, expressed'	'misc.peroxidases'	'26.12'	988	320.5	2016	563
LOC_Os09g29490	'moderately similar to ( 441) AT2G22420 | Symbols: | peroxidase 17 (PER17) (P17) | chr2:9513341-9514484 FORWARDmoderately similar to ( 242) PER1_ARAHY Cationic peroxidase 1 precursor (EC 1.11.1.7) (PNPC1) - Arachis hypogaea (Peanut)secretory_peroxidase plant_peroxidase peroxidase ascorbate_peroxidase protein|peroxidase precursor, putative, expressed'	'misc.peroxidases'	'26.12'	422.5	69	519.5	65
LOC_Os03g55410	'moderately similar to ( 323) AT4G37530 | Symbols: | peroxidase, putative | chr4:17634786-17636008 FORWARDmoderately similar to ( 225) PER1_ORYSA Peroxidase 1 precursor (EC 1.11.1.7) - Oryza sativa (Rice)secretory_peroxidase plant_peroxidase peroxidase protein|peroxidase precursor, putative, expressed'	'misc.peroxidases'	'26.12'	1209.5	560	1536	512
LOC_Os03g32050	'moderately similar to ( 316) AT5G05340 | Symbols: | peroxidase, putative | chr5:1579142-1580819 REVERSEmoderately similar to ( 345) PER1_ARAHY Cationic peroxidase 1 precursor (EC 1.11.1.7) (PNPC1) - Arachis hypogaea (Peanut)secretory_peroxidase plant_peroxidase peroxidase protein|peroxidase precursor, putative, expressed'	'misc.peroxidases'	'26.12'	3.5	0	11	1.5
LOC_Os01g28030	'moderately similar to ( 265) AT5G15180 | Symbols: | peroxidase, putative | chr5:4930561-4932211 FORWARDmoderately similar to ( 255) PER1_ORYSA Peroxidase 1 precursor (EC 1.11.1.7) - Oryza sativa (Rice)secretory_peroxidase plant_peroxidase peroxidase protein|peroxidase precursor, putative, expressed'	'misc.peroxidases'	'26.12'	179	78	235	40.5
LOC_Os07g48040	'moderately similar to ( 301) AT5G05340 | Symbols: | peroxidase, putative | chr5:1579142-1580819 REVERSEmoderately similar to ( 371) PER2_ORYSA Peroxidase 2 precursor (EC 1.11.1.7) - Oryza sativa (Rice)secretory_peroxidase plant_peroxidase peroxidase protein|peroxidase precursor, putative, expressed'	'misc.peroxidases'	'26.12'	350.5	90.5	549	77
LOC_Os01g15830	'moderately similar to ( 464) AT5G66390 | Symbols: | peroxidase 72 (PER72) (P72) (PRXR8) | chr5:26516063-26517329 REVERSEmoderately similar to ( 310) PER1_ARAHY Cationic peroxidase 1 precursor (EC 1.11.1.7) (PNPC1) - Arachis hypogaea (Peanut)secretory_peroxidase plant_peroxidase peroxidase protein|peroxidase precursor, putative, expressed'	'misc.peroxidases'	'26.12'	307.5	214.5	430	173.5
LOC_Os03g13210	'moderately similar to ( 330) AT5G19890 | Symbols: | peroxidase, putative | chr5:6724372-6725877 REVERSEmoderately similar to ( 293) PERX_TOBAC Lignin-forming anionic peroxidase precursor (EC 1.11.1.7) (TOPA) - Nicotiana tabacum (Common tobacco)secretory_peroxidase plant_peroxidase peroxidase protein|peroxidase precursor, putative, expressed'	'misc.peroxidases'	'26.12'	65	400.5	93	434
LOC_Os06g35520	'moderately similar to ( 370) AT5G05340 | Symbols: | peroxidase, putative | chr5:1579142-1580819 REVERSEmoderately similar to ( 372) PERP7_BRARA Peroxidase P7 (EC 1.11.1.7) (TP7) - Brassica rapa (Turnip)secretory_peroxidase plant_peroxidase peroxidase ascorbate_peroxidase protein|peroxidase precursor, putative, expressed'	'misc.peroxidases'	'26.12'	1683	745	1743.5	1012
LOC_Os01g22352	'moderately similar to ( 207) AT5G66390 | Symbols: | peroxidase 72 (PER72) (P72) (PRXR8) | chr5:26516063-26517329 REVERSEmoderately similar to ( 204) PER2_ORYSA Peroxidase 2 precursor (EC 1.11.1.7) - Oryza sativa (Rice)secretory_peroxidase plant_peroxidase peroxidase protein|peroxidase precursor, putative, expressed'	'misc.peroxidases'	'26.12'	411	943.5	305.5	1246
LOC_Os01g16450	'moderately similar to ( 243) AT2G39040 | Symbols: | peroxidase, putative | chr2:16299463-16301173 REVERSEmoderately similar to ( 234) PER2_ARAHY Cationic peroxidase 2 precursor (EC 1.11.1.7) (PNPC2) - Arachis hypogaea (Peanut)secretory_peroxidase plant_peroxidase peroxidase protein|peroxidase precursor, putative, expressed'	'misc.peroxidases'	'26.12'	375	23	316	49.5
LOC_Os01g19020	'weakly similar to ( 182) AT5G14130 | Symbols: | peroxidase, putative | chr5:4558862-4560028 REVERSEweakly similar to ( 174) PER1_ORYSA Peroxidase 1 precursor (EC 1.11.1.7) - Oryza sativa (Rice)secretory_peroxidase peroxidase plant_peroxidase protein|peroxidase precursor, putative, expressed'	'misc.peroxidases'	'26.12'	2583.5	665.5	2402.5	859.5
LOC_Os08g02110	'moderately similar to ( 310) AT4G33420 | Symbols: | peroxidase, putative | chr4:16084856-16086105 FORWARDmoderately similar to ( 222) PER1_ARAHY Cationic peroxidase 1 precursor (EC 1.11.1.7) (PNPC1) - Arachis hypogaea (Peanut)secretory_peroxidase plant_peroxidase peroxidase ascorbate_peroxidase protein|peroxidase precursor, putative, expressed'	'misc.peroxidases'	'26.12'	110	53	103	96.5
LOC_Os07g47990	'moderately similar to ( 358) AT5G05340 | Symbols: | peroxidase, putative | chr5:1579142-1580819 REVERSEmoderately similar to ( 396) PER2_ORYSA Peroxidase 2 precursor (EC 1.11.1.7) - Oryza sativa (Rice)secretory_peroxidase plant_peroxidase peroxidase ascorbate_peroxidase protein|peroxidase precursor, putative, expressed'	'misc.peroxidases'	'26.12'	143	179	236	180.5
LOC_Os06g16350	'moderately similar to ( 407) AT1G68850 | Symbols: | peroxidase, putative | chr1:25883806-25885177 REVERSEmoderately similar to ( 268) PER1_ARAHY Cationic peroxidase 1 precursor (EC 1.11.1.7) (PNPC1) - Arachis hypogaea (Peanut)secretory_peroxidase plant_peroxidase peroxidase protein|peroxidase precursor, putative, expressed'	'misc.peroxidases'	'26.12'	31	24	54	20.5
LOC_Os01g73200	'moderately similar to ( 341) AT1G71695 | Symbols: | peroxidase 12 (PER12) (P12) (PRXR6) | chr1:26964359-26966557 FORWARDmoderately similar to ( 219) PER1_ORYSA Peroxidase 1 precursor (EC 1.11.1.7) - Oryza sativa (Rice)secretory_peroxidase plant_peroxidase peroxidase protein|peroxidase precursor, putative, expressed'	'misc.peroxidases'	'26.12'	5.5	7	16	7
LOC_Os10g02070	'moderately similar to ( 328) AT5G19890 | Symbols: | peroxidase, putative | chr5:6724372-6725877 REVERSEmoderately similar to ( 272) PERX_TOBAC Lignin-forming anionic peroxidase precursor (EC 1.11.1.7) (TOPA) - Nicotiana tabacum (Common tobacco)secretory_peroxidase plant_peroxidase peroxidase ascorbate_peroxidase protein|peroxidase precursor, putative, expressed'	'misc.peroxidases'	'26.12'	32	42.5	47.5	106
LOC_Os05g09724	'moderately similar to ( 209) AT4G25150 | Symbols: | acid phosphatase, putative | chr4:12901736-12902882 REVERSEweakly similar to ( 187) VSPA_SOYBN Stem 28 kDa glycoprotein precursor (Vegetative storage protein A) - Glycine max (Soybean)Acid_phosphat_B protein|HAD superfamily phosphatase, putative, expressed'	'misc.acid and other phosphatases'	'26.13'	369	152	497.5	125
LOC_Os01g58640	'moderately similar to ( 323) AT5G50400 | Symbols: ATPAP27, PAP27 | PAP27 (PURPLE ACID PHOSPHATASE 27); acid phosphatase/ protein serine/threonine phosphatase | chr5:20523575-20526231 REVERSEmoderately similar to ( 214) NPP_HORVU Nucleotide pyrophosphatase/phosphodiesterase (EC 3.-.-.-) (Fragments) - Hordeum vulgare (Barley) protein|nucleotide pyrophosphatase/phosphodiesterase, putative, expresse…	'misc.acid and other phosphatases'	'26.13'	239.5	1456	312.5	1492
LOC_Os06g43640	'highly similar to ( 662) AT5G34850 | Symbols: ATPAP26, PAP26 | PAP26 (PURPLE ACID PHOSPHATASE 26); acid phosphatase/ protein serine/threonine phosphatase | chr5:13108475-13111217 REVERSEhighly similar to ( 541) PPAF_SOYBN Purple acid phosphatase precursor (EC 3.1.3.2) (Manganese(II) purple acid phosphatase) - Glycine max (Soybean) Metallophos protein|Ser/Thr protein phosphatase family protein, p…	'misc.acid and other phosphatases'	'26.13'	810	2966	816	3567.5
LOC_Os01g63060	'moderately similar to ( 474) AT3G54020 | Symbols: | phosphatidic acid phosphatase-related / PAP2-related | chr3:20006098-20008020 FORWARD protein|phosphatidic acid phosphatase-related, putative, expressed'	'misc.acid and other phosphatases'	'26.13'	299.5	619.5	286.5	764.5
LOC_Os01g24710	'moderately similar to ( 258) SALT_ORYSA Salt stress-induced protein (Salt protein) (Protein lectin-like) (Protein mannose-binding lectin) - Oryza sativa (Rice)Jacalin protein|jacalin-like lectin domain containing protein, expressed'	'misc.myrosinases-lectin-jacalin'	'26.16'	158.5	8494	137.5	13862.5
LOC_Os10g36500	'very weakly similar to (82.4) AT5G62350 | Symbols: | invertase/pectin methylesterase inhibitor family protein / DC 1.2 homolog (FL5-2I22) | chr5:25037504-25038112 FORWARDPMEI protein|invertase/pectin methylesterase inhibitor family protein, putative, expressed'	'misc.invertase/pectin methylesterase inhibitor family protein'	'26.18'	501.5	63	840	71
LOC_Os10g10620	'PMEI protein|invertase/pectin methylesterase inhibitor family protein, putative, expressed'	'misc.invertase/pectin methylesterase inhibitor family protein'	'26.18'	2.5	10.5	3.5	23
LOC_Os06g46740	'weakly similar to ( 120) AT3G20570 | Symbols: | plastocyanin-like domain-containing protein | chr3:7186754-7187453 REVERSECu_bind_like protein|early nodulin 20 precursor, putative, expressed'	'misc.plastocyanin-like'	'26.19'	160	12349	213.5	13240.5
LOC_Os02g52180	'very weakly similar to (89.4) AT2G32300 | Symbols: UCC1 | UCC1 (UCLACYANIN 1); copper ion binding / electron carrier | chr2:13722510-13723464 FORWARDweakly similar to ( 102) BCP_PEA Blue copper protein precursor - Pisum sativum (Garden pea)Cu_bind_like protein|plastocyanin-like domain containing protein, putative, expressed'	'misc.plastocyanin-like'	'26.19'	35	6	53	7.5
LOC_Os08g37660	'very weakly similar to (85.5) AT5G15350 | Symbols: | plastocyanin-like domain-containing protein | chr5:4985184-4986154 REVERSEvery weakly similar to (88.6) BCP_PEA Blue copper protein precursor - Pisum sativum (Garden pea)Cu_bind_like protein|plastocyanin-like domain containing protein, putative, expressed'	'misc.plastocyanin-like'	'26.19'	138	180.5	180.5	367
LOC_Os08g37670	'very weakly similar to (82.0) AT2G32300 | Symbols: UCC1 | UCC1 (UCLACYANIN 1); copper ion binding / electron carrier | chr2:13722510-13723464 FORWARDvery weakly similar to (80.1) BCP_PEA Blue copper protein precursor - Pisum sativum (Garden pea)Cu_bind_like protein|plastocyanin-like domain containing protein, putative, expressed'	'misc.plastocyanin-like'	'26.19'	3511.5	2755	3674	3632
LOC_Os03g15340	'weakly similar to ( 104) AT2G02850 | Symbols: ARPN | ARPN (PLANTACYANIN); copper ion binding / electron carrier | chr2:826630-827720 REVERSEweakly similar to ( 101) BABL_CUCSA Basic blue protein (Cusacyanin) (Plantacyanin) (CBP) - Cucumis sativus (Cucumber)Cu_bind_like protein|plastocyanin-like domain containing protein, putative, expressed'	'misc.plastocyanin-like'	'26.19'	5	8.5	13	5
LOC_Os08g04340	'very weakly similar to (94.0) AT2G32300 | Symbols: UCC1 | UCC1 (UCLACYANIN 1); copper ion binding / electron carrier | chr2:13722510-13723464 FORWARDvery weakly similar to (92.8) BCP_PEA Blue copper protein precursor - Pisum sativum (Garden pea)Cu_bind_like protein|plastocyanin-like domain containing protein, putative, expressed'	'misc.plastocyanin-like'	'26.19'	9	16.5	11	42.5
LOC_Os01g64540	'moderately similar to ( 347) AT5G49690 | Symbols: | UDP-glucoronosyl/UDP-glucosyl transferase family protein | chr5:20189968-20191350 REVERSEweakly similar to ( 174) UFOG_PETHY Anthocyanidin 3-O-glucosyltransferase (EC 2.4.1.115) (Flavonol 3-O-glucosyltransferase) (UDP-glucose flavonoid 3-O-glucosyltransferase) (Anthocyanin rhamnosyl transferase) - Petunia hybrida (Petunia) UDPGT protein|anthocy…	'misc.UDP glucosyl and glucoronyl transferases'	'26.2'	106.5	24	171	44
LOC_Os04g20474	'moderately similar to ( 287) AT5G12890 | Symbols: | UDP-glucoronosyl/UDP-glucosyl transferase family protein | chr5:4069658-4071124 REVERSEweakly similar to ( 127) ZOX_PHAVU Zeatin O-xylosyltransferase (EC 2.4.2.40) (Zeatin O-beta-D-xylosyltransferase) - Phaseolus vulgaris (Kidney bean) (French bean) UDPGT protein|UDP-glucoronosyl and UDP-glucosyl transferase domain containing protein, expressed'	'misc.UDP glucosyl and glucoronyl transferases'	'26.2'	357	711	500.5	948
LOC_Os01g41430	'moderately similar to ( 360) AT2G15490 | Symbols: UGT73B4 | UGT73B4 (UDP-GLYCOSYLTRANSFERASE 73B4); UDP-glucosyltransferase/ UDP-glycosyltransferase/ quercetin 3-O-glucosyltransferase/ quercetin 7-O-glucosyltransferase/ transferase, transferring glycosyl groups | chr2:6761750-6763398 FORWARDweakly similar to ( 165) ZOX_PHAVU Zeatin O-xylosyltransferase (EC 2.4.2.40) (Zeatin O-beta-D-xylosyltrans…	'misc.UDP glucosyl and glucoronyl transferases'	'26.2'	3	18.5	9	21
LOC_Os02g10880	'moderately similar to ( 310) AT4G15550 | Symbols: IAGLU | IAGLU (INDOLE-3-ACETATE BETA-D-GLUCOSYLTRANSFERASE); UDP-glycosyltransferase/ transferase, transferring glycosyl groups | chr4:8877877-8879301 REVERSEmoderately similar to ( 219) IAAG_MAIZE Indole-3-acetate beta-glucosyltransferase (EC 2.4.1.121) (IAA-Glu synthetase) ((Uridine 5'-diphosphate-glucose:indol-3-ylacetyl)-beta-D-glucosyl trans…	'misc.UDP glucosyl and glucoronyl transferases'	'26.2'	87	134	65.5	188
LOC_Os01g10440	'moderately similar to ( 441) AT3G15350 | Symbols: | glycosyltransferase family 14 protein / core-2/I-branching enzyme family protein | chr3:5167250-5168882 FORWARD Branch protein|xylosyltransferase, putative, expressed'	'misc.UDP glucosyl and glucoronyl transferases'	'26.2'	77.5	123.5	103.5	180
LOC_Os02g51930	'highly similar to ( 568) AT1G22400 | Symbols: UGT85A1, ATUGT85A1 | UGT85A1; UDP-glycosyltransferase/ cis-zeatin O-beta-D-glucosyltransferase/ glucuronosyltransferase/ trans-zeatin O-beta-D-glucosyltransferase/ transferase, transferring glycosyl groups / transferase, transferring hexosyl groups | chr1:7903851-7906607 REVERSEweakly similar to ( 197) UFO2_MAIZE Anthocyanidin 3-O-glucosyltransferase…	'misc.UDP glucosyl and glucoronyl transferases'	'26.2'	1808.5	966.5	1591.5	1259
LOC_Os04g12960	'moderately similar to ( 342) AT2G43820 | Symbols: GT, UGT74F2 | UGT74F2 (UDP-GLUCOSYLTRANSFERASE 74F2); UDP-glucose:4-aminobenzoate acylglucosyltransferase/ UDP-glucosyltransferase/ UDP-glycosyltransferase/ transferase, transferring glycosyl groups / transferase, transferring hexosyl groups | chr2:18152279-18153715 FORWARDmoderately similar to ( 294) IAAG_MAIZE Indole-3-acetate beta-glucosyltran…	'misc.UDP glucosyl and glucoronyl transferases'	'26.2'	8	74.5	12	120.5
LOC_Os04g25490	'moderately similar to ( 431) AT1G22360 | Symbols: AtUGT85A2 | AtUGT85A2 (UDP-glucosyl transferase 85A2); UDP-glycosyltransferase/ glucuronosyltransferase/ transferase, transferring glycosyl groups | chr1:7895068-7897527 REVERSEweakly similar to ( 143) UFOG_SOLME Anthocyanidin 3-O-glucosyltransferase (EC 2.4.1.115) (Flavonol 3-O-glucosyltransferase) (UDP-glucose flavonoid 3-O-glucosyltransferase)…	'misc.UDP glucosyl and glucoronyl transferases'	'26.2'	1.5	7	10	5
LOC_Os03g24510	'moderately similar to ( 445) AT3G06260 | Symbols: GATL4 | GATL4 (Galacturonosyltransferase-like 4); polygalacturonate 4-alpha-galacturonosyltransferase/ transferase, transferring glycosyl groups / transferase, transferring hexosyl groups | chr3:1893804-1894859 REVERSEGlyco_transf_8 RfaJ protein|glycosyl transferase 8 domain containing protein, putative, expressed'	'misc.UDP glucosyl and glucoronyl transferases'	'26.2'	0	0.5	2.5	0
LOC_Os01g53370	'moderately similar to ( 322) AT3G16520 | Symbols: UGT88A1 | UDP-glucoronosyl/UDP-glucosyl transferase family protein | chr3:5618847-5620833 REVERSEweakly similar to ( 169) ZOX_PHAVU Zeatin O-xylosyltransferase (EC 2.4.2.40) (Zeatin O-beta-D-xylosyltransferase) - Phaseolus vulgaris (Kidney bean) (French bean) UDPGT protein|anthocyanidin 5,3-O-glucosyltransferase, putative, expressed'	'misc.UDP glucosyl and glucoronyl transferases'	'26.2'	14	11	29.5	7.5
LOC_Os03g47530	'moderately similar to ( 406) AT3G50760 | Symbols: GATL2 | GATL2 (Galacturonosyltransferase-like 2); polygalacturonate 4-alpha-galacturonosyltransferase/ transferase, transferring glycosyl groups / transferase, transferring hexosyl groups | chr3:18868074-18869099 FORWARDGlyco_transf_8 RfaJ protein|glycosyl transferase 8 domain containing protein, putative, expressed'	'misc.UDP glucosyl and glucoronyl transferases'	'26.2'	10.5	8.5	9.5	28.5
LOC_Os02g50600	'moderately similar to ( 429) AT1G70090 | Symbols: GATL9, LGT8 | LGT8 (GLUCOSYL TRANSFERASE FAMILY 8); polygalacturonate 4-alpha-galacturonosyltransferase/ transferase, transferring glycosyl groups / transferase, transferring hexosyl groups | chr1:26400927-26402099 FORWARDGlyco_transf_8 RfaJ protein|glycosyl transferase 8 domain containing protein, putative, expressed'	'misc.UDP glucosyl and glucoronyl transferases'	'26.2'	320	338.5	238.5	455.5
LOC_Os06g43600	'very weakly similar to (99.8) AT2G10940 | Symbols: | protease inhibitor/seed storage/lipid transfer protein (LTP) family protein | chr2:4311160-4312035 REVERSEHPS_like protein|LTPL129 - Protease inhibitor/seed storage/LTP family protein precursor, expressed'	'misc.protease inhibitor/seed storage/lipid transfer protein (LTP) family protein'	'26.21'	1.5	14	2.5	43
LOC_Os10g40480	'very weakly similar to (96.3) AT4G12490 | Symbols: | protease inhibitor/seed storage/lipid transfer protein (LTP) family protein | chr4:7409830-7410378 REVERSEweakly similar to ( 101) CCDP_MAIZE Cortical cell-delineating protein precursor (Root-specific protein ZRP3) - Zea mays (Maize)HPS_like protein|LTPL143 - Protease inhibitor/seed storage/LTP family protein precursor, expressed'	'misc.protease inhibitor/seed storage/lipid transfer protein (LTP) family protein'	'26.21'	33.5	114	27	186
LOC_Os10g20890	'very weakly similar to (93.6) AT4G12490 | Symbols: | protease inhibitor/seed storage/lipid transfer protein (LTP) family protein | chr4:7409830-7410378 REVERSEvery weakly similar to (87.8) CCDP_MAIZE Cortical cell-delineating protein precursor (Root-specific protein ZRP3) - Zea mays (Maize)HPS_like protein|LTPL137 - Protease inhibitor/seed storage/LTP family protein precursor, expressed'	'misc.protease inhibitor/seed storage/lipid transfer protein (LTP) family protein'	'26.21'	17	9.5	30	6.5
LOC_Os07g46950	'weakly similar to ( 192) AT3G26760 | Symbols: | short-chain dehydrogenase/reductase (SDR) family protein | chr3:9843639-9844899 FORWARDweakly similar to ( 136) TS2_MAIZE Sex determination protein tasselseed-2 - Zea mays (Maize) fabG fabG PRK06057 PRK08324 PRK07479 PRK12826 fabG PRK12429 PRK12829 PRK06841 PRK06172 fabG PRK06138 PRK07063 FabG PRK06346 PRK12939 PRK07067 PRK07774 PRK08220 PRK06484 P…	'misc.short chain dehydrogenase/reductase (SDR)'	'26.22'	90.5	1389.5	129	1857
LOC_Os04g44950	'moderately similar to ( 259) AT1G01800 | Symbols: | short-chain dehydrogenase/reductase (SDR) family protein | chr1:293595-294888 FORWARD fabG fabG FabG fabG PRK12939 PRK12826 DltE COG4221 protein|short-chain dehydrogenase/reductase, putative, expressed'	'misc.short chain dehydrogenase/reductase (SDR)'	'26.22'	85.5	191.5	146.5	260
LOC_Os07g46980	'moderately similar to ( 212) AT3G26770 | Symbols: | short-chain dehydrogenase/reductase (SDR) family protein | chr3:9845494-9847079 FORWARDweakly similar to ( 158) TS2_MAIZE Sex determination protein tasselseed-2 - Zea mays (Maize) PRK06057 fabG fabG PRK07479 PRK06172 PRK12826 PRK08324 PRK06138 PRK12429 fabG fabG PRK06346 PRK07063 PRK06841 PRK12829 FabG PRK07067 PRK08589 PRK12939 PRK07774 PRK064…	'misc.short chain dehydrogenase/reductase (SDR)'	'26.22'	228.5	445	300	545.5
LOC_Os07g46846	'moderately similar to ( 251) AT4G03140 | Symbols: | binding / catalytic/ oxidoreductase | chr4:1392191-1393662 FORWARDweakly similar to ( 173) TS2_MAIZE Sex determination protein tasselseed-2 - Zea mays (Maize) PRK07479 fabG fabG PRK07067 PRK12429 PRK08324 PRK06172 PRK06057 PRK06841 PRK12826 PRK12829 fabG PRK12939 PRK06138 fabG PRK07478 PRK06484 COG4221 FabG PRK06500 PRK08220 fabG PRK07063 PRK06…	'misc.short chain dehydrogenase/reductase (SDR)'	'26.22'	53.5	32.5	91	40
LOC_Os07g46852	'moderately similar to ( 242) AT4G03140 | Symbols: | binding / catalytic/ oxidoreductase | chr4:1392191-1393662 FORWARDweakly similar to ( 168) TS2_MAIZE Sex determination protein tasselseed-2 - Zea mays (Maize) PRK07479 fabG fabG PRK06057 PRK08324 PRK12429 PRK06841 PRK12829 PRK07067 PRK12826 PRK06172 fabG fabG PRK06484 PRK06138 PRK07478 PRK12939 FabG PRK06500 PRK07063 PRK08643 COG4221 PRK08220 f…	'misc.short chain dehydrogenase/reductase (SDR)'	'26.22'	3962	1993	3407	2657
LOC_Os07g46870	'moderately similar to ( 204) AT4G03140 | Symbols: | binding / catalytic/ oxidoreductase | chr4:1392191-1393662 FORWARDweakly similar to ( 144) TS2_MAIZE Sex determination protein tasselseed-2 - Zea mays (Maize) fabG PRK07479 fabG PRK12429 PRK08324 PRK06172 PRK07067 PRK06057 PRK12829 fabG PRK12826 PRK06841 fabG PRK06138 COG4221 PRK06346 PRK06484 FabG PRK07478 PRK06500 PRK07063 PRK08936 PRK12939 f…	'misc.short chain dehydrogenase/reductase (SDR)'	'26.22'	16	3	17	14
LOC_Os03g02460	'moderately similar to ( 325) AT4G24050 | Symbols: | short-chain dehydrogenase/reductase (SDR) family protein | chr4:12497287-12499661 FORWARD PRK06196 PRK06197 PRK05854 FabG PRK07453 fabG DltE fabG fabG PRK12826 PRK06949 COG4221 PRK12829 PRK06500 PRK08213 PRK12939 PRK07825 PRK06914 PRK08220 PRK07201 PRK07109 protein|retinol dehydrogenase, putative, expressed'	'misc.short chain dehydrogenase/reductase (SDR)'	'26.22'	15	8.5	32.5	17
LOC_Os04g10010	'weakly similar to ( 177) AT2G47140 | Symbols: | short-chain dehydrogenase/reductase (SDR) family protein | chr2:19350970-19352059 REVERSEweakly similar to ( 139) TS2_MAIZE Sex determination protein tasselseed-2 - Zea mays (Maize) fabG fabG PRK12826 fabG PRK06057 PRK07479 PRK12429 PRK06346 PRK06841 PRK12829 fabG PRK06172 FabG PRK08324 PRK07067 PRK08589 PRK07478 PRK06138 PRK07063 PRK08213 PRK06398…	'misc.short chain dehydrogenase/reductase (SDR)'	'26.22'	0	0.5	9	3
LOC_Os04g10000	'weakly similar to ( 199) AT1G52340 | Symbols: ABA2, SIS4, GIN1, SDR1, ISI4, SRE1, ATABA2, ATSDR1 | ABA2 (ABA DEFICIENT 2); alcohol dehydrogenase/ oxidoreductase/ xanthoxin dehydrogenase | chr1:19489997-19491527 REVERSEweakly similar to ( 162) TS2_MAIZE Sex determination protein tasselseed-2 - Zea mays (Maize) fabG fabG PRK12826 PRK07479 PRK12429 fabG PRK06057 PRK06841 PRK12829 FabG PRK06172 fabG…	'misc.short chain dehydrogenase/reductase (SDR)'	'26.22'	2.5	1	15.5	2.5
LOC_Os07g46940	'moderately similar to ( 202) AT3G26760 | Symbols: | short-chain dehydrogenase/reductase (SDR) family protein | chr3:9843639-9844899 FORWARDweakly similar to ( 136) TS2_MAIZE Sex determination protein tasselseed-2 - Zea mays (Maize) fabG fabG PRK06057 PRK06172 PRK07479 PRK12429 PRK08324 PRK06138 PRK12826 PRK07063 PRK06841 fabG fabG PRK12829 PRK08589 PRK06346 FabG PRK07067 PRK07774 PRK12939 PRK070…	'misc.short chain dehydrogenase/reductase (SDR)'	'26.22'	44.5	29	28	53
LOC_Os03g10810	'moderately similar to ( 283) AT2G23060 | Symbols: | GCN5-related N-acetyltransferase (GNAT) family protein | chr2:9812839-9814199 REVERSE protein|HLS, putative, expressed'	'misc.GCN5-related N-acetyltransferase'	'26.24'	46	371	69	502
LOC_Os05g15530	'moderately similar to ( 295) AT5G57850 | Symbols: | aminotransferase class IV family protein | chr5:23435548-23437287 REVERSE ADCL_like PLPDE_IV D-AAT_like IlvE PRK06680 PRK08320 Aminotran_4 PRK12479 PRK12400 PRK07650 PRK06092 protein|aminotransferase domain containing protein, putative, expressed'	'misc.aminotransferases.aminotransferase class IV family protein'	'26.26.1'	0	75	1	117.5
LOC_Os06g14630	'moderately similar to ( 387) AT5G37690 | Symbols: | GDSL-motif lipase/hydrolase family protein | chr5:14973610-14976115 REVERSEweakly similar to ( 143) APG_BRANA Anter-specific proline-rich protein APG (Protein CEX) (Fragment) - Brassica napus (Rape)SGNH_plant_lipase_like fatty_acyltransferase_like protein|GDSL-like lipase/acylhydrolase, putative, expressed'	'misc.GDSL-motif lipase'	'26.28'	17.5	0	32.5	3
LOC_Os06g06520	'moderately similar to ( 431) AT4G01130 | Symbols: | acetylesterase, putative | chr4:485868-488007 FORWARDmoderately similar to ( 268) EST_HEVBR Esterase precursor (EC 3.1.1.-) (Early nodule-specific protein homolog) (Latex allergen Hev b 13) - Hevea brasiliensis (Para rubber tree)SGNH_plant_lipase_like fatty_acyltransferase_like protein|GDSL-like lipase/acylhydrolase, putative, expressed'	'misc.GDSL-motif lipase'	'26.28'	27.5	8.5	54.5	14
LOC_Os10g05088	'moderately similar to ( 219) AT3G14820 | Symbols: | carboxylesterase/ hydrolase, acting on ester bonds / lipase | chr3:4978726-4980241 FORWARDweakly similar to ( 152) APG_BRANA Anter-specific proline-rich protein APG (Protein CEX) (Fragment) - Brassica napus (Rape)SGNH_plant_lipase_like fatty_acyltransferase_like Triacylglycerol_lipase_like COG3240 protein|GDSL-like lipase/acylhydrolase, putativ…	'misc.GDSL-motif lipase'	'26.28'	69	8.5	97.5	5
LOC_Os06g06290	'moderately similar to ( 259) AT5G45910 | Symbols: | GDSL-motif lipase/hydrolase family protein | chr5:18620420-18622264 REVERSEweakly similar to ( 141) EST_HEVBR Esterase precursor (EC 3.1.1.-) (Early nodule-specific protein homolog) (Latex allergen Hev b 13) - Hevea brasiliensis (Para rubber tree)SGNH_plant_lipase_like fatty_acyltransferase_like protein|GDSL-like lipase/acylhydrolase, putative,…	'misc.GDSL-motif lipase'	'26.28'	11519	23444.5	14844	20863.5
LOC_Os06g50950	'weakly similar to ( 154) AT5G55050 | Symbols: | GDSL-motif lipase/hydrolase family protein | chr5:22337745-22339741 FORWARDweakly similar to ( 103) APG_BRANA Anter-specific proline-rich protein APG (Protein CEX) (Fragment) - Brassica napus (Rape)SGNH_plant_lipase_like fatty_acyltransferase_like protein|GDSL-like lipase/acylhydrolase, putative, expressed'	'misc.GDSL-motif lipase'	'26.28'	295.5	53	404.5	65
LOC_Os02g50000	'moderately similar to ( 318) AT5G37690 | Symbols: | GDSL-motif lipase/hydrolase family protein | chr5:14973610-14976115 REVERSEweakly similar to ( 135) APG_BRANA Anter-specific proline-rich protein APG (Protein CEX) (Fragment) - Brassica napus (Rape)SGNH_plant_lipase_like fatty_acyltransferase_like protein|GDSL-like lipase/acylhydrolase, putative, expressed'	'misc.GDSL-motif lipase'	'26.28'	14	1	31	2
LOC_Os10g25420	'moderately similar to ( 242) AT1G28570 | Symbols: | GDSL-motif lipase, putative | chr1:10041838-10044112 REVERSEweakly similar to ( 154) EST_HEVBR Esterase precursor (EC 3.1.1.-) (Early nodule-specific protein homolog) (Latex allergen Hev b 13) - Hevea brasiliensis (Para rubber tree)SGNH_plant_lipase_like fatty_acyltransferase_like protein|GDSL-like lipase/acylhydrolase, putative, expressed'	'misc.GDSL-motif lipase'	'26.28'	5.5	101.5	5	146.5
LOC_Os05g11910	'moderately similar to ( 314) AT5G45910 | Symbols: | GDSL-motif lipase/hydrolase family protein | chr5:18620420-18622264 REVERSEweakly similar to ( 163) EST_HEVBR Esterase precursor (EC 3.1.1.-) (Early nodule-specific protein homolog) (Latex allergen Hev b 13) - Hevea brasiliensis (Para rubber tree)SGNH_plant_lipase_like fatty_acyltransferase_like COG3240 protein|GDSL-like lipase/acylhydrolase, p…	'misc.GDSL-motif lipase'	'26.28'	821	7021	923	9917
LOC_Os04g55660	'weakly similar to ( 177) AT5G03610 | Symbols: | GDSL-motif lipase/hydrolase family protein | chr5:915650-918326 FORWARDvery weakly similar to (92.0) APG_BRANA Anter-specific proline-rich protein APG (Protein CEX) (Fragment) - Brassica napus (Rape)SGNH_plant_lipase_like fatty_acyltransferase_like Triacylglycerol_lipase_like protein|GDSL-like lipase/acylhydrolase, putative, expressed'	'misc.GDSL-motif lipase'	'26.28'	0.5	1	0	5.5
LOC_Os05g11950	'moderately similar to ( 274) AT1G28580 | Symbols: | GDSL-motif lipase, putative | chr1:10044603-10045874 REVERSEweakly similar to ( 130) EST_HEVBR Esterase precursor (EC 3.1.1.-) (Early nodule-specific protein homolog) (Latex allergen Hev b 13) - Hevea brasiliensis (Para rubber tree)SGNH_plant_lipase_like fatty_acyltransferase_like protein|GDSL-like lipase/acylhydrolase, putative, expressed'	'misc.GDSL-motif lipase'	'26.28'	633.5	627	484	812.5
LOC_Os09g23084	'highly similar to ( 634) AT2G32990 | Symbols: AtGH9B8 | AtGH9B8 (Arabidopsis thaliana glycosyl hydrolase 9B8); catalytic/ hydrolase, hydrolyzing O-glycosyl compounds | chr2:14003361-14005844 FORWARDhighly similar to ( 870) GUN22_ORYSA Endoglucanase 22 precursor (EC 3.2.1.4) (Endo-1,4-beta glucanase 22) (OsGLU11) - Oryza sativa (Rice)Glyco_hydro_9 protein|endoglucanase, putative, expressed'	'misc.gluco-, galacto- and mannosidases.endoglucanase'	'26.3.4'	285	183.5	353	225.5
LOC_Os04g41970	'highly similar to ( 653) AT1G65610 | Symbols: ATGH9A2, KOR2 | KOR2; catalytic/ hydrolase, hydrolyzing O-glycosyl compounds | chr1:24391823-24395261 REVERSEnearly identical (1110) GUN12_ORYSA Endoglucanase 12 (EC 3.2.1.4) (Endo-1,4-beta glucanase 12) (OsGLU3) - Oryza sativa (Rice)Glyco_hydro_9 protein|endoglucanase, putative, expressed'	'misc.gluco-, galacto- and mannosidases.endoglucanase'	'26.3.4'	44.5	33.5	66	36
LOC_Os09g31430	'highly similar to ( 505) AT2G44480 | Symbols: BGLU17 | BGLU17 (BETA GLUCOSIDASE 17); catalytic/ cation binding / hydrolase, hydrolyzing O-glycosyl compounds | chr2:18360476-18363001 FORWARDmoderately similar to ( 430) BGLC_MAIZE Beta-glucosidase, chloroplast precursor (EC 3.2.1.21) (Gentiobiase) (Cellobiase) (Beta-D-glucoside glucohydrolase) - Zea mays (Maize) Glyco_hydro_1 BglB celA PRK09852 ar…	'misc.gluco-, galacto- and mannosidases'	'26.3'	382	585	292.5	757.5
LOC_Os04g39880	'highly similar to ( 587) AT5G44640 | Symbols: BGLU13 | BGLU13 (BETA GLUCOSIDASE 13); catalytic/ cation binding / hydrolase, hydrolyzing O-glycosyl compounds | chr5:18011146-18012669 FORWARDmoderately similar to ( 491) BGLC_MAIZE Beta-glucosidase, chloroplast precursor (EC 3.2.1.21) (Gentiobiase) (Cellobiase) (Beta-D-glucoside glucohydrolase) - Zea mays (Maize) Glyco_hydro_1 BglB celA PRK09852 ar…	'misc.gluco-, galacto- and mannosidases'	'26.3'	1351.5	1225	1091	1565
LOC_Os01g71380	'moderately similar to ( 276) AT4G16260 | Symbols: | catalytic/ cation binding / hydrolase, hydrolyzing O-glycosyl compounds | chr4:9200180-9201441 REVERSEmoderately similar to ( 438) E13B_HORVU Glucan endo-1,3-beta-glucosidase GII precursor (EC 3.2.1.39) ((1->3)-beta-glucan endohydrolase GII) ((1->3)-beta-glucanase isoenzyme GII) (Beta-1,3-endoglucanase GII) - Hordeum vulgare (Barley)Glyco_hydro…	'misc.beta 1,3 glucan hydrolases.glucan endo-1,3-beta-glucosidase'	'26.4.1'	27	165.5	43	186.5
LOC_Os01g71670	'moderately similar to ( 291) AT4G16260 | Symbols: | catalytic/ cation binding / hydrolase, hydrolyzing O-glycosyl compounds | chr4:9200180-9201441 REVERSEmoderately similar to ( 455) E13B_HORVU Glucan endo-1,3-beta-glucosidase GII precursor (EC 3.2.1.39) ((1->3)-beta-glucan endohydrolase GII) ((1->3)-beta-glucanase isoenzyme GII) (Beta-1,3-endoglucanase GII) - Hordeum vulgare (Barley)Glyco_hydro…	'misc.beta 1,3 glucan hydrolases.glucan endo-1,3-beta-glucosidase'	'26.4.1'	36	229.5	65.5	264
LOC_Os01g71830	'moderately similar to ( 293) AT4G16260 | Symbols: | catalytic/ cation binding / hydrolase, hydrolyzing O-glycosyl compounds | chr4:9200180-9201441 REVERSEmoderately similar to ( 437) E13E_HORVU Glucan endo-1,3-beta-glucosidase GV (EC 3.2.1.39) ((1->3)-beta-glucan endohydrolase GV) ((1->3)-beta-glucanase isoenzyme GV) (Beta-1,3-endoglucanase GV) - Hordeum vulgare (Barley)Glyco_hydro_17 protein|gl…	'misc.beta 1,3 glucan hydrolases.glucan endo-1,3-beta-glucosidase'	'26.4.1'	20	262.5	29.5	350.5
LOC_Os07g35510	'moderately similar to ( 357) AT4G26830 | Symbols: | catalytic/ cation binding / hydrolase, hydrolyzing O-glycosyl compounds | chr4:13494726-13496487 REVERSEmoderately similar to ( 209) E13B_WHEAT Glucan endo-1,3-beta-glucosidase precursor (EC 3.2.1.39) ((1->3)-beta-glucan endohydrolase) ((1->3)-beta-glucanase) (Beta-1,3-endoglucanase) - Triticum aestivum (Wheat)Glyco_hydro_17 X8 protein|glucan e…	'misc.beta 1,3 glucan hydrolases.glucan endo-1,3-beta-glucosidase'	'26.4.1'	21.5	97.5	30.5	240.5
LOC_Os04g33640	'moderately similar to ( 438) AT2G27500 | Symbols: | glycosyl hydrolase family 17 protein | chr2:11752364-11753514 REVERSEmoderately similar to ( 253) E13B_WHEAT Glucan endo-1,3-beta-glucosidase precursor (EC 3.2.1.39) ((1->3)-beta-glucan endohydrolase) ((1->3)-beta-glucanase) (Beta-1,3-endoglucanase) - Triticum aestivum (Wheat)Glyco_hydro_17 protein|glycosyl hydrolases family 17, putative, expre…	'misc.beta 1,3 glucan hydrolases.glucan endo-1,3-beta-glucosidase'	'26.4.1'	395	66	384	138.5
LOC_Os08g14700	'moderately similar to ( 366) AT2G05790 | Symbols: | glycosyl hydrolase family 17 protein | chr2:2199450-2201293 FORWARDmoderately similar to ( 220) E13B_WHEAT Glucan endo-1,3-beta-glucosidase precursor (EC 3.2.1.39) ((1->3)-beta-glucan endohydrolase) ((1->3)-beta-glucanase) (Beta-1,3-endoglucanase) - Triticum aestivum (Wheat)Glyco_hydro_17 X8 protein|glucan endo-1,3-beta-glucosidase precursor, p…	'misc.beta 1,3 glucan hydrolases.glucan endo-1,3-beta-glucosidase'	'26.4.1'	12	46	9.5	104
LOC_Os11g47820	'moderately similar to ( 432) AT5G24318 | Symbols: | catalytic/ cation binding / hydrolase, hydrolyzing O-glycosyl compounds | chr5:8282390-8283956 REVERSEhighly similar to ( 692) E13B_WHEAT Glucan endo-1,3-beta-glucosidase precursor (EC 3.2.1.39) ((1->3)-beta-glucan endohydrolase) ((1->3)-beta-glucanase) (Beta-1,3-endoglucanase) - Triticum aestivum (Wheat)Glyco_hydro_17 X8 protein|glucan endo-1,…	'misc.beta 1,3 glucan hydrolases.glucan endo-1,3-beta-glucosidase'	'26.4.1'	626.5	1880.5	620	2402.5
LOC_Os03g57880	'highly similar to ( 634) AT2G19440 | Symbols: | glycosyl hydrolase family 17 protein | chr2:8418164-8419806 REVERSEweakly similar to ( 198) E13B_WHEAT Glucan endo-1,3-beta-glucosidase precursor (EC 3.2.1.39) ((1->3)-beta-glucan endohydrolase) ((1->3)-beta-glucanase) (Beta-1,3-endoglucanase) - Triticum aestivum (Wheat)Glyco_hydro_17 X8 protein|glucan endo-1,3-beta-glucosidase precursor, putative,…	'misc.beta 1,3 glucan hydrolases.glucan endo-1,3-beta-glucosidase'	'26.4.1'	63.5	552.5	86	1020
LOC_Os05g41610	'moderately similar to ( 287) AT3G57270 | Symbols: BG1 | BG1 (BETA-1,3-GLUCANASE 1); catalytic/ cation binding / hydrolase, hydrolyzing O-glycosyl compounds | chr3:21191336-21193118 REVERSEmoderately similar to ( 423) E13F_HORVU Putative glucan endo-1,3-beta-glucosidase GVI precursor (EC 3.2.1.39) ((1->3)-beta-glucan endohydrolase GVI) ((1->3)-beta-glucanase isoenzyme GVI) (Beta-1,3-endoglucanase…	'misc.beta 1,3 glucan hydrolases.glucan endo-1,3-beta-glucosidase'	'26.4.1'	706.5	380.5	625	469
LOC_Os05g37130	'moderately similar to ( 318) AT2G27500 | Symbols: | glycosyl hydrolase family 17 protein | chr2:11752364-11753514 REVERSEweakly similar to ( 183) E13B_WHEAT Glucan endo-1,3-beta-glucosidase precursor (EC 3.2.1.39) ((1->3)-beta-glucan endohydrolase) ((1->3)-beta-glucanase) (Beta-1,3-endoglucanase) - Triticum aestivum (Wheat)Glyco_hydro_17 protein|glycosyl hydrolases family 17, putative, expressed'	'misc.beta 1,3 glucan hydrolases.glucan endo-1,3-beta-glucosidase'	'26.4.1'	1606	817.5	1720.5	1020
LOC_Os05g43690	'very weakly similar to (96.7) AT1G18650 | Symbols: PDCB3 | PDCB3 (PLASMODESMATA CALLOSE-BINDING PROTEIN 3); callose binding / polysaccharide binding | chr1:6419036-6420413 REVERSEX8 protein|glucan endo-1,3-beta-glucosidase-like protein 3 precursor, putative, expressed'	'misc.beta 1,3 glucan hydrolases'	'26.4'	24.5	22	13	49
LOC_Os04g09604	'moderately similar to ( 228) AT1G21100 | Symbols: | O-methyltransferase, putative | chr1:7386991-7388318 REVERSEmoderately similar to ( 260) COMT1_MAIZE Caffeic acid 3-O-methyltransferase (EC 2.1.1.68) (S-adenosysl-L-methionine:caffeic acid 3-O-methyltransferase) (COMT) (CAOMT) - Zea mays (Maize) Methyltransf_2 protein|O-methyltransferase, putative, expressed'	'misc.O-methyl transferases'	'26.6'	147.5	31.5	223	52.5
LOC_Os08g19420	'weakly similar to ( 177) AT4G35160 | Symbols: | O-methyltransferase family 2 protein | chr4:16730989-16732808 REVERSEmoderately similar to ( 253) ZRP4_MAIZE O-methyltransferase ZRP4 (EC 2.1.1.-) (OMT) - Zea mays (Maize) Methyltransf_2 protein|O-methyltransferase, putative, expressed'	'misc.O-methyl transferases'	'26.6'	110.5	463	153	590.5
LOC_Os09g17560	'weakly similar to ( 153) AT4G35160 | Symbols: | O-methyltransferase family 2 protein | chr4:16730989-16732808 REVERSEmoderately similar to ( 350) ZRP4_MAIZE O-methyltransferase ZRP4 (EC 2.1.1.-) (OMT) - Zea mays (Maize) Methyltransf_2 protein|O-methyltransferase, putative, expressed'	'misc.O-methyl transferases'	'26.6'	0	151	0	242.5
LOC_Os07g02120	'moderately similar to ( 436) AT5G61290 | Symbols: | flavin-containing monooxygenase family protein / FMO family protein | chr5:24648599-24650647 FORWARD TrkA FMO-like protein|flavin-containing monooxygenase family protein, putative, expressed'	'misc.oxidases - copper, flavone etc.'	'26.7'	293	15	519	35
LOC_Os03g05900	'moderately similar to ( 311) AT4G38540 | Symbols: | monooxygenase, putative (MO2) | chr4:18023187-18024827 FORWARD UbiH PRK06753 PRK06847 FAD_binding_3 PRK07538 PRK06126 PRK08163 protein|expressed protein'	'misc.oxidases - copper, flavone etc.'	'26.7'	4.5	190	16.5	274.5
LOC_Os12g12470	'moderately similar to ( 422) AT3G03080 | Symbols: | NADP-dependent oxidoreductase, putative | chr3:698530-700278 REVERSE COG2130 Qor protein|NADP-dependent oxidoreductase, putative, expressed'	'misc.oxidases - copper, flavone etc.'	'26.7'	17	7	31.5	8.5
LOC_Os07g02130	'moderately similar to ( 482) AT5G61290 | Symbols: | flavin-containing monooxygenase family protein / FMO family protein | chr5:24648599-24650647 FORWARD FMO-like TrkA protein|flavin-containing monooxygenase family protein, putative, expressed'	'misc.oxidases - copper, flavone etc.'	'26.7'	228.5	15.5	414	24.5
LOC_Os01g41160	'weakly similar to ( 161) AT5G67290 | Symbols: | FAD-dependent oxidoreductase family protein | chr5:26848419-26849755 REVERSE DAO protein|FAD dependent oxidoreductase domain containing protein, expressed'	'misc.oxidases - copper, flavone etc.'	'26.7'	6	22	14	30
LOC_Os07g02100	'moderately similar to ( 436) AT5G61290 | Symbols: | flavin-containing monooxygenase family protein / FMO family protein | chr5:24648599-24650647 FORWARD FMO-like TrkA protein|flavin-containing monooxygenase family protein, putative, expressed'	'misc.oxidases - copper, flavone etc.'	'26.7'	51	5	77.5	5
LOC_Os02g27200	'moderately similar to ( 241) AT4G15760 | Symbols: MO1 | MO1 (MONOOXYGENASE 1); electron carrier/ oxidoreductase | chr4:8972785-8974548 REVERSE UbiH PRK06847 FAD_binding_3 PRK08163 PRK06753 PRK07538 protein|expressed protein'	'misc.oxidases - copper, flavone etc.'	'26.7'	8	1.5	26.5	1
LOC_Os04g04950	'nearly identical (1151) AT2G42490 | Symbols: | copper amine oxidase, putative | chr2:17691600-17695526 REVERSEmoderately similar to ( 223) AMO_PEA Amine oxidase [copper-containing] precursor (EC 1.4.3.6) - Pisum sativum (Garden pea) tynA TynA Cu_amine_oxid Cu_amine_oxidN3 protein|copper methylamine oxidase precursor, putative, expressed'	'misc.oxidases - copper, flavone etc.'	'26.7'	64	8	87.5	21
LOC_Os06g33720	'moderately similar to ( 396) AT5G61290 | Symbols: | flavin-containing monooxygenase family protein / FMO family protein | chr5:24648599-24650647 FORWARD FMO-like TrkA protein|flavin-containing monooxygenase family protein, putative, expressed'	'misc.oxidases - copper, flavone etc.'	'26.7'	409	262	352	386.5
LOC_Os03g58890	'moderately similar to ( 385) AT3G28480 | Symbols: | oxidoreductase, 2OG-Fe(II) oxygenase family protein | chr3:10676266-10678262 REVERSE P4Hc protein|oxidoreductase, putative, expressed'	'misc.oxidases - copper, flavone etc.'	'26.7'	23.5	8	34	23
LOC_Os06g44040	'highly similar to ( 966) AT5G54830 | Symbols: | DOMON domain-containing protein / dopamine beta-monooxygenase N-terminal domain-containing protein | chr5:22273394-22276117 FORWARD B561 protein|DOMON domain containing protein, expressed'	'misc.oxidases - copper, flavone etc.'	'26.7'	39.5	47.5	44	75.5
LOC_Os04g41960	'moderately similar to ( 474) AT5G16970 | Symbols: AT-AER | AT-AER (alkenal reductase); 2-alkenal reductase | chr5:5576291-5578001 REVERSE COG2130 Qor protein|NADP-dependent oxidoreductase, putative, expressed'	'misc.oxidases - copper, flavone etc.'	'26.7'	315.5	317.5	374	714.5
LOC_Os06g35560	'moderately similar to ( 364) AT1G30760 | Symbols: | FAD-binding domain-containing protein | chr1:10918321-10920441 FORWARDGlcD FAD_binding_4 protein|reticuline oxidase-like protein precursor, putative, expressed'	'misc.nitrilases, *nitrile lyases, berberine bridge enzymes, reticuline oxidases, troponine reductases'	'26.8'	271.5	437.5	319.5	581.5
LOC_Os06g35700	'moderately similar to ( 401) AT5G44410 | Symbols: | FAD-binding domain-containing protein | chr5:17891246-17892853 REVERSEFAD_binding_4 GlcD protein|reticuline oxidase-like protein precursor, putative, expressed'	'misc.nitrilases, *nitrile lyases, berberine bridge enzymes, reticuline oxidases, troponine reductases'	'26.8'	13.5	14.5	82	31.5
LOC_Os03g04240	'weakly similar to ( 161) AT3G03190 | Symbols: ATGSTF11, ATGSTF6 | ATGSTF11 (GLUTATHIONE S-TRANSFERASE F11); glutathione transferase | chr3:735071-735877 FORWARDweakly similar to ( 146) GSTF1_TOBAC Glutathione S-transferase PARB (EC 2.5.1.18) (GST class-phi) - Nicotiana tabacum (Common tobacco) GST_C_Phi Gst GST_N_Phi protein|glutathione S-transferase, putative, expressed'	'misc.glutathione S transferases'	'26.9'	40	7.5	34.5	17.5
LOC_Os11g19864	'very weakly similar to (85.1) AT5G41220 | Symbols: ATGSTT3, GST10C | ATGSTT3 (GLUTATHIONE S-TRANSFERASE THETA 3); glutathione transferase | chr5:16494560-16496969 REVERSE protein|transposon protein, putative, Pong sub-class, expressed'	'misc.glutathione S transferases'	'26.9'	15	293.5	16	464
LOC_Os01g72170	'weakly similar to ( 169) AT3G09270 | Symbols: ATGSTU8 | ATGSTU8 (GLUTATHIONE S-TRANSFERASE TAU 8); glutathione transferase | chr3:2848407-2849226 REVERSEweakly similar to ( 163) GSTX1_TOBAC Probable glutathione S-transferase (EC 2.5.1.18) (Auxin-induced protein PGNT1/PCNT110) - Nicotiana tabacum (Common tobacco) GST_C_Tau GST_N_Tau Gst protein|glutathione S-transferase, putative, expressed'	'misc.glutathione S transferases'	'26.9'	113.5	92.5	156	119
LOC_Os01g25100	'weakly similar to ( 147) AT3G62760 | Symbols: ATGSTF13 | ATGSTF13; glutathione transferase | chr3:23217425-23218246 REVERSEmoderately similar to ( 204) GSTH1_ORYSA Probable glutathione S-transferase GSTF1 (EC 2.5.1.18) (GST-I) - Oryza sativa (Rice) GST_C_Phi Gst GST_N_Phi protein|glutathione S-transferase, putative, expressed'	'misc.glutathione S transferases'	'26.9'	0	0	0	3.5
LOC_Os05g30140	'moderately similar to ( 242) AT1G09140 | Symbols: | SF2/ASF-like splicing modulator (SRP30) | chr1:2943528-2945818 REVERSE RRM RRM_1 protein|RNA recognition motif containing protein, expressed'	'RNA.processing.splicing'	'27.1.1'	228	438.5	311	385
LOC_Os04g58810	'moderately similar to ( 279) AT5G22250 | Symbols: | CCR4-NOT transcription complex protein, putative | chr5:7365605-7366441 REVERSE CAF1 POP2 protein|CAF1 family ribonuclease containing protein, putative, expressed'	'RNA.processing.ribonucleases'	'27.1.19'	66	122.5	85	427.5
LOC_Os06g25250	'moderately similar to ( 202) AT4G15417 | Symbols: ATRTL1 | ATRTL1 (ARABIDOPSIS THALIANA RNASEIII-LIKE 1); RNA binding / ribonuclease III | chr4:8821759-8822991 FORWARD rnc Rnc RIBOc RIBOc Ribonuclease_3 protein|endoribonuclease Dicer, putative, expressed'	'RNA.processing.ribonucleases'	'27.1.19'	16.5	33	28.5	37.5
LOC_Os09g04960	'weakly similar to ( 143) ATMG00860 | Symbols: ORF158 | hypothetical protein | chrM:235916-236392 FORWARDweakly similar to ( 126) RRPO_OENBE RNA-directed DNA polymerase homolog (Reverse transcriptase homolog) - Oenothera bertiana (Bertero's evening primrose)RT_LTR RVT_1 rve RT_ZFREV_like RT_Rtv protein|retrotransposon protein, putative, unclassified, expressed'	'RNA.transcription'	'27.2'	96	311	140.5	277
LOC_Os07g37610	'moderately similar to ( 418) AT4G32010 | Symbols: HSL1, HSI2-L1, VAL2 | HSL1 (HSI2-LIKE 1); transcription factor | chr4:15481231-15484897 FORWARDB3 protein|B3 DNA binding domain containing protein, putative, expressed'	'RNA.regulation of transcription.ABI3/VP1-related B3-domain-containing transcription factor family'	'27.3.1'	1628	1930.5	1794.5	2401
LOC_Os07g31720	'weakly similar to ( 138) AT1G70790 | Symbols: | C2 domain-containing protein | chr1:26700724-26702127 FORWARD protein|GTPase activating protein, putative, expressed'	'RNA.regulation of transcription.C2H2 zinc finger family'	'27.3.11'	1538.5	430.5	2189	470.5
LOC_Os01g63980	'moderately similar to ( 286) AT3G20880 | Symbols: | zinc finger (C2H2 type) protein (WIP4) | chr3:7313759-7315792 REVERSE protein|ZOS1-17 - C2H2 zinc finger protein, expressed'	'RNA.regulation of transcription.C2H2 zinc finger family'	'27.3.11'	1.5	123	4.5	170.5
LOC_Os03g55540	'weakly similar to ( 102) AT1G27730 | Symbols: STZ, ZAT10 | STZ (salt tolerance zinc finger); nucleic acid binding / transcription factor/ transcription repressor/ zinc ion binding | chr1:9648302-9648985 REVERSEmoderately similar to ( 246) ZFP1_WHEAT Zinc-finger protein 1 (WZF1) - Triticum aestivum (Wheat) protein|ZOS3-18 - C2H2 zinc finger protein, expressed'	'RNA.regulation of transcription.C2H2 zinc finger family'	'27.3.11'	449	797.5	458.5	1412
LOC_Os12g39400	'weakly similar to ( 103) AT5G67450 | Symbols: AZF1 | AZF1 (ARABIDOPSIS ZINC-FINGER PROTEIN 1); DNA binding / nucleic acid binding / transcription factor/ transcription repressor/ zinc ion binding | chr5:26919142-26919879 REVERSEvery weakly similar to (88.2) ZFP1_WHEAT Zinc-finger protein 1 (WZF1) - Triticum aestivum (Wheat) protein|ZOS12-09 - C2H2 zinc finger protein, expressed'	'RNA.regulation of transcription.C2H2 zinc finger family'	'27.3.11'	53	523	59	659
LOC_Os01g14010	'moderately similar to ( 342) AT1G03840 | Symbols: MGP | MGP (Magpie); nucleic acid binding / protein binding / transcription factor/ zinc ion binding | chr1:967596-970058 REVERSE protein|ZOS1-05 - C2H2 zinc finger protein, expressed'	'RNA.regulation of transcription.C2H2 zinc finger family'	'27.3.11'	2	4	10.5	3.5
LOC_Os03g32230	'very weakly similar to ( 100) AT1G27730 | Symbols: STZ, ZAT10 | STZ (salt tolerance zinc finger); nucleic acid binding / transcription factor/ transcription repressor/ zinc ion binding | chr1:9648302-9648985 REVERSEweakly similar to ( 102) ZFP1_WHEAT Zinc-finger protein 1 (WZF1) - Triticum aestivum (Wheat) protein|ZOS3-12 - C2H2 zinc finger protein, expressed'	'RNA.regulation of transcription.C2H2 zinc finger family'	'27.3.11'	5.5	13.5	5	50
LOC_Os09g21710	'weakly similar to ( 113) AT3G28210 | Symbols: PMZ | PMZ; zinc ion binding | chr3:10520585-10521223 FORWARD protein|AN1-like zinc finger domain containing protein, expressed'	'RNA.regulation of transcription.C2H2 zinc finger family'	'27.3.11'	34.5	42.5	38	76
LOC_Os05g10670	'moderately similar to ( 236) AT4G29190 | Symbols: | zinc finger (CCCH-type) family protein | chr4:14392233-14393303 REVERSE protein|zinc finger CCCH type family protein, putative, expressed'	'RNA.regulation of transcription.C3H zinc finger family'	'27.3.12'	2514.5	6760	3052	7361
LOC_Os05g45020	'weakly similar to ( 137) AT1G03790 | Symbols: SOM | SOM (SOMNUS); nucleic acid binding / transcription factor | chr1:954589-955770 FORWARD protein|zinc finger/CCCH transcription factor, putative, expressed'	'RNA.regulation of transcription.C3H zinc finger family'	'27.3.12'	524.5	1406.5	604	1922.5
LOC_Os05g03760	'moderately similar to ( 354) AT5G58620 | Symbols: | zinc finger (CCCH-type) family protein | chr5:23693959-23695782 FORWARD protein|zinc finger family protein, putative, expressed'	'RNA.regulation of transcription.C3H zinc finger family'	'27.3.12'	5391	7223.5	5428.5	8521.5
LOC_Os07g48630	'moderately similar to ( 402) AT2G27050 | Symbols: EIL1 | EIL1 (ETHYLENE-INSENSITIVE3-LIKE 1); transcription factor/ transcription regulator | chr2:11546314-11548068 FORWARDEIN3 protein|ethylene-insensitive 3, putative, expressed'	'RNA.regulation of transcription.EIN3-like(EIL) transcription factor family'	'27.3.19'	5368.5	10325	5781.5	12128
LOC_Os09g31400	'moderately similar to ( 411) AT1G73730 | Symbols: EIL3, SLIM1 | EIL3 (ETHYLENE-INSENSITIVE3-LIKE3); DNA binding / transcription factor | chr1:27730434-27732363 REVERSEEIN3 protein|ethylene-insensitive 3, putative, expressed'	'RNA.regulation of transcription.EIN3-like(EIL) transcription factor family'	'27.3.19'	462	685.5	563.5	653.5
LOC_Os02g36510	'moderately similar to ( 243) AT5G65100 | Symbols: | ethylene insensitive 3 family protein | chr5:26006835-26008508 REVERSEEIN3 protein|ethylene-insensitive 3, putative, expressed'	'RNA.regulation of transcription.EIN3-like(EIL) transcription factor family'	'27.3.19'	61.5	49	92	35.5
LOC_Os02g04640	'weakly similar to ( 187) AT3G13040 | Symbols: | myb family transcription factor | chr3:4172415-4174456 REVERSE protein|Myb-like DNA-binding domain containing protein, putative, expressed'	'RNA.regulation of transcription.G2-like transcription factor family, GARP'	'27.3.20'	153	2174	202.5	2679.5
LOC_Os04g56990	'weakly similar to ( 194) AT5G06800 | Symbols: | myb family transcription factor | chr5:2103374-2105680 FORWARD protein|Myb-like DNA-binding domain containing protein, putative, expressed'	'RNA.regulation of transcription.G2-like transcription factor family, GARP'	'27.3.20'	691	94	965	125
LOC_Os02g07170	'very weakly similar to (80.5) AT2G02060 | Symbols: | transcription factor | chr2:495691-497609 FORWARD protein|MYB family transcription factor, putative, expressed'	'RNA.regulation of transcription.G2-like transcription factor family, GARP'	'27.3.20'	0	32.5	3	40
LOC_Os04g47890	'weakly similar to ( 108) AT1G14600 | Symbols: | DNA binding / transcription factor | chr1:5001185-5003370 REVERSE protein|MYB family transcription factor, putative, expressed'	'RNA.regulation of transcription.G2-like transcription factor family, GARP'	'27.3.20'	21.5	51.5	37	41.5
LOC_Os11g47910	'moderately similar to ( 367) AT2G37650 | Symbols: | scarecrow-like transcription factor 9 (SCL9) | chr2:15792623-15794779 FORWARDweakly similar to ( 179) CIGR1_ORYSA Chitin-inducible gibberellin-responsive protein 1 - Oryza sativa (Rice)GRAS protein|SCARECROW, putative, expressed'	'RNA.regulation of transcription.GRAS transcription factor family'	'27.3.21'	411	459.5	569	423.5
LOC_Os09g15480	'moderately similar to ( 261) AT4G38260 | Symbols: | unknown protein | chr4:17937077-17938210 REVERSE DUF833 COG3332 protein|Ser/Thr-rich protein T10 in DGCR region, putative, expressed'	'RNA.regulation of transcription.HB,Homeobox transcription factor family'	'27.3.22'	43	705	66	1009.5
LOC_Os09g21180	'weakly similar to ( 103) AT3G01470 | Symbols: ATHB-1, ATHB1, HD-ZIP-1, HAT5 | ATHB-1 (ARABIDOPSIS THALIANA HOMEOBOX 1); DNA binding / protein homodimerization/ sequence-specific DNA binding / transcription activator/ transcription factor | chr3:182648-184034 REVERSE protein|homeobox associated leucine zipper, putative, expressed'	'RNA.regulation of transcription.HB,Homeobox transcription factor family'	'27.3.22'	344.5	1847.5	346	2383.5
LOC_Os03g10210	'very weakly similar to (99.0) AT4G36740 | Symbols: HB-5, ATHB40 | ATHB40 (ARABIDOPSIS THALIANA HOMEOBOX PROTEIN 40); DNA binding / transcription factor | chr4:17314649-17316314 REVERSE protein|homeobox domain containing protein, expressed'	'RNA.regulation of transcription.HB,Homeobox transcription factor family'	'27.3.22'	13.5	472.5	10	712
LOC_Os02g35770	'weakly similar to ( 157) AT5G06710 | Symbols: HAT14 | HAT14 (HOMEOBOX FROM ARABIDOPSIS THALIANA); DNA binding / transcription factor | chr5:2069093-2070284 REVERSE protein|homeobox associated leucine zipper, putative, expressed'	'RNA.regulation of transcription.HB,Homeobox transcription factor family'	'27.3.22'	41.5	682.5	40.5	831
LOC_Os09g29460	'weakly similar to ( 127) AT2G22430 | Symbols: ATHB6 | ATHB6; DNA binding / protein binding / sequence-specific DNA binding / transcription activator/ transcription factor | chr2:9526470-9527612 REVERSE protein|homeobox associated leucine zipper, putative, expressed'	'RNA.regulation of transcription.HB,Homeobox transcription factor family'	'27.3.22'	1154	1502.5	1474	1058.5
LOC_Os08g43334	'weakly similar to ( 192) AT1G46264 | Symbols: AT-HSFB4, HSFB4 | AT-HSFB4; DNA binding / transcription factor | chr1:17224904-17226183 FORWARD HSF_DNA-bind HSF HSF1 protein|HSF-type DNA-binding domain containing protein, expressed'	'RNA.regulation of transcription.HSF,Heat-shock transcription factor family'	'27.3.23'	64.5	367.5	99	245.5
LOC_Os04g48030	'weakly similar to ( 164) AT4G11660 | Symbols: AT-HSFB2B, HSFB2B | AT-HSFB2B; transcription factor/ transcription repressor | chr4:7043006-7044227 FORWARD HSF_DNA-bind HSF HSF1 protein|heat stress transcription factor B-1, putative, expressed'	'RNA.regulation of transcription.HSF,Heat-shock transcription factor family'	'27.3.23'	237	677	300	525.5
LOC_Os09g35790	'weakly similar to ( 193) AT4G11660 | Symbols: AT-HSFB2B, HSFB2B | AT-HSFB2B; transcription factor/ transcription repressor | chr4:7043006-7044227 FORWARD HSF_DNA-bind HSF HSF1 protein|HSF-type DNA-binding domain containing protein, expressed'	'RNA.regulation of transcription.HSF,Heat-shock transcription factor family'	'27.3.23'	1212.5	3283.5	1791	3334
LOC_Os11g45740	'moderately similar to ( 230) AT1G48000 | Symbols: MYB112, AtMYB112 | MYB112 (myb domain protein 112); DNA binding / transcription factor | chr1:17704269-17706377 REVERSEweakly similar to ( 154) GAM1_ORYSA Transcription factor GAMYB (OsGAMyb) - Oryza sativa (Rice) protein|MYB family transcription factor, putative, expressed'	'RNA.regulation of transcription.MYB domain transcription factor family'	'27.3.25'	77.5	810	112.5	1140
LOC_Os04g43680	'moderately similar to ( 228) AT3G23250 | Symbols: MYB15, ATY19, ATMYB15 | MYB15 (MYB DOMAIN PROTEIN 15); DNA binding / transcription factor | chr3:8309742-8310624 FORWARDmoderately similar to ( 390) MYB4_ORYSA Myb-related protein Myb4 (OsMyb4) (Transcription factor RLTR1) - Oryza sativa (Rice) protein|MYB family transcription factor, putative, expressed'	'RNA.regulation of transcription.MYB domain transcription factor family'	'27.3.25'	37.5	66	57	133.5
LOC_Os04g49520	'highly similar to ( 520) AT2G22070 | Symbols: | pentatricopeptide (PPR) repeat-containing protein | chr2:9383602-9385962 FORWARDweakly similar to ( 122) RF1_ORYSA Rf1 protein, mitochondrial precursor (PPR protein) (Fertility restorer) (Restorer for CMS) - Oryza sativa (Rice) protein|pentatricopeptide repeat protein PPR868-14, putative, expressed'	'RNA.regulation of transcription.MYB domain transcription factor family'	'27.3.25'	23	80.5	39.5	160
LOC_Os12g37690	'moderately similar to ( 219) AT1G48000 | Symbols: MYB112, AtMYB112 | MYB112 (myb domain protein 112); DNA binding / transcription factor | chr1:17704269-17706377 REVERSEweakly similar to ( 153) MYB38_MAIZE Myb-related protein Zm38 - Zea mays (Maize) protein|MYB family transcription factor, putative, expressed'	'RNA.regulation of transcription.MYB domain transcription factor family'	'27.3.25'	5.5	160.5	13	253.5
LOC_Os01g74410	'weakly similar to ( 173) AT5G59780 | Symbols: MYB59, ATMYB59-2 | MYB59 (MYB DOMAIN PROTEIN 59); DNA binding / transcription factor | chr5:24082425-24083255 REVERSEweakly similar to ( 179) MYBA2_ORYSA Myb-related protein MYBAS2 - Oryza sativa (Rice) protein|MYB family transcription factor, putative, expressed'	'RNA.regulation of transcription.MYB domain transcription factor family'	'27.3.25'	1681.5	647.5	1754.5	780
LOC_Os08g43550	'moderately similar to ( 266) AT4G38620 | Symbols: ATMYB4, MYB4 | MYB4; DNA binding / transcription factor | chr4:18053866-18054876 FORWARDmoderately similar to ( 320) MYB38_MAIZE Myb-related protein Zm38 - Zea mays (Maize) REB1 protein|MYB family transcription factor, putative, expressed'	'RNA.regulation of transcription.MYB domain transcription factor family'	'27.3.25'	1280.5	2346.5	1402.5	2964
LOC_Os05g35500	'moderately similar to ( 258) AT4G09460 | Symbols: ATMYB6 | ATMYB6; DNA binding / transcription factor | chr4:5993019-5994038 FORWARDmoderately similar to ( 251) MYB38_MAIZE Myb-related protein Zm38 - Zea mays (Maize) REB1 protein|MYB family transcription factor, putative, expressed'	'RNA.regulation of transcription.MYB domain transcription factor family'	'27.3.25'	53	59	50	89.5
LOC_Os01g64360	'weakly similar to ( 140) AT5G58900 | Symbols: | myb family transcription factor | chr5:23783275-23784667 REVERSE protein|MYB family transcription factor, putative, expressed'	'RNA.regulation of transcription.MYB-related transcription factor family'	'27.3.26'	133.5	1175.5	138.5	1474.5
LOC_Os01g48446	'protein|no apical meristem protein, putative, expressed'	'RNA.regulation of transcription.NAC domain transcription factor family'	'27.3.27'	111.5	223	117	289
LOC_Os01g59780	'weakly similar to ( 137) AT3G54320 | Symbols: WRI1, WRI, ASML1 | WRI1 (WRINKLED 1); DNA binding / transcription factor | chr3:20114809-20118473 FORWARDweakly similar to ( 134) BBM2_BRANA Protein BABY BOOM 2 (BnBBM2) - Brassica napus (Rape)AP2 AP2 protein|AP2 domain containing protein, expressed'	'RNA.regulation of transcription.AP2/EREBP, APETALA2/Ethylene-responsive element binding protein family'	'27.3.3'	2	11.5	0.5	23
LOC_Os02g32140	'very weakly similar to (94.7) AT5G13330 | Symbols: Rap2.6L | Rap2.6L (related to AP2 6L); DNA binding / transcription factor | chr5:4272384-4274461 FORWARDAP2 AP2 protein|AP2 domain containing protein, expressed'	'RNA.regulation of transcription.AP2/EREBP, APETALA2/Ethylene-responsive element binding protein family'	'27.3.3'	8	125.5	9.5	177
LOC_Os07g42510	'weakly similar to ( 122) AT3G16770 | Symbols: RAP2.3, ATEBP, ERF72 | ATEBP (ETHYLENE-RESPONSIVE ELEMENT BINDING PROTEIN); DNA binding / protein binding / transcription activator/ transcription factor | chr3:5705784-5706768 FORWARDweakly similar to ( 122) ERF1_ORYSA Ethylene-responsive transcription factor 1 (Ethylene-responsive element-binding factor 1) (EREBP-1) (OsEREBP1) - Oryza sativa (Rice)…	'RNA.regulation of transcription.AP2/EREBP, APETALA2/Ethylene-responsive element binding protein family'	'27.3.3'	180.5	652.5	188.5	868.5
LOC_Os04g32620	'very weakly similar to (85.9) AT5G13330 | Symbols: Rap2.6L | Rap2.6L (related to AP2 6L); DNA binding / transcription factor | chr5:4272384-4274461 FORWARDAP2 AP2 protein|ethylene-responsive transcription factor ERF114, putative, expressed'	'RNA.regulation of transcription.AP2/EREBP, APETALA2/Ethylene-responsive element binding protein family'	'27.3.3'	104.5	579.5	117	821
LOC_Os03g09170	'weakly similar to ( 136) AT1G78080 | Symbols: RAP2.4 | RAP2.4 (related to AP2 4); DNA binding / transcription factor | chr1:29364790-29365794 FORWARDAP2 AP2 protein|ethylene-responsive transcription factor, putative, expressed'	'RNA.regulation of transcription.AP2/EREBP, APETALA2/Ethylene-responsive element binding protein family'	'27.3.3'	182.5	428	189.5	557.5
LOC_Os01g04800	'moderately similar to ( 234) AT1G25560 | Symbols: TEM1 | TEM1 (TEMPRANILLO 1); transcription factor | chr1:8981891-8982976 REVERSEB3 protein|B3 DNA binding domain containing protein, expressed'	'RNA.regulation of transcription.AP2/EREBP, APETALA2/Ethylene-responsive element binding protein family'	'27.3.3'	376	639	421.5	812.5
LOC_Os03g08470	'very weakly similar to ( 100) AT1G72360 | Symbols: | ethylene-responsive element-binding protein, putative | chr1:27241904-27242777 FORWARDweakly similar to ( 104) ERF1_ORYSA Ethylene-responsive transcription factor 1 (Ethylene-responsive element-binding factor 1) (EREBP-1) (OsEREBP1) - Oryza sativa (Rice)AP2 AP2 protein|AP2 domain containing protein, expressed'	'RNA.regulation of transcription.AP2/EREBP, APETALA2/Ethylene-responsive element binding protein family'	'27.3.3'	295.5	1801	315	2811.5
LOC_Os05g47650	'moderately similar to ( 281) AT1G25560 | Symbols: TEM1 | TEM1 (TEMPRANILLO 1); transcription factor | chr1:8981891-8982976 REVERSEB3 protein|B3 DNA binding domain containing protein, expressed'	'RNA.regulation of transcription.AP2/EREBP, APETALA2/Ethylene-responsive element binding protein family'	'27.3.3'	382.5	1021	467	1475
LOC_Os01g21120	'very weakly similar to (97.4) AT2G47520 | Symbols: | AP2 domain-containing transcription factor, putative | chr2:19502891-19503490 REVERSEAP2 AP2 protein|AP2 domain containing protein, expressed'	'RNA.regulation of transcription.AP2/EREBP, APETALA2/Ethylene-responsive element binding protein family'	'27.3.3'	38	20	36.5	38
LOC_Os02g45450	'weakly similar to ( 119) AT4G25470 | Symbols: CBF2, DREB1C, FTQ4, ATCBF2 | CBF2 (C-REPEAT/DRE BINDING FACTOR 2); DNA binding / transcription activator/ transcription factor | chr4:13015436-13016086 REVERSEAP2 AP2 protein|dehydration-responsive element-binding protein, putative, expressed'	'RNA.regulation of transcription.AP2/EREBP, APETALA2/Ethylene-responsive element binding protein family'	'27.3.3'	28	12.5	29	34.5
LOC_Os03g08460	'very weakly similar to (89.0) AT1G72360 | Symbols: | ethylene-responsive element-binding protein, putative | chr1:27241904-27242777 FORWARDvery weakly similar to (85.1) ERF1_ORYSA Ethylene-responsive transcription factor 1 (Ethylene-responsive element-binding factor 1) (EREBP-1) (OsEREBP1) - Oryza sativa (Rice)AP2 AP2 protein|AP2 domain containing protein, expressed'	'RNA.regulation of transcription.AP2/EREBP, APETALA2/Ethylene-responsive element binding protein family'	'27.3.3'	7	4	19	6
LOC_Os02g45420	'very weakly similar to (98.6) AT5G52020 | Symbols: | AP2 domain-containing protein | chr5:21124192-21124890 REVERSEAP2 AP2 protein|AP2 domain containing protein, expressed'	'RNA.regulation of transcription.AP2/EREBP, APETALA2/Ethylene-responsive element binding protein family'	'27.3.3'	21	27.5	25	60.5
LOC_Os09g35030	'weakly similar to ( 119) AT4G25480 | Symbols: DREB1A, CBF3, ATCBF3 | DREB1A (DEHYDRATION RESPONSE ELEMENT B1A); DNA binding / transcription activator/ transcription factor | chr4:13018353-13019003 REVERSE protein|dehydration-responsive element-binding protein, putative, expressed'	'RNA.regulation of transcription.AP2/EREBP, APETALA2/Ethylene-responsive element binding protein family'	'27.3.3'	313	291	208.5	551
LOC_Os01g21590	'weakly similar to ( 150) AT3G10040 | Symbols: | transcription factor | chr3:3096580-3097875 REVERSE protein|homeodomain, putative, expressed'	'RNA.regulation of transcription.Trihelix, Triple-Helix transcription factor family'	'27.3.30'	190.5	182.5	208	349.5
LOC_Os05g27730	'moderately similar to ( 266) AT2G38470 | Symbols: WRKY33, ATWRKY33 | WRKY33; transcription factor | chr2:16108476-16110539 FORWARDWRKY protein|WRKY53, expressed'	'RNA.regulation of transcription.WRKY domain transcription factor family'	'27.3.32'	1825	3000	2201	4447
LOC_Os01g53260	'weakly similar to ( 170) AT5G41570 | Symbols: WRKY24, ATWRKY24 | WRKY24; transcription factor | chr5:16624220-16625689 FORWARDWRKY protein|WRKY23, expressed'	'RNA.regulation of transcription.WRKY domain transcription factor family'	'27.3.32'	13	49	26	88
LOC_Os01g14440	'moderately similar to ( 280) AT1G62300 | Symbols: WRKY6, ATWRKY6 | WRKY6; transcription factor | chr1:23016887-23019155 REVERSEWRKY protein|WRKY1, expressed'	'RNA.regulation of transcription.WRKY domain transcription factor family'	'27.3.32'	277.5	1082	373.5	1398.5
LOC_Os05g46020	'weakly similar to ( 121) AT5G64810 | Symbols: WRKY51, ATWRKY51 | WRKY51; transcription factor | chr5:25908415-25909687 FORWARDWRKY protein|WRKY7, expressed'	'RNA.regulation of transcription.WRKY domain transcription factor family'	'27.3.32'	68.5	251	146	365
LOC_Os02g53100	'weakly similar to ( 160) AT1G68150 | Symbols: WRKY9, ATWRKY9 | WRKY9; transcription factor | chr1:25543970-25545615 FORWARDWRKY protein|WRKY32, expressed'	'RNA.regulation of transcription.WRKY domain transcription factor family'	'27.3.32'	0.5	17	6.5	28
LOC_Os11g29870	'weakly similar to ( 159) AT5G13080 | Symbols: WRKY75, ATWRKY75 | WRKY75; transcription factor | chr5:4149928-4151019 REVERSEWRKY protein|WRKY72, expressed'	'RNA.regulation of transcription.WRKY domain transcription factor family'	'27.3.32'	82	340	116	419
LOC_Os06g06360	'weakly similar to ( 132) AT4G23810 | Symbols: WRKY53, ATWRKY53 | WRKY53; DNA binding / protein binding / transcription activator/ transcription factor | chr4:12392666-12393739 REVERSEWRKY protein|WRKY113, expressed'	'RNA.regulation of transcription.WRKY domain transcription factor family'	'27.3.32'	13.5	60	27.5	55.5
LOC_Os09g25060	'weakly similar to ( 164) AT1G80840 | Symbols: WRKY40, ATWRKY40 | WRKY40; transcription factor | chr1:30383834-30385356 FORWARDWRKY protein|WRKY76, expressed'	'RNA.regulation of transcription.WRKY domain transcription factor family'	'27.3.32'	111	32	204.5	18.5
LOC_Os02g08440	'weakly similar to ( 161) AT1G80840 | Symbols: WRKY40, ATWRKY40 | WRKY40; transcription factor | chr1:30383834-30385356 FORWARDWRKY protein|WRKY71, expressed'	'RNA.regulation of transcription.WRKY domain transcription factor family'	'27.3.32'	604.5	2199	688.5	3425
LOC_Os01g61080	'moderately similar to ( 258) AT2G38470 | Symbols: WRKY33, ATWRKY33 | WRKY33; transcription factor | chr2:16108476-16110539 FORWARDWRKY protein|WRKY24, expressed'	'RNA.regulation of transcription.WRKY domain transcription factor family'	'27.3.32'	34	95	36.5	198.5
LOC_Os03g20550	'very weakly similar to (80.1) AT2G46400 | Symbols: WRKY46, ATWRKY46 | WRKY46; transcription factor | chr2:19043676-19044754 REVERSE protein|WRKY55, expressed'	'RNA.regulation of transcription.WRKY domain transcription factor family'	'27.3.32'	35.5	246	35	342.5
LOC_Os09g16510	'weakly similar to ( 115) AT2G46400 | Symbols: WRKY46, ATWRKY46 | WRKY46; transcription factor | chr2:19043676-19044754 REVERSEWRKY protein|WRKY74, expressed'	'RNA.regulation of transcription.WRKY domain transcription factor family'	'27.3.32'	369	169.5	441.5	336
LOC_Os03g55080	'weakly similar to ( 144) AT1G69310 | Symbols: WRKY57, ATWRKY57 | WRKY57; transcription factor | chr1:26056118-26057909 REVERSEWRKY protein|WRKY3, expressed'	'RNA.regulation of transcription.WRKY domain transcription factor family'	'27.3.32'	76.5	52	80	93
LOC_Os09g25070	weakly similar to ( 121) AT4G31800 | Symbols: WRKY18 | WRKY18; transcription factor | chr4:15383296-15384812 FORWARDWRKY protein|WRKY62, expressed'	'RNA.regulation of transcription.WRKY domain transcription factor family'	'27.3.32'	21	21	50.5	8.5
LOC_Os01g54600	'weakly similar to ( 127) AT1G29280 | Symbols: WRKY65, ATWRKY65 | WRKY65; transcription factor | chr1:10236589-10237467 FORWARDWRKY protein|WRKY13, expressed'	'RNA.regulation of transcription.WRKY domain transcription factor family'	'27.3.32'	3447	4208	3820	4950
LOC_Os01g09100	'weakly similar to ( 119) AT5G26170 | Symbols: WRKY50, ATWRKY50 | WRKY50; transcription factor | chr5:9147176-9148128 REVERSEWRKY protein|WRKY10, expressed'	'RNA.regulation of transcription.WRKY domain transcription factor family'	'27.3.32'	20.5	24.5	23.5	45.5
LOC_Os01g06560	'very weakly similar to (98.6) AT4G18690 | Symbols: | unknown protein | chr4:10282788-10283636 FORWARD protein|transcription factor HBP-1b, putative, expressed'	'RNA.regulation of transcription.bZIP transcription factor family'	'27.3.35'	2.5	1437	9	1673.5
LOC_Os01g65970	'very weakly similar to (97.4) AT1G68640 | Symbols: PAN | PAN (PERIANTHIA); DNA binding / transcription factor | chr1:25769739-25772303 REVERSEvery weakly similar to (97.1) HBP1B_WHEAT Transcription factor HBP-1b(c38) - Triticum aestivum (Wheat) protein|transcription factor HBP-1b, putative, expressed'	'RNA.regulation of transcription.bZIP transcription factor family'	'27.3.35'	20	6	33.5	7
LOC_Os12g40920	'very weakly similar to (82.8) AT3G54620 | Symbols: ATBZIP25, BZO2H4, BZIP25 | BZIP25 (BASIC LEUCINE ZIPPER 25); protein heterodimerization/ transcription factor | chr3:20218606-20220341 REVERSEvery weakly similar to (90.1) CPRF2_PETCR Light-inducible protein CPRF-2 - Petroselinum crispum (Parsley) (Petroselinum hortense) protein|bZIP transcription factor domain containing protein, expressed'	'RNA.regulation of transcription.bZIP transcription factor family'	'27.3.35'	911	213.5	1159.5	180
LOC_Os05g49420	'weakly similar to ( 126) AT2G46270 | Symbols: GBF3 | GBF3 (G-BOX BINDING FACTOR 3); sequence-specific DNA binding / transcription factor | chr2:19000859-19002901 FORWARDweakly similar to ( 157) CPRF1_PETCR Common plant regulatory factor CPRF-1 - Petroselinum crispum (Parsley) (Petroselinum hortense)MFMR BRLZ bZIP_1 protein|transcription factor, putative, expressed'	'RNA.regulation of transcription.bZIP transcription factor family'	'27.3.35'	906.5	4357.5	1204.5	4677
LOC_Os07g48180	'moderately similar to ( 202) AT2G40620 | Symbols: | bZIP transcription factor family protein | chr2:16954804-16956872 REVERSEmoderately similar to ( 309) RF2B_ORYSA Transcription factor RF2b - Oryza sativa (Rice) protein|bZIP transcription factor domain containing protein, expressed'	'RNA.regulation of transcription.bZIP transcription factor family'	'27.3.35'	2.5	28	8	20.5
LOC_Os02g43770	'moderately similar to ( 254) AT3G60320 | Symbols: | DNA binding | chr3:22292073-22295228 REVERSEDUF632 protein|DUF630/DUF632 domains containing protein, putative, expressed'	'RNA.regulation of transcription.bZIP transcription factor family'	'27.3.35'	27.5	122.5	38	167
LOC_Os05g03860	'very weakly similar to (80.5) AT3G62420 | Symbols: ATBZIP53 | ATBZIP53 (BASIC REGION/LEUCINE ZIPPER MOTIF 53); DNA binding / protein heterodimerization/ sequence-specific DNA binding / transcription factor | chr3:23091844-23092284 REVERSE protein|CPuORF3 - conserved peptide uORF-containing transcript, expressed'	'RNA.regulation of transcription.bZIP transcription factor family'	'27.3.35'	4658.5	3489.5	4932.5	4025
LOC_Os01g08990	'weakly similar to ( 105) AT1G27000 | Symbols: | bZIP family transcription factor | chr1:9374068-9376422 FORWARDDUF1664 protein|expressed protein'	'RNA.regulation of transcription.bZIP transcription factor family'	'27.3.35'	0.5	0	0	3
LOC_Os03g41330	'weakly similar to ( 174) AT5G67420 | Symbols: LBD37 | LBD37 (LOB DOMAIN-CONTAINING PROTEIN 37) | chr5:26904576-26905415 REVERSEDUF260 protein|DUF260 domain containing protein, putative, expressed'	'RNA.regulation of transcription.AS2,Lateral Organ Boundaries Gene Family'	'27.3.37'	642	343	783	420
LOC_Os01g32770	'moderately similar to ( 204) AT3G02550 | Symbols: LBD41 | LBD41 (LOB DOMAIN-CONTAINING PROTEIN 41) | chr3:536747-537650 REVERSEDUF260 protein|DUF260 domain containing protein, putative, expressed'	'RNA.regulation of transcription.AS2,Lateral Organ Boundaries Gene Family'	'27.3.37'	949	794	848	1485.5
LOC_Os03g27080	'moderately similar to ( 436) AT5G09410 | Symbols: EICBP.B | EICBP.B (ETHYLENE INDUCED CALMODULIN BINDING PROTEIN); calmodulin binding / transcription activator/ transcription regulator | chr5:2921457-2927291 FORWARD protein|calmodulin-binding transcription activator 2, putative, expressed'	'RNA.regulation of transcription.AtSR Transcription Factor family'	'27.3.39'	840.5	1145.5	1253	1351
LOC_Os08g01780	'weakly similar to ( 115) AT3G16500 | Symbols: PAP1, IAA26 | PAP1 (PHYTOCHROME-ASSOCIATED PROTEIN 1); transcription factor | chr3:5612801-5614208 REVERSEmoderately similar to ( 476) IAA25_ORYSA Auxin-responsive protein IAA25 (Indoleacetic acid-induced protein 25) - Oryza sativa (Rice)AUX_IAA protein|OsIAA25 - Auxin-responsive Aux/IAA gene family member, expressed'	'RNA.regulation of transcription.Aux/IAA family'	'27.3.40'	247.5	500	314	448.5
LOC_Os01g08320	'weakly similar to ( 164) AT1G04250 | Symbols: AXR3, IAA17 | AXR3 (AUXIN RESISTANT 3); transcription factor | chr1:1136382-1138340 FORWARDmoderately similar to ( 265) IAA1_ORYSA Auxin-responsive protein IAA1 (Indoleacetic acid-induced protein 1) - Oryza sativa (Rice)AUX_IAA protein|OsIAA1 - Auxin-responsive Aux/IAA gene family member, expressed'	'RNA.regulation of transcription.Aux/IAA family'	'27.3.40'	1183.5	919.5	1394.5	1144
LOC_Os03g53150	'weakly similar to ( 169) AT3G04730 | Symbols: IAA16 | IAA16; transcription factor | chr3:1288993-1290415 REVERSEmoderately similar to ( 270) IAA13_ORYSA Auxin-responsive protein IAA13 (Indoleacetic acid-induced protein 13) - Oryza sativa (Rice)AUX_IAA protein|OsIAA13 - Auxin-responsive Aux/IAA gene family member, expressed'	'RNA.regulation of transcription.Aux/IAA family'	'27.3.40'	1136	373.5	1119.5	463
LOC_Os02g53690	'weakly similar to ( 162) AT3G13960 | Symbols: AtGRF5 | AtGRF5 (GROWTH-REGULATING FACTOR 5); transcription activator | chr3:4608526-4610160 FORWARDWRC protein|growth regulating factor protein, putative, expressed'	'RNA.regulation of transcription.General Transcription'	'27.3.50'	1	7.5	8	10
LOC_Os02g12380	'highly similar to ( 671) AT4G38130 | Symbols: HD1, ATHD1, HDA1, RPD3A, HDA19 | HD1 (HISTONE DEACETYLASE 1); basal transcription repressor/ histone deacetylase/ protein binding | chr4:17896663-17899057 REVERSEhighly similar to ( 734) HDAC_MAIZE Probable histone deacetylase (RPD3 homolog) - Zea mays (Maize) Hist_deacetyl AcuC protein|histone deacetylase, putative, expressed'	'RNA.regulation of transcription.HDA'	'27.3.55'	3.5	29	5	55.5
LOC_Os09g28210	'weakly similar to ( 120) AT5G67060 | Symbols: HEC1 | HEC1 (HECATE 1); transcription factor | chr5:26766276-26767001 FORWARD protein|bHelix-loop-helix transcription factor, putative, expressed'	'RNA.regulation of transcription.bHLH,Basic Helix-Loop-Helix family'	'27.3.6'	314	199.5	461	296.5
LOC_Os03g53020	'very weakly similar to (82.0) AT5G43650 | Symbols: | basic helix-loop-helix (bHLH) family protein | chr5:17533310-17534758 REVERSE protein|helix-loop-helix DNA-binding domain containing protein, expressed'	'RNA.regulation of transcription.bHLH,Basic Helix-Loop-Helix family'	'27.3.6'	223.5	176	285.5	437
LOC_Os01g50940	'moderately similar to ( 264) AT2G46510 | Symbols: ATAIB | ATAIB (ABA-INDUCIBLE BHLH-TYPE TRANSCRIPTION FACTOR); DNA binding / transcription factor | chr2:19091187-19092887 REVERSE protein|helix-loop-helix DNA-binding domain containing protein, expressed'	'RNA.regulation of transcription.bHLH,Basic Helix-Loop-Helix family'	'27.3.6'	135.5	313.5	223.5	392
LOC_Os01g11910	'weakly similar to ( 110) AT3G25710 | Symbols: BHLH32, ATAIG1 | BHLH32 (BASIC HELIX-LOOP-HELIX 32); DNA binding / transcription factor | chr3:9369598-9371096 FORWARD protein|basic helix-loop-helix, putative, expressed'	'RNA.regulation of transcription.bHLH,Basic Helix-Loop-Helix family'	'27.3.6'	64.5	109.5	99	145
LOC_Os01g39330	'very weakly similar to (97.1) AT5G56960 | Symbols: | basic helix-loop-helix (bHLH) family protein | chr5:23038703-23041174 REVERSE protein|helix-loop-helix DNA-binding domain containing protein, expressed'	'RNA.regulation of transcription.bHLH,Basic Helix-Loop-Helix family'	'27.3.6'	56.5	21.5	90	34
LOC_Os10g42430	'moderately similar to ( 370) AT1G32640 | Symbols: ATMYC2, RD22BP1, JAI1, JIN1, MYC2, ZBF1 | MYC2; DNA binding / transcription activator/ transcription factor | chr1:11799042-11800913 REVERSE protein|transcription factor MYC7E, putative, expressed'	'RNA.regulation of transcription.bHLH,Basic Helix-Loop-Helix family'	'27.3.6'	2324	1377	2358.5	1973.5
LOC_Os04g23550	'weakly similar to ( 131) AT5G57150 | Symbols: | basic helix-loop-helix (bHLH) family protein | chr5:23152361-23153293 FORWARD protein|basic helix-loop-helix family protein, putative, expressed'	'RNA.regulation of transcription.bHLH,Basic Helix-Loop-Helix family'	'27.3.6'	335	105	295	403
LOC_Os06g06900	'weakly similar to ( 116) AT4G36930 | Symbols: SPT | SPT (SPATULA); DNA binding / transcription factor | chr4:17414167-17415945 FORWARD protein|helix-loop-helix DNA-binding domain containing protein, expressed'	'RNA.regulation of transcription.bHLH,Basic Helix-Loop-Helix family'	'27.3.6'	58	66.5	79	114
LOC_Os05g36360	'very weakly similar to (89.4) AT3G18710 | Symbols: PUB29, ATPUB29 | PUB29 (PLANT U-BOX 29); ubiquitin-protein ligase | chr3:6434234-6435481 REVERSEUbox protein|U-box domain containing protein, expressed'	'RNA.regulation of transcription.PHOR1'	'27.3.64'	810	336.5	1024	313.5
LOC_Os02g33680	'weakly similar to ( 123) AT3G18710 | Symbols: PUB29, ATPUB29 | PUB29 (PLANT U-BOX 29); ubiquitin-protein ligase | chr3:6434234-6435481 REVERSEUbox U-box protein|U-box domain containing protein, expressed'	'RNA.regulation of transcription.PHOR1'	'27.3.64'	68.5	126.5	62.5	297.5
LOC_Os03g13740	'moderately similar to ( 244) AT1G66160 | Symbols: ATCMPG1, CMPG1 | U-box domain-containing protein | chr1:24637218-24638513 FORWARDvery weakly similar to (98.2) SPL11_ORYSA Spotted leaf protein 11 (Spotted leaf11) (Cell death-related protein SPL11) - Oryza sativa (Rice)Ubox U-box protein|immediate-early fungal elicitor protein CMPG1, putative, expressed'	'RNA.regulation of transcription.PHOR1'	'27.3.64'	0	7.5	5.5	6.5
LOC_Os06g13870	'weakly similar to ( 200) AT5G37490 | Symbols: | U-box domain-containing protein | chr5:14887744-14889051 FORWARDvery weakly similar to (87.0) SPL11_ORYSA Spotted leaf protein 11 (Spotted leaf11) (Cell death-related protein SPL11) - Oryza sativa (Rice)Ubox U-box protein|U-box protein CMPG1, putative, expressed'	'RNA.regulation of transcription.PHOR1'	'27.3.64'	24.5	24	30.5	50
LOC_Os03g45730	'weakly similar to ( 140) AT5G47430 | Symbols: | zinc ion binding | chr5:19235819-19240147 REVERSE COG5222 DWNN protein|DNA-binding protein-like, putative, expressed'	'RNA.regulation of transcription.putative transcription regulator'	'27.3.67'	305	637.5	338	795.5
LOC_Os02g48320	'weakly similar to ( 107) AT4G35390 | Symbols: AGF1 | AGF1 (AT-hook protein of GA feedback 1); transcription factor | chr4:16829603-16830502 FORWARDDUF296 protein|DNA binding protein, putative, expressed'	'RNA.regulation of transcription.putative transcription regulator'	'27.3.67'	45	64.5	54	106.5
LOC_Os06g15330	'weakly similar to ( 191) AT1G25440 | Symbols: | zinc finger (B-box type) family protein | chr1:8933939-8935284 REVERSE protein|CCT/B-box zinc finger protein, putative, expressed'	'RNA.regulation of transcription.C2C2(Zn) CO-like, Constans-like zinc finger family'	'27.3.7'	1447	352.5	3764.5	1303
LOC_Os06g49880	'weakly similar to ( 137) AT1G75540 | Symbols: STH2 | STH2 (SALT TOLERANCE HOMOLOG2); transcription factor/ zinc ion binding | chr1:28366059-28367398 FORWARD protein|B-box zinc finger family protein, putative, expressed'	'RNA.regulation of transcription.C2C2(Zn) CO-like, Constans-like zinc finger family'	'27.3.7'	429.5	278.5	541	360
LOC_Os12g10660	'weakly similar to ( 119) AT1G78600 | Symbols: LZF1, STH3 | LZF1 (LIGHT-REGULATED ZINC FINGER PROTEIN 1); transcription factor/ zinc ion binding | chr1:29567370-29568662 FORWARD protein|B-box zinc finger family protein, putative, expressed'	'RNA.regulation of transcription.C2C2(Zn) CO-like, Constans-like zinc finger family'	'27.3.7'	7	47	16.5	57
LOC_Os10g25290	'protein|ZIM domain containing protein, putative, expressed'	'RNA.regulation of transcription.C2C2(Zn) CO-like, Constans-like zinc finger family'	'27.3.7'	579.5	1094	631.5	1703
LOC_Os03g08320	'protein|ZIM domain containing protein, putative, expressed'	'RNA.regulation of transcription.C2C2(Zn) CO-like, Constans-like zinc finger family'	'27.3.7'	40	325.5	54	478.5
LOC_Os08g33160	'protein|ZIM motif family protein, expressed'	'RNA.regulation of transcription.C2C2(Zn) CO-like, Constans-like zinc finger family'	'27.3.7'	873	433.5	834.5	531.5
LOC_Os03g08330	'protein|ZIM domain containing protein, putative, expressed'	'RNA.regulation of transcription.C2C2(Zn) CO-like, Constans-like zinc finger family'	'27.3.7'	417.5	193	386.5	404.5
LOC_Os09g26780	'protein|zinc-finger protein, putative, expressed'	'RNA.regulation of transcription.C2C2(Zn) CO-like, Constans-like zinc finger family'	'27.3.7'	119.5	63	97.5	96.5
LOC_Os10g25230	'protein|ZIM domain containing protein, putative, expressed'	'RNA.regulation of transcription.C2C2(Zn) CO-like, Constans-like zinc finger family'	'27.3.7'	93	68.5	60.5	168.5
LOC_Os11g03060	'weakly similar to ( 155) AT2G19830 | Symbols: SNF7.2, VPS32 | SNF7.2 | chr2:8558101-8559389 REVERSE Snf7 protein|SNF7 domain containing protein, putative, expressed'	'RNA.regulation of transcription.SNF7'	'27.3.71'	46	28	69.5	20
LOC_Os04g58190	'weakly similar to ( 101) AT5G66940 | Symbols: | Dof-type zinc finger domain-containing protein | chr5:26727989-26728666 REVERSEvery weakly similar to (92.0) PBF_MAIZE Dof zinc finger protein PBF (Prolamin box-binding factor) - Zea mays (Maize)zf-Dof protein|dof zinc finger domain containing protein, putative, expressed'	'RNA.regulation of transcription.C2C2(Zn) DOF zinc finger family'	'27.3.8'	10.5	39	21	62.5
LOC_Os01g55340	'weakly similar to ( 116) AT5G62430 | Symbols: CDF1 | CDF1 (CYCLING DOF FACTOR 1); DNA binding / protein binding / transcription factor | chr5:25069298-25070787 REVERSEvery weakly similar to (95.9) MNB1A_MAIZE Dof zinc finger protein MNB1A - Zea mays (Maize)zf-Dof protein|dof zinc finger domain containing protein, putative, expressed'	'RNA.regulation of transcription.C2C2(Zn) DOF zinc finger family'	'27.3.8'	28.5	279.5	32	422.5
LOC_Os02g15350	'weakly similar to ( 112) AT1G21340 | Symbols: | Dof-type zinc finger domain-containing protein | chr1:7476087-7476869 FORWARDweakly similar to ( 101) PBF_MAIZE Dof zinc finger protein PBF (Prolamin box-binding factor) - Zea mays (Maize)zf-Dof protein|dof zinc finger domain containing protein, putative, expressed'	'RNA.regulation of transcription.C2C2(Zn) DOF zinc finger family'	'27.3.8'	0	0	13	49
LOC_Os04g31610	'moderately similar to ( 283) AT1G67340 | Symbols: | zinc finger (MYND type) family protein / F-box family protein | chr1:25230323-25231622 FORWARD protein|OsFBO3 - F-box and other domain containing protein, expressed'	'RNA.regulation of transcription.unclassified'	'27.3.99'	40	136.5	52.5	197
LOC_Os07g11110	'moderately similar to ( 476) AT3G63140 | Symbols: CSP41A | CSP41A (CHLOROPLAST STEM-LOOP BINDING PROTEIN OF 41 KDA); mRNA binding / poly(U) binding | chr3:23327006-23328620 REVERSEWcaG protein|NAD dependent epimerase/dehydratase family protein, putative, expressed'	'RNA.regulation of transcription.unclassified'	'27.3.99'	3413	825	3556.5	992.5
LOC_Os11g29710	'weakly similar to ( 130) AT1G67340 | Symbols: | zinc finger (MYND type) family protein / F-box family protein | chr1:25230323-25231622 FORWARD protein|OsFBO4 - F-box and other domain containing protein, expressed'	'RNA.regulation of transcription.unclassified'	'27.3.99'	138.5	295.5	177	376
LOC_Os04g56750	'moderately similar to ( 218) AT1G19860 | Symbols: | zinc finger (CCCH-type) family protein | chr1:6891654-6894400 REVERSE protein|zinc finger C-x8-C-x5-C-x3-H type family protein, expressed'	'RNA.regulation of transcription.unclassified'	'27.3.99'	225.5	451.5	210.5	578
LOC_Os07g18050	'highly similar to ( 570) AT1G07360 | Symbols: | zinc finger (CCCH-type) family protein / RNA recognition motif (RRM)-containing protein | chr1:2260562-2262795 REVERSE protein|RNA-binding motif protein, putative, expressed'	'RNA.regulation of transcription.unclassified'	'27.3.99'	767	1056.5	908	1241
LOC_Os08g06610	'weakly similar to ( 176) AT5G45550 | Symbols: | mob1/phocein family protein | chr5:18462284-18464840 FORWARD Mob1_phocein protein|mps one binder kinase activator-like 1A, putative, expressed'	'RNA.regulation of transcription.unclassified'	'27.3.99'	0	0	6	0
LOC_Os02g21040	'moderately similar to ( 427) AT3G59080 | Symbols: | aspartyl protease family protein | chr3:21836812-21838419 FORWARD Asp protein|aspartic proteinase nepenthesin precursor, putative, expressed'	'RNA.regulation of transcription.unclassified'	'27.3.99'	46	74	56	111.5
LOC_Os08g39450	'weakly similar to ( 108) AT3G12630 | Symbols: | zinc finger (AN1-like) family protein | chr3:4012707-4013189 FORWARDweakly similar to ( 156) ISAP1_ORYSA Multiple stress-responsive zinc-finger protein ISAP1 (Stress-associated protein 1) (OsISAP1) - Oryza sativa (Rice) protein|AN1-like zinc finger domain containing protein, expressed'	'RNA.regulation of transcription.unclassified'	'27.3.99'	2260	2677.5	2226.5	3227.5
LOC_Os10g42410	'weakly similar to ( 191) AT1G32700 | Symbols: | zinc-binding family protein | chr1:11827986-11829444 FORWARDPLATZ protein|zinc-binding protein, putative, expressed'	'RNA.regulation of transcription.unclassified'	'27.3.99'	1841.5	2185	1950	2754.5
LOC_Os03g15890	'weakly similar to ( 115) AT1G07350 | Symbols: | transformer serine/arginine-rich ribonucleoprotein, putative | chr1:2258816-2259586 REVERSE protein|RNA recognition motif containing protein, expressed'	'RNA.RNA binding'	'27.4'	2728.5	5731	3300.5	5201.5
LOC_Os03g17060	'weakly similar to ( 150) AT2G37510 | Symbols: | RNA-binding protein, putative | chr2:15743112-15744504 REVERSE protein|RNA recognition motif containing protein, putative, expressed'	'RNA.RNA binding'	'27.4'	129.5	448	168.5	535.5
LOC_Os02g51890	'weakly similar to ( 117) AT1G20880 | Symbols: | RNA recognition motif (RRM)-containing protein | chr1:7262879-7264834 REVERSE RRM protein|RNA recognition motif containing protein, putative, expressed'	'RNA.RNA binding'	'27.4'	81.5	673.5	104.5	947
LOC_Os05g13630	'RRM_1 RRM protein|RNA recognition motif containing protein, putative, expressed'	'RNA.RNA binding'	'27.4'	0	0	2.5	0
LOC_Os11g36790	'very weakly similar to (96.3) AT3G42170 | Symbols: | DNA binding | chr3:14321838-14323928 FORWARDweakly similar to ( 127) TRAC9_MAIZE Putative AC9 transposase - Zea mays (Maize) protein|OsFBO6 - F-box and other domain containing protein, expressed'	'DNA.synthesis/chromatin structure.retrotransposon/transposase.hat-like transposase'	'28.1.1.4'	118	125	161.5	109
LOC_Os05g49860	'weakly similar to ( 140) AT5G59910 | Symbols: HTB4 | HTB4; DNA binding | chr5:24127206-24127658 FORWARDweakly similar to ( 142) H2B_GOSHI Histone H2B - Gossypium hirsutum (Upland cotton) H2B protein|Core histone H2A/H2B/H3/H4 domain containing protein, putative, expressed'	'DNA.synthesis/chromatin structure.histone'	'28.1.3'	200.5	143	252.5	144
LOC_Os07g36130	'weakly similar to ( 138) AT4G27230 | Symbols: HTA2 | HTA2 (histone H2A); DNA binding | chr4:13637515-13638325 REVERSEweakly similar to ( 168) H2A1_ORYSA Probable histone H2A.1 - Oryza sativa (Rice) H2A H2A HTA1 Histone protein|core histone H2A/H2B/H3/H4, putative, expressed'	'DNA.synthesis/chromatin structure.histone'	'28.1.3'	65	111.5	96.5	100.5
LOC_Os01g03730	'moderately similar to ( 343) AT4G21585 | Symbols: ENDO4 | ENDO4 (endonuclease 4); T/G mismatch-specific endonuclease/ endonuclease/ nucleic acid binding / single-stranded DNA specific endodeoxyribonuclease | chr4:11477988-11479953 FORWARDS1-P1_nuclease protein|nuclease PA3, putative, expressed'	'DNA.synthesis/chromatin structure'	'28.1'	108.5	2410.5	147	2842
LOC_Os09g03090	'weakly similar to ( 167) AT5G32440 | Symbols: | LOCATED IN: chloroplast; EXPRESSED IN: 24 plant structures; EXPRESSED DURING: 15 growth stages; CONTAINS InterPro DOMAIN/s: Ubiquitin system component Cue (InterPro:IPR003892); Has 85 Blast hits to 85 proteins in 12 species: Archae - 0; Bacteria - 0; Metazoa - 1; Fungi - 0; Plants - 84; Viruses - 0; Other Eukaryotes - 0 (source: NCBI BLink). | chr5…	'DNA.synthesis/chromatin structure'	'28.1'	527.5	797	710	1010.5
LOC_Os04g49270	'moderately similar to ( 362) AT1G65810 | Symbols: | tRNA-splicing endonuclease positive effector-related | chr1:24477043-24480728 REVERSE COG1112 protein|tRNA-splicing endonuclease positive effector-related, putative, expressed'	'DNA.synthesis/chromatin structure'	'28.1'	7.5	63	15.5	59.5
LOC_Os12g06100	'moderately similar to ( 486) AT5G06260 | Symbols: | nucleolar protein-related | chr5:1902755-1904835 REVERSE TLDc TLD protein|TLD family protein, putative, expressed'	'DNA.synthesis/chromatin structure'	'28.1'	1144	1136.5	1380	1164
LOC_Os06g24730	'highly similar to ( 535) AT5G13800 | Symbols: | hydrolase, alpha/beta fold family protein | chr5:4452063-4454141 REVERSE MhpC protein|hydrolase, alpha/beta fold family domain containing protein, expressed'	'DNA.repair'	'28.2'	2516	13653	3097	14282.5
LOC_Os09g02270	'moderately similar to ( 330) AT4G35220 | Symbols: | cyclase family protein | chr4:16752636-16753966 FORWARDCyclase COG1878 protein|cyclase family protein, putative, expressed'	'DNA.unspecified'	'28.99'	2.5	5.5	6.5	39
LOC_Os01g03030	'moderately similar to ( 282) AT3G16565 | Symbols: | ATP binding / alanine-tRNA ligase/ ligase, forming aminoacyl-tRNA and related compounds / nucleic acid binding / nucleotide binding | chr3:5640531-5642675 REVERSE COG2872 AlaS alaS protein|alanyl-tRNA synthetase, putative, expressed'	'protein.aa activation.alanine-tRNA ligase'	'29.1.7'	131	315	181	269.5
LOC_Os12g10580	'moderately similar to ( 464) ATCG00490 | Symbols: RBCL | large subunit of RUBISCO. Protein is tyrosine-phosphorylated and its phosphorylation state is modulated in response to ABA in Arabidopsis thaliana seeds. | chrC:54958-56397 FORWARDmoderately similar to ( 485) RBL_ORYSA Ribulose bisphosphate carboxylase large chain precursor (EC 4.1.1.39) (RuBisCO large subunit) - Oryza sativa (Rice) rbcL r…	'protein.synthesis.ribosomal protein.prokaryotic.chloroplast.30S subunit.S15'	'29.2.1.1.1.1.15'	0	0.5	3	0
LOC_Os03g61260	'weakly similar to ( 174) AT1G48350 | Symbols: | ribosomal protein L18 family protein | chr1:17867269-17868215 FORWARDmoderately similar to ( 233) RK18_ORYSA 50S ribosomal protein L18, chloroplast precursor (CL18) - Oryza sativa (Rice)rplR rpl18 RplR Ribosomal_L18p protein|ribosomal L18p/L5e family protein, putative, expressed'	'protein.synthesis.ribosomal protein.prokaryotic.chloroplast.50S subunit.L18'	'29.2.1.1.1.2.18'	5167	2202	3722	2640
LOC_Os05g30530	'moderately similar to ( 426) AT5G58420 | Symbols: | 40S ribosomal protein S4 (RPS4D) | chr5:23619599-23620896 FORWARDmoderately similar to ( 441) RS4_ORYSA 40S ribosomal protein S4 (SCAR protein SS620) - Oryza sativa (Rice) RPS4A PRK04313 Ribosomal_S4e protein|40S ribosomal protein S4, putative, expressed'	'protein.synthesis.ribosomal protein.eukaryotic.40S subunit.S4'	'29.2.1.2.1.4'	323	337.5	290	435
LOC_Os11g04070	'moderately similar to ( 426) AT2G40010 | Symbols: | 60S acidic ribosomal protein P0 (RPP0A) | chr2:16708578-16710448 REVERSEhighly similar to ( 503) RLA0_ORYSJ 60S acidic ribosomal protein P0 OS=Oryza sativa subsp. japonica GN=Os08g0130500 PE=1 SV=3 rplP0 Ribosomal_L10 protein|60S acidic ribosomal protein P0, putative, expressed'	'protein.synthesis.ribosomal protein.eukaryotic.60S subunit.P0'	'29.2.1.2.2.80'	71	28	69	50.5
LOC_Os03g52910	'weakly similar to ( 121) AT4G19390 | Symbols: | FUNCTIONS IN: molecular_function unknown; INVOLVED IN: biological_process unknown; LOCATED IN: chloroplast; EXPRESSED IN: 23 plant structures; EXPRESSED DURING: 13 growth stages; CONTAINS InterPro DOMAIN/s: Uncharacterised conserved protein UCP022348 (InterPro:IPR016804), Uncharacterised protein family UPF0114 (InterPro:IPR005134); BEST Arabidopsis…	'protein.synthesis.ribosomal protein.unknown.unknown'	'29.2.1.99.99'	11	46	21	65.5
LOC_Os01g65240	'weakly similar to ( 135) AT2G13770 | Symbols: | unknown protein | chr2:5736603-5737847 FORWARDPlant_tran protein|transposon protein, putative, Pong sub-class, expressed'	'protein.synthesis.ribosomal protein.unknown.unknown'	'29.2.1.99.99'	1.5	0	26.5	6.5
LOC_Os01g58220	'weakly similar to ( 176) AT1G54290 | Symbols: | eukaryotic translation initiation factor SUI1, putative | chr1:20268710-20269390 REVERSEweakly similar to ( 186) SUI1_ORYSA Protein translation factor SUI1 homolog (Protein GOS2) (Translational initiation factor 1) (Protein eIF1) - Oryza sativa (Rice) SUI1_eIF1 SUI1 protein|translation initiation factor SUI1, putative, expressed'	'protein.synthesis.initiation'	'29.2.3'	816.5	1574	1016	1470.5
LOC_Os01g19770	'weakly similar to ( 110) AT4G16160 | Symbols: ATOEP16-2, ATOEP16-S | mitochondrial import inner membrane translocase subunit Tim17/Tim22/Tim23 family protein | chr4:9157545-9158738 FORWARDTim17 protein|mitochondrial import inner membrane translocase subunit Tim17, putative, expressed'	'protein.targeting.mitochondria'	'29.3.2'	0.5	407	1.5	531.5
LOC_Os08g42380	'protein|mitochondrial import inner membrane translocase subunit Tim, putative, expressed'	'protein.targeting.mitochondria'	'29.3.2'	29.5	64.5	46	63.5
LOC_Os09g28000	'moderately similar to ( 282) AT2G30440 | Symbols: | chloroplast thylakoidal processing peptidase | chr2:12973244-12975027 FORWARD protein|OsSigP6 - Putative Type I Signal Peptidase homologue; employs a putative Ser/Lys catalytic dyad, expressed'	'protein.targeting.chloroplast'	'29.3.3'	361.5	842.5	458	896.5
LOC_Os05g43390	'highly similar to ( 663) AT1G48900 | Symbols: | signal recognition particle 54 kDa protein 3 / SRP54 (SRP-54C) | chr1:18085031-18087743 REVERSEhighly similar to ( 726) SR542_HORVU Signal recognition particle 54 kDa protein 2 (SRP54) - Hordeum vulgare (Barley) Ffh PRK00771 SRP54 SRP FtsY PRK10867 SRP_SPB PRK10416 flhF FlhF protein|signal recognition particle 54 kDa protein, putative, expressed'	'protein.targeting.secretory pathway.ER'	'29.3.4.1'	27	72.5	35.5	107
LOC_Os03g47560	'weakly similar to ( 176) AT5G53530 | Symbols: VPS26A | VPS26A (VACUOLAR PROTEIN SORTING 26A) | chr5:21746275-21748156 REVERSE Vps26 protein|retrotransposon protein, putative, unclassified, expressed'	'protein.targeting.secretory pathway.vacuole'	'29.3.4.3'	7.5	5.5	16	5
LOC_Os05g03460	'moderately similar to ( 437) AT3G07070 | Symbols: | protein kinase family protein | chr3:2238455-2240074 FORWARDmoderately similar to ( 240) NORK_MEDTR Nodulation receptor kinase precursor (EC 2.7.11.1) (Does not make infections protein 2) (Symbiosis receptor-like kinase) (MtSYMRK) - Medicago truncatula (Barrel medic) S_TKc Pkinase TyrKc Pkinase_Tyr PTKc S_TKc PTKc_Csk_like PTKc_Jak_rpt2 PTKc_Sr…	'protein.postranslational modification.kinase.receptor like cytoplasmatic kinase VII'	'29.4.1.57'	14.5	524.5	29.5	638.5
LOC_Os07g40630	'highly similar to ( 751) AT1G74360 | Symbols: | leucine-rich repeat transmembrane protein kinase, putative | chr1:27954299-27957911 FORWARDmoderately similar to ( 243) RPK1_IPONI Receptor-like protein kinase precursor (EC 2.7.11.1) - Ipomoea nil (Japanese morning glory) (Pharbitis nil) S_TKc S_TKc Pkinase Pkinase_Tyr TyrKc PTKc SPS1 PTKc_Tec_like PTKc_EGFR_like PTKc_Fes_like PTKc_Csk_like PTKc_J…	'protein.postranslational modification.kinase.receptor like cytoplasmatic kinase VII'	'29.4.1.57'	90.5	211	126.5	313.5
LOC_Os12g41710	'moderately similar to ( 447) AT1G16670 | Symbols: | protein kinase family protein | chr1:5697846-5699492 FORWARDmoderately similar to ( 226) NORK_MEDTR Nodulation receptor kinase precursor (EC 2.7.11.1) (Does not make infections protein 2) (Symbiosis receptor-like kinase) (MtSYMRK) - Medicago truncatula (Barrel medic) Pkinase_Tyr TyrKc S_TKc PTKc S_TKc Pkinase PTKc_Csk_like PTKc_Src_like PTKc_Sr…	'protein.postranslational modification.kinase.receptor like cytoplasmatic kinase VII'	'29.4.1.57'	649	127	786	141.5
LOC_Os01g66020	'moderately similar to ( 427) AT1G11050 | Symbols: | protein kinase family protein | chr1:3681892-3683769 FORWARDweakly similar to ( 165) PSKR_DAUCA Phytosulfokine receptor precursor (EC 2.7.11.1) (Phytosulfokine LRR receptor kinase) - Daucus carota (Carrot) S_TKc S_TKc PTKc Pkinase Pkinase_Tyr TyrKc PTKc_Trk PTKc_Jak_rpt2 SPS1 PTKc_Src_like PTKc_Csk_like PTKc_Srm_Brk PTKc_Frk_like PTKc_Ror PTKc_…	'protein.postranslational modification.kinase.receptor like cytoplasmatic kinase VII'	'29.4.1.57'	299.5	83.5	371.5	104
LOC_Os06g45020	'moderately similar to ( 324) AT4G03390 | Symbols: SRF3 | SRF3 (STRUBBELIG-RECEPTOR FAMILY 3); ATP binding / kinase/ protein serine/threonine kinase | chr4:1490912-1494553 REVERSEweakly similar to ( 166) PSKR_DAUCA Phytosulfokine receptor precursor (EC 2.7.11.1) (Phytosulfokine LRR receptor kinase) - Daucus carota (Carrot) PTKc Pkinase_Tyr TyrKc S_TKc S_TKc Pkinase PTKc_Csk_like PTKc_EGFR_like PT…	'protein.postranslational modification.kinase.receptor like cytoplasmatic kinase VII'	'29.4.1.57'	270.5	568	350	666
LOC_Os03g12520	'moderately similar to ( 481) AT2G41970 | Symbols: | protein kinase, putative | chr2:17520517-17522304 REVERSEweakly similar to ( 200) NORK_MEDTR Nodulation receptor kinase precursor (EC 2.7.11.1) (Does not make infections protein 2) (Symbiosis receptor-like kinase) (MtSYMRK) - Medicago truncatula (Barrel medic) Pkinase_Tyr PTKc TyrKc S_TKc S_TKc Pkinase PTKc_Jak_rpt2 PTKc_Trk SPS1 PTKc_Src_like …	'protein.postranslational modification.kinase.receptor like cytoplasmatic kinase VII'	'29.4.1.57'	70	6	119.5	3
LOC_Os10g39010	'highly similar to ( 510) AT5G24010 | Symbols: | protein kinase family protein | chr5:8113910-8116384 FORWARDmoderately similar to ( 258) NORK_PEA Nodulation receptor kinase precursor (EC 2.7.11.1) - Pisum sativum (Garden pea) PTKc Pkinase_Tyr TyrKc S_TKc S_TKc Pkinase PTKc_Srm_Brk PTKc_Trk PTKc_Fes_like PTKc_TrkA PTKc_Jak_rpt2 PTKc_TrkB PTKc_EphR PTKc_Itk PTKc_Csk_like PTKc_Src_like PTKc_Frk_lik…	'protein.postranslational modification.kinase.receptor like cytoplasmatic kinase VII'	'29.4.1.57'	685.5	385	839	349.5
LOC_Os11g44560	'moderately similar to ( 242) AT3G55950 | Symbols: CCR3, ATCRR3 | CCR3 (ARABIDOPSIS THALIANA CRINKLY4 RELATED 3); kinase | chr3:20753903-20756347 REVERSEmoderately similar to ( 201) CRI4_MAIZE Putative receptor protein kinase CRINKLY4 precursor (EC 2.7.11.1) - Zea mays (Maize) S_TKc S_TKc Pkinase_Tyr Pkinase PTKc TyrKc PTKc_Jak_rpt2 SPS1 PTKc_EphR PTKc_Trk PTKc_Fes_like PTKc_Csk_like PTKc_EphR_A2…	'protein.postranslational modification.kinase.receptor like cytoplasmatic kinase VII'	'29.4.1.57'	19	5	33.5	6.5
LOC_Os02g42620	'moderately similar to ( 349) AT3G09010 | Symbols: | protein kinase family protein | chr3:2750285-2752086 FORWARDmoderately similar to ( 219) NORK_MEDTR Nodulation receptor kinase precursor (EC 2.7.11.1) (Does not make infections protein 2) (Symbiosis receptor-like kinase) (MtSYMRK) - Medicago truncatula (Barrel medic) TyrKc Pkinase_Tyr PTKc S_TKc Pkinase S_TKc PTKc_Csk_like PTKc_Srm_Brk PTKc_Frk…	'protein.postranslational modification.kinase.receptor like cytoplasmatic kinase VII'	'29.4.1.57'	595	219.5	725	212.5
LOC_Os04g29680	'moderately similar to ( 454) AT1G21270 | Symbols: WAK2 | WAK2; ATP binding / calcium ion binding / protein kinase/ protein serine/threonine kinase | chr1:7444997-7447345 FORWARDweakly similar to ( 192) NORK_PEA Nodulation receptor kinase precursor (EC 2.7.11.1) - Pisum sativum (Garden pea) S_TKc S_TKc TyrKc Pkinase Pkinase_Tyr PTKc SPS1 PTKc_Trk PTKc_Jak_rpt2 PTKc_Tec_like PTKc_Itk PTKc_Srm_Brk …	'protein.postranslational modification.kinase.receptor like cytoplasmatic kinase VII'	'29.4.1.57'	24	4	60.5	1
LOC_Os05g03620	'moderately similar to ( 495) AT3G55950 | Symbols: CCR3, ATCRR3 | CCR3 (ARABIDOPSIS THALIANA CRINKLY4 RELATED 3); kinase | chr3:20753903-20756347 REVERSEmoderately similar to ( 249) CRI4_MAIZE Putative receptor protein kinase CRINKLY4 precursor (EC 2.7.11.1) - Zea mays (Maize) PTKc Pkinase S_TKc Pkinase_Tyr TyrKc S_TKc SPS1 PTKc_Jak_rpt2 PTKc_Srm_Brk PTKc_Csk_like PTKc_Src_like PTKc_Trk PTKc_Itk …	'protein.postranslational modification.kinase.receptor like cytoplasmatic kinase VII'	'29.4.1.57'	125.5	282	113	438.5
LOC_Os08g28710	'moderately similar to ( 221) AT3G55950 | Symbols: CCR3, ATCRR3 | CCR3 (ARABIDOPSIS THALIANA CRINKLY4 RELATED 3); kinase | chr3:20753903-20756347 REVERSEweakly similar to ( 186) CRI4_MAIZE Putative receptor protein kinase CRINKLY4 precursor (EC 2.7.11.1) - Zea mays (Maize) Pkinase_Tyr PTKc Pkinase TyrKc S_TKc S_TKc PTKc_EphR SPS1 PTKc_Jak_rpt2 PTKc_Src_like PTKc_Trk PTKc_DDR PTKc_Fes_like PTKc_Sr…	'protein.postranslational modification.kinase.receptor like cytoplasmatic kinase VII'	'29.4.1.57'	10.5	23.5	6.5	79.5
LOC_Os03g56250	'moderately similar to ( 380) AT4G39270 | Symbols: | leucine-rich repeat transmembrane protein kinase, putative | chr4:18276874-18279710 FORWARDweakly similar to ( 129) PSKR_DAUCA Phytosulfokine receptor precursor (EC 2.7.11.1) (Phytosulfokine LRR receptor kinase) - Daucus carota (Carrot) Pkinase PTKc S_TKc protein|LRR receptor-like protein kinase, putative, expressed'	'protein.postranslational modification.kinase.receptor like cytoplasmatic kinase VII'	'29.4.1.57'	443	818	538.5	1036
LOC_Os01g54700	'moderately similar to ( 444) AT3G24550 | Symbols: ATPERK1 | ATPERK1 (PROLINE EXTENSIN-LIKE RECEPTOR KINASE 1); ATP binding / protein kinase | chr3:8960411-8963303 FORWARDmoderately similar to ( 241) PSKR_DAUCA Phytosulfokine receptor precursor (EC 2.7.11.1) (Phytosulfokine LRR receptor kinase) - Daucus carota (Carrot) S_TKc S_TKc Pkinase_Tyr TyrKc Pkinase PTKc PTKc_Csk_like PTKc_Jak_rpt2 PTKc_Sr…	'protein.postranslational modification.kinase.receptor like cytoplasmatic kinase VII'	'29.4.1.57'	137.5	61	158	91.5
LOC_Os04g52840	'moderately similar to ( 461) AT1G16670 | Symbols: | protein kinase family protein | chr1:5697846-5699492 FORWARDmoderately similar to ( 228) NORK_PEA Nodulation receptor kinase precursor (EC 2.7.11.1) - Pisum sativum (Garden pea) TyrKc PTKc Pkinase_Tyr S_TKc Pkinase S_TKc PTKc_Src_like PTKc_Srm_Brk PTKc_Csk_like PTKc_Frk_like PTKc_EphR PTKc_Src PTKc_Lck_Blk PTKc_Fyn_Yrk PTKc_Jak_rpt2 PTKc_Trk PT…	'protein.postranslational modification.kinase.receptor like cytoplasmatic kinase VII'	'29.4.1.57'	304.5	554	330	787.5
LOC_Os02g14480	'moderately similar to ( 214) AT5G45800 | Symbols: MEE62 | MEE62 (maternal effect embryo arrest 62); ATP binding / protein binding / protein kinase/ protein serine/threonine kinase/ protein tyrosine kinase | chr5:18575765-18578972 REVERSEvery weakly similar to ( 100) NORK_PEA Nodulation receptor kinase precursor (EC 2.7.11.1) - Pisum sativum (Garden pea) PTKc Pkinase_Tyr TyrKc Pkinase S_TKc PTKc_…	'protein.postranslational modification.kinase.receptor like cytoplasmatic kinase VII'	'29.4.1.57'	423.5	1540	457.5	1796.5
LOC_Os06g10160	'moderately similar to ( 434) AT2G05940 | Symbols: | protein kinase, putative | chr2:2287514-2289270 REVERSEmoderately similar to ( 228) NORK_MEDTR Nodulation receptor kinase precursor (EC 2.7.11.1) (Does not make infections protein 2) (Symbiosis receptor-like kinase) (MtSYMRK) - Medicago truncatula (Barrel medic) TyrKc PTKc Pkinase_Tyr S_TKc Pkinase S_TKc PTKc_Jak_rpt2 PTKc_Csk_like PTKc_Srm_Brk…	'protein.postranslational modification.kinase.receptor like cytoplasmatic kinase VII'	'29.4.1.57'	732.5	510.5	748.5	746
LOC_Os01g47900	'moderately similar to ( 349) AT1G34300 | Symbols: | lectin protein kinase family protein | chr1:12503450-12505939 FORWARDhighly similar to ( 641) KPRO_MAIZE Putative receptor protein kinase ZmPK1 precursor (EC 2.7.11.1) - Zea mays (Maize) Pkinase S_TKc S_TKc TyrKc Pkinase_Tyr PTKc SPS1 PTKc_InsR_like PTKc_Src_like PTKc_EGFR_like PTKc_Frk_like PTKc_Jak_rpt2 PTKc_Csk_like PTKc_EphR_A2 PTKc_Ror PTK…	'protein.postranslational modification.kinase.receptor like cytoplasmatic kinase VII'	'29.4.1.57'	103	97.5	137.5	97
LOC_Os02g56630	'moderately similar to ( 485) AT1G21230 | Symbols: WAK5 | WAK5 (WALL ASSOCIATED KINASE 5); kinase/ protein serine/threonine kinase | chr1:7429980-7432346 FORWARDmoderately similar to ( 205) CRI4_MAIZE Putative receptor protein kinase CRINKLY4 precursor (EC 2.7.11.1) - Zea mays (Maize) TyrKc S_TKc Pkinase_Tyr S_TKc PTKc Pkinase PTKc_Jak_rpt2 SPS1 PTKc_Fes_like PTKc_Trk PTKc_Csk_like PTKc_Src_like …	'protein.postranslational modification.kinase.receptor like cytoplasmatic kinase VII'	'29.4.1.57'	0.5	0	5.5	0
LOC_Os01g04450	'moderately similar to ( 447) AT1G18390 | Symbols: | ATP binding / kinase/ protein kinase/ protein serine/threonine kinase/ protein tyrosine kinase | chr1:6327463-6329935 FORWARDmoderately similar to ( 225) CRI4_MAIZE Putative receptor protein kinase CRINKLY4 precursor (EC 2.7.11.1) - Zea mays (Maize) S_TKc S_TKc Pkinase_Tyr Pkinase PTKc TyrKc PTKc_Jak_rpt2 PTKc_Src_like PTKc_Frk_like PTKc_Csk_li…	'protein.postranslational modification.kinase.receptor like cytoplasmatic kinase VII'	'29.4.1.57'	218.5	185.5	276	196
LOC_Os06g48980	'moderately similar to ( 411) AT2G07180 | Symbols: | protein kinase, putative | chr2:2981082-2983271 REVERSEmoderately similar to ( 206) NORK_MEDTR Nodulation receptor kinase precursor (EC 2.7.11.1) (Does not make infections protein 2) (Symbiosis receptor-like kinase) (MtSYMRK) - Medicago truncatula (Barrel medic) Pkinase_Tyr TyrKc Pkinase S_TKc PTKc S_TKc PTKc_EphR PTKc_Csk_like PTKc_Jak_rpt2 SP…	'protein.postranslational modification.kinase.receptor like cytoplasmatic kinase VII'	'29.4.1.57'	0	0	3	0
LOC_Os06g37620	'highly similar to ( 636) AT5G57035 | Symbols: | ATP binding / kinase/ protein kinase/ protein serine/threonine kinase/ ubiquitin-protein ligase | chr5:23080743-23083819 FORWARDweakly similar to ( 159) PSKR_DAUCA Phytosulfokine receptor precursor (EC 2.7.11.1) (Phytosulfokine LRR receptor kinase) - Daucus carota (Carrot) S_TKc S_TKc TyrKc Pkinase_Tyr Pkinase PTKc SPS1 STK_N PTKc_Jak_rpt2 PTKc_Src…	'protein.postranslational modification.kinase.receptor like cytoplasmatic kinase VII'	'29.4.1.57'	437	514.5	530	667
LOC_Os06g45280	'highly similar to ( 542) AT2G07180 | Symbols: | protein kinase, putative | chr2:2981082-2983271 REVERSEmoderately similar to ( 223) NORK_MEDTR Nodulation receptor kinase precursor (EC 2.7.11.1) (Does not make infections protein 2) (Symbiosis receptor-like kinase) (MtSYMRK) - Medicago truncatula (Barrel medic) Pkinase_Tyr Pkinase S_TKc TyrKc PTKc S_TKc PTKc_Jak_rpt2 PTKc_DDR SPS1 PTKc_Csk_like PT…	'protein.postranslational modification.kinase.receptor like cytoplasmatic kinase VII'	'29.4.1.57'	511	609.5	535.5	838.5
LOC_Os03g20380	'highly similar to ( 653) AT5G21326 | Symbols: | protein kinase family protein / NAF domain-containing protein | chr5:7218081-7221743 FORWARDhighly similar to ( 907) CIPK1_ORYSA CIPK-like protein 1 (EC 2.7.11.1) (OsCK1) - Oryza sativa (Rice) S_TKc S_TKc Pkinase SPS1 Pkinase_Tyr TyrKc PTKc PTKc_Jak_rpt2 PTKc_Srm_Brk PTKc_EphR PTKc_Csk_like PTKc_FAK PTKc_Fes PTK_CCK4 PTKc_Ack_like NAF PTKc_Tec_like…	'protein.postranslational modification'	'29.4'	2154.5	1469.5	3117.5	1760
LOC_Os01g46720	'highly similar to ( 693) AT5G53450 | Symbols: ORG1 | ORG1 (OBP3-responsive gene 1); ATP binding / kinase/ protein kinase | chr5:21689444-21692242 FORWARD protein|expressed protein'	'protein.postranslational modification'	'29.4'	1779	2867.5	2142.5	2698.5
LOC_Os02g48210	'moderately similar to ( 355) AT5G06740 | Symbols: | lectin protein kinase family protein | chr5:2084094-2086052 FORWARDweakly similar to ( 170) KPRO_MAIZE Putative receptor protein kinase ZmPK1 precursor (EC 2.7.11.1) - Zea mays (Maize) Lectin_legB S_TKc Pkinase PTKc TyrKc S_TKc Pkinase_Tyr PTKc_Jak_rpt2 SPS1 PTKc_Src_like PTKc_Frk_like PTKc_EphR PTKc_Ack_like PTKc_Syk_like PTKc_Srm_Brk PTKc_Trk…	'protein.postranslational modification'	'29.4'	32	141.5	59.5	176.5
LOC_Os01g40094	'moderately similar to ( 409) AT1G17550 | Symbols: HAB2 | HAB2; catalytic/ protein serine/threonine phosphatase | chr1:6034917-6036939 FORWARD PP2Cc PP2Cc PP2C PTC1 protein|protein phosphatase 2C, putative, expressed'	'protein.postranslational modification'	'29.4'	829	4524	1012	4448
LOC_Os04g56530	'nearly identical (1633) AT3G13530 | Symbols: MAPKKK7, MAP3KE1 | MAPKKK7; ATP binding / binding / kinase/ protein kinase/ protein serine/threonine kinase/ protein tyrosine kinase | chr3:4411934-4419320 REVERSEweakly similar to ( 130) M2K1_ORYSA Mitogen-activated protein kinase kinase 1 (EC 2.7.12.2) (MAP kinase kinase 1) (MAPKK1) (OsMEK1) - Oryza sativa (Rice) S_TKc S_TKc Pkinase Pkinase_Tyr TyrK…	'protein.postranslational modification'	'29.4'	1256.5	780.5	1518.5	722
LOC_Os02g41580	'moderately similar to ( 208) AT1G08650 | Symbols: PPCK1 | PPCK1 (PHOSPHOENOLPYRUVATE CARBOXYLASE KINASE); kinase/ protein serine/threonine kinase | chr1:2752206-2753232 FORWARDweakly similar to ( 153) CDPK_DAUCA Calcium-dependent protein kinase (EC 2.7.11.1) (CDPK) - Daucus carota (Carrot) S_TKc S_TKc Pkinase SPS1 Pkinase_Tyr PTKc TyrKc PTKc_Tec_like PTKc_Src_like PTKc_Tec_Rlk PTKc_Srm_Brk PTKc_…	'protein.postranslational modification'	'29.4'	718	1697.5	954	1435
LOC_Os03g20340	'moderately similar to ( 263) AT5G21170 | Symbols: | 5'-AMP-activated protein kinase beta-2 subunit, putative | chr5:7205718-7208239 FORWARD AMPKbeta_GBD_like AMPKBI protein|SNF1-related protein kinase regulatory subunit beta-1, putative, expressed'	'protein.postranslational modification'	'29.4'	1330	1969	1631.5	2118
LOC_Os02g02780	'highly similar to ( 634) AT4G35780 | Symbols: | protein kinase family protein | chr4:16946729-16950405 REVERSEweakly similar to ( 117) NORK_PEA Nodulation receptor kinase precursor (EC 2.7.11.1) - Pisum sativum (Garden pea) Pkinase_Tyr TyrKc PTKc S_TKc S_TKc Pkinase PTKc_Csk_like PTKc_Tec_like PTKc_Frk_like PTKc_Src_like PTKc_Abl PTKc_Fes_like PTKc_EphR PTKc_Srm_Brk PTKc_Btk_Bmx PTKc_Csk PTKc_Te…	'protein.postranslational modification'	'29.4'	22	153.5	28	230.5
LOC_Os01g50410	'moderately similar to ( 228) AT2G32510 | Symbols: MAPKKK17 | MAPKKK17; ATP binding / kinase/ protein kinase/ protein serine/threonine kinase | chr2:13798821-13799939 REVERSEweakly similar to ( 105) M2K1_ORYSA Mitogen-activated protein kinase kinase 1 (EC 2.7.12.2) (MAP kinase kinase 1) (MAPKK1) (OsMEK1) - Oryza sativa (Rice) S_TKc S_TKc Pkinase Pkinase_Tyr SPS1 PTKc TyrKc PTKc_Jak_rpt2 PTKc_Jak1…	'protein.postranslational modification'	'29.4'	138	602	107	1021
LOC_Os05g46760	'moderately similar to ( 254) AT5G55090 | Symbols: MAPKKK15 | MAPKKK15; ATP binding / kinase/ protein kinase/ protein serine/threonine kinase | chr5:22356852-22358198 REVERSEweakly similar to ( 104) CIPK1_ORYSA CIPK-like protein 1 (EC 2.7.11.1) (OsCK1) - Oryza sativa (Rice) S_TKc S_TKc Pkinase Pkinase_Tyr SPS1 PTKc TyrKc PTKc_Jak_rpt2 PTKc_Csk_like PTKc_Ack_like PTKc_InsR_like PTKc_Csk PTKc_Src_l…	'protein.postranslational modification'	'29.4'	8.5	27.5	11	48.5
LOC_Os03g22050	'highly similar to ( 533) AT5G58380 | Symbols: CIPK10, PKS2, SIP1, SNRK3.8 | SIP1 (SOS3-INTERACTING PROTEIN 1); ATP binding / kinase/ protein kinase/ protein serine/threonine kinase | chr5:23597092-23598531 REVERSEmoderately similar to ( 441) CIPK1_ORYSA CIPK-like protein 1 (EC 2.7.11.1) (OsCK1) - Oryza sativa (Rice) S_TKc S_TKc Pkinase SPS1 Pkinase_Tyr TyrKc PTKc PTKc_Fer PTKc_Ack_like PTKc_Csk_…	'protein.postranslational modification'	'29.4'	1836	281	2024.5	396
LOC_Os03g43440	'moderately similar to ( 358) AT4G14580 | Symbols: CIPK4, SnRK3.3 | CIPK4 (CBL-interacting protein kinase 4); ATP binding / kinase/ protein kinase/ protein serine/threonine kinase | chr4:8367887-8369167 REVERSEmoderately similar to ( 297) CIPK1_ORYSA CIPK-like protein 1 (EC 2.7.11.1) (OsCK1) - Oryza sativa (Rice) S_TKc S_TKc Pkinase SPS1 Pkinase_Tyr PTKc TyrKc PTKc_Ack_like PTKc_Srm_Brk PTKc_Frk_…	'protein.postranslational modification'	'29.4'	812.5	335.5	742	487
LOC_Os05g35260	'weakly similar to ( 108) AT5G49920 | Symbols: | octicosapeptide/Phox/Bem1p (PB1) domain-containing protein | chr5:20306637-20307583 REVERSEPB1 PB1 protein|PB1 domain containing protein, expressed'	'protein.postranslational modification'	'29.4'	427	720	460	950
LOC_Os06g48300	'moderately similar to ( 414) AT4G31750 | Symbols: WIN2 | WIN2 (HOPW1-1-INTERACTING 2); protein serine/threonine phosphatase | chr4:15364657-15367207 REVERSE PP2Cc PP2Cc PP2C PTC1 protein|protein phosphatase 2C, putative, expressed'	'protein.postranslational modification'	'29.4'	74	3966	68	5013
LOC_Os09g25090	'highly similar to ( 510) AT5G25110 | Symbols: CIPK25, SnRK3.25 | CIPK25 (CBL-INTERACTING PROTEIN KINASE 25); ATP binding / kinase/ protein kinase/ protein serine/threonine kinase | chr5:8657740-8659206 REVERSEmoderately similar to ( 389) CIPK1_ORYSA CIPK-like protein 1 (EC 2.7.11.1) (OsCK1) - Oryza sativa (Rice) S_TKc S_TKc Pkinase SPS1 Pkinase_Tyr TyrKc PTKc PTKc_Jak_rpt2 PTKc_Srm_Brk PTKc_Fes_…	'protein.postranslational modification'	'29.4'	200.5	691	249	872
LOC_Os11g03820	'moderately similar to ( 280) AT5G45790 | Symbols: | ubiquitin thiolesterase | chr5:18572473-18573664 FORWARDnearly identical (1009) KPRO_MAIZE Putative receptor protein kinase ZmPK1 precursor (EC 2.7.11.1) - Zea mays (Maize) Pkinase S_TKc Pkinase_Tyr S_TKc TyrKc PTKc PTKc_EGFR_like SPS1 PTKc_Itk PTKc_Src_like PTKc_Csk_like PTKc_Frk_like PTKc_EphR B_lectin PTKc_Jak_rpt2 PTKc_Ror PTKc_Tec_like PTK…	'protein.postranslational modification'	'29.4'	48	104.5	46.5	229.5
LOC_Os01g50420	'moderately similar to ( 220) AT5G55090 | Symbols: MAPKKK15 | MAPKKK15; ATP binding / kinase/ protein kinase/ protein serine/threonine kinase | chr5:22356852-22358198 REVERSEweakly similar to ( 102) CIPK1_ORYSA CIPK-like protein 1 (EC 2.7.11.1) (OsCK1) - Oryza sativa (Rice) S_TKc S_TKc Pkinase Pkinase_Tyr PTKc TyrKc SPS1 PTKc_Csk_like PTKc_Csk PTKc_Jak_rpt2 PTKc_Ack_like PTKc_EGFR_like PTKc_Jak1_…	'protein.postranslational modification'	'29.4'	26	75.5	27	237
LOC_Os03g18150	'moderately similar to ( 318) AT1G07160 | Symbols: | protein phosphatase 2C, putative / PP2C, putative | chr1:2198155-2199678 REVERSE PP2Cc PP2Cc PP2C PTC1 protein|protein phosphatase 2C, putative, expressed'	'protein.postranslational modification'	'29.4'	425	1019	457	1472.5
LOC_Os03g17700	'highly similar to ( 576) AT3G45640 | Symbols: ATMPK3, MPK3 | ATMPK3 (ARABIDOPSIS THALIANA MITOGEN-ACTIVATED PROTEIN KINASE 3); MAP kinase/ kinase/ protein binding / protein kinase | chr3:16756918-16758476 FORWARDhighly similar to ( 755) MPK5_ORYSA Mitogen-activated protein kinase 5 (EC 2.7.11.24) (MAP kinase 5) (OsMAPK5) (OsMAP1) (Benzothiadiazole-induced MAP kinase 1) (OsBIMK1) (MAP kinase 2) (…	'protein.postranslational modification'	'29.4'	262	388	310	500
LOC_Os02g19530	'highly similar to ( 637) AT2G37710 | Symbols: RLK | RLK (receptor lectin kinase); kinase | chr2:15814934-15816961 REVERSEmoderately similar to ( 207) PSKR_DAUCA Phytosulfokine receptor precursor (EC 2.7.11.1) (Phytosulfokine LRR receptor kinase) - Daucus carota (Carrot) Lectin_legB Pkinase S_TKc TyrKc S_TKc Pkinase_Tyr PTKc PTKc_Jak_rpt2 PTKc_Csk_like SPS1 PTKc_Syk_like PTKc_EGFR_like PTKc_EphR …	'protein.postranslational modification'	'29.4'	160	244.5	207.5	190
LOC_Os12g23700	'moderately similar to ( 244) AT5G63370 | Symbols: | protein kinase family protein | chr5:25384954-25386390 REVERSEweakly similar to ( 197) CDC2A_ANTMA Cell division control protein 2 homolog A (EC 2.7.11.22) (EC 2.7.11.23) - Antirrhinum majus (Garden snapdragon) S_TKc S_TKc Pkinase SPS1 Pkinase_Tyr TyrKc PTKc PTKc_Jak_rpt2 protein|cyclin-dependent kinase G-2, putative, expressed'	'protein.postranslational modification'	'29.4'	8	0.5	8.5	4.5
LOC_Os02g13100	'moderately similar to ( 303) AT5G36250 | Symbols: | protein phosphatase 2C, putative / PP2C, putative | chr5:14282590-14284376 FORWARD PP2Cc PP2Cc PP2C PTC1 protein|protein phosphatase 2C, putative, expressed'	'protein.postranslational modification'	'29.4'	1382	1103	1312.5	1313
LOC_Os02g26160	'moderately similar to ( 272) AT3G53380 | Symbols: | lectin protein kinase family protein | chr3:19789204-19791351 REVERSEweakly similar to ( 200) PSKR_DAUCA Phytosulfokine receptor precursor (EC 2.7.11.1) (Phytosulfokine LRR receptor kinase) - Daucus carota (Carrot) Lectin_legB S_TKc S_TKc Pkinase TyrKc Pkinase_Tyr PTKc PTKc_Csk_like SPS1 PTKc_Src_like PTKc_Frk_like PTKc_Srm_Brk PTKc_EphR PTKc_I…	'protein.postranslational modification'	'29.4'	8.5	1.5	7	6
LOC_Os07g03870	'highly similar to ( 642) AT2G37710 | Symbols: RLK | RLK (receptor lectin kinase); kinase | chr2:15814934-15816961 REVERSEweakly similar to ( 186) PSKR_DAUCA Phytosulfokine receptor precursor (EC 2.7.11.1) (Phytosulfokine LRR receptor kinase) - Daucus carota (Carrot) Lectin_legB TyrKc Pkinase_Tyr PTKc S_TKc Pkinase S_TKc PTKc_Csk_like PTKc_Jak_rpt2 PTKc_EphR PTKc_Frk_like PTKc_Tec_like PTKc_Abl P…	'protein.postranslational modification'	'29.4'	99.5	74	149	100
LOC_Os07g03790	'highly similar to ( 659) AT2G37710 | Symbols: RLK | RLK (receptor lectin kinase); kinase | chr2:15814934-15816961 REVERSEweakly similar to ( 183) NORK_MEDTR Nodulation receptor kinase precursor (EC 2.7.11.1) (Does not make infections protein 2) (Symbiosis receptor-like kinase) (MtSYMRK) - Medicago truncatula (Barrel medic) Lectin_legB Pkinase S_TKc S_TKc TyrKc PTKc Pkinase_Tyr PTKc_EphR PTKc_Src…	'protein.postranslational modification'	'29.4'	1	0.5	5	0.5
LOC_Os04g22120	'moderately similar to ( 275) AT5G10530 | Symbols: | lectin protein kinase, putative | chr5:3324978-3326933 REVERSEweakly similar to ( 153) NORK_MEDTR Nodulation receptor kinase precursor (EC 2.7.11.1) (Does not make infections protein 2) (Symbiosis receptor-like kinase) (MtSYMRK) - Medicago truncatula (Barrel medic) S_TKc Pkinase S_TKc Lectin_legB Pkinase_Tyr TyrKc PTKc PTKc_Jak_rpt2 SPS1 PTKc_E…	'protein.postranslational modification'	'29.4'	16	10	29	12
LOC_Os04g57670	'highly similar to ( 540) AT3G50420 | Symbols: | pentatricopeptide (PPR) repeat-containing protein | chr3:18710871-18713649 REVERSEvery weakly similar to (85.5) RF1_ORYSA Rf1 protein, mitochondrial precursor (PPR protein) (Fertility restorer) (Restorer for CMS) - Oryza sativa (Rice) protein|pentatricopeptide, putative, expressed'	'protein.postranslational modification'	'29.4'	11.5	15.5	21.5	9.5
LOC_Os06g10790	'highly similar to ( 515) AT3G55550 | Symbols: | lectin protein kinase, putative | chr3:20600019-20602073 REVERSEweakly similar to ( 184) PSKR_DAUCA Phytosulfokine receptor precursor (EC 2.7.11.1) (Phytosulfokine LRR receptor kinase) - Daucus carota (Carrot) Lectin_legB PTKc S_TKc Pkinase Pkinase_Tyr S_TKc TyrKc SPS1 PTKc_Jak_rpt2 PTKc_Srm_Brk PTKc_EphR PTKc_Src_like PTKc_Frk_like PTKc_Csk_like P…	'protein.postranslational modification'	'29.4'	70	50.5	100	38
LOC_Os02g54600	'moderately similar to ( 380) AT3G21220 | Symbols: ATMKK5, ATMAP2K_ALPHA, MAP2K_A, MKK5, ATMEK5, MEK5 | ATMKK5 (ARABIDOPSIS THALIANA MITOGEN-ACTIVATED PROTEIN KINASE KINASE 5); MAP kinase kinase/ kinase | chr3:7445917-7446963 FORWARDweakly similar to ( 193) M2K1_ORYSA Mitogen-activated protein kinase kinase 1 (EC 2.7.12.2) (MAP kinase kinase 1) (MAPKK1) (OsMEK1) - Oryza sativa (Rice) S_TKc S_TKc …	'protein.postranslational modification'	'29.4'	497	509.5	509.5	659.5
LOC_Os02g38230	'weakly similar to ( 152) AT5G50200 | Symbols: WR3, ATNRT3.1, NRT3.1 | WR3 (WOUND-RESPONSIVE 3); nitrate transmembrane transporter | chr5:20436612-20437535 FORWARD protein|high affinity nitrate transporter, putative, expressed'	'protein.postranslational modification'	'29.4'	21.5	24	27.5	50
LOC_Os01g66860	'highly similar to ( 604) AT2G31800 | Symbols: | ankyrin protein kinase, putative | chr2:13520605-13523646 REVERSEvery weakly similar to (91.7) KPRO_MAIZE Putative receptor protein kinase ZmPK1 precursor (EC 2.7.11.1) - Zea mays (Maize) S_TKc TyrKc S_TKc Pkinase_Tyr PTKc Pkinase PTKc_Csk_like PTKc_Jak_rpt2 PTKc_Src_like PTKc_EphR PTKc_Ack_like PTKc_InsR_like PTKc_Fes_like PTKc_Ror PTKc_Srm_Brk PT…	'protein.postranslational modification'	'29.4'	178.5	14	198.5	30
LOC_Os01g52750	'highly similar to ( 721) AT5G45650 | Symbols: | subtilase family protein | chr5:18513520-18518790 REVERSEPA_subtilisin_like protein|OsSub3 - Putative Subtilisin homologue, expressed'	'protein.degradation.subtilases'	'29.5.1'	479.5	981.5	587.5	976
LOC_Os03g55350	'highly similar to ( 884) AT5G67360 | Symbols: ARA12 | ARA12; serine-type endopeptidase | chr5:26872192-26874465 REVERSEPA_subtilisin_like PA protein|OsSub31 - Putative Subtilisin homologue, expressed'	'protein.degradation.subtilases'	'29.5.1'	167.5	269.5	204	350.5
LOC_Os07g48650	'moderately similar to ( 451) AT3G14067 | Symbols: | subtilase family protein | chr3:4658421-4660754 REVERSEPeptidase_S8 protein|OsSub54 - Putative Subtilisin homologue, expressed'	'protein.degradation.subtilases'	'29.5.1'	0	6.5	0	21.5
LOC_Os01g58290	'highly similar to ( 631) AT1G32940 | Symbols: ATSBT3.5, SBT3.5 | SBT3.5; identical protein binding / serine-type endopeptidase | chr1:11937634-11940856 FORWARDPA_subtilisin_like protein|OsSub9 - Putative Subtilisin homologue, expressed'	'protein.degradation.subtilases'	'29.5.1'	118.5	80.5	104	124
LOC_Os04g03100	'highly similar to ( 560) AT4G10540 | Symbols: | subtilase family protein | chr4:6512515-6515743 REVERSE protein|OsSub35 - Putative Subtilisin homologue, expressed'	'protein.degradation.subtilases'	'29.5.1'	0	0	6	0
LOC_Os12g23980	'highly similar to ( 515) AT2G05920 | Symbols: | subtilase family protein | chr2:2269831-2272207 REVERSEPeptidase_S8 PA_subtilisin_like protein|OsSub63 - Putative Subtilisin homologue, expressed'	'protein.degradation.subtilases'	'29.5.1'	4.5	12	3	37.5
LOC_Os09g36110	'highly similar to ( 620) AT4G10550 | Symbols: | subtilase family protein | chr4:6516613-6519513 REVERSEPA_subtilisin_like protein|OsSub59 - Putative Subtilisin homologue, expressed'	'protein.degradation.subtilases'	'29.5.1'	4.5	3.5	3	11
LOC_Os01g67950	'weakly similar to ( 130) AT5G14360 | Symbols: | ubiquitin family protein | chr5:4631038-4631641 FORWARDBAG1_N protein|ubiquitin family protein, putative, expressed'	'protein.degradation.ubiquitin.ubiquitin'	'29.5.11.1'	93	13	134.5	14
LOC_Os08g08700	'very weakly similar to (92.4) AT5G37640 | Symbols: UBQ9 | UBQ9; protein binding | chr5:14952782-14953750 REVERSEvery weakly similar to (90.9) UBIQ_WHEAT Ubiquitin - Triticum aestivum (Wheat) Ubiquitin ubiquitin UBQ UBL Nedd8 protein|ubiquitin family protein, putative, expressed'	'protein.degradation.ubiquitin.ubiquitin'	'29.5.11.1'	11.5	4.5	25	7.5
LOC_Os02g41820	'weakly similar to ( 149) AT5G42300 | Symbols: UBL5 | UBL5 (UBIQUITIN-LIKE PROTEIN 5) | chr5:16913611-16913832 REVERSE Ubl5 protein|expressed protein'	'protein.degradation.ubiquitin.ubiquitin'	'29.5.11.1'	647.5	1083.5	671.5	1314
LOC_Os04g53620	'highly similar to ( 659) AT4G05320 | Symbols: UBQ10 | UBQ10 (POLYUBIQUITIN 10); protein binding | chr4:2718559-2719932 FORWARDweakly similar to ( 135) UBIQ_WHEAT Ubiquitin - Triticum aestivum (Wheat) Ubiquitin UBQ Nedd8 ubiquitin UBL protein|ubiquitin family protein, putative, expressed'	'protein.degradation.ubiquitin.ubiquitin'	'29.5.11.1'	3684	3240.5	4456	3256
LOC_Os10g34960	'weakly similar to ( 157) AT4G05050 | Symbols: UBQ11 | UBQ11 (UBIQUITIN 11); protein binding | chr4:2588271-2588960 REVERSEvery weakly similar to (80.1) UBIQ_ACECL Ubiquitin - Acetabularia cliftonii (Green alga)Ubiquitin protein|ubiquitin family protein, putative, expressed'	'protein.degradation.ubiquitin.ubiquitin'	'29.5.11.1'	0	0	0.5	4.5
LOC_Os09g15320	'moderately similar to ( 270) AT4G36800 | Symbols: RCE1 | RCE1 (RUB1 CONJUGATING ENZYME 1); NEDD8 ligase/ small conjugating protein ligase | chr4:17341237-17342148 REVERSEvery weakly similar to (85.1) UBC2_MEDSA Ubiquitin-conjugating enzyme E2-17 kDa (EC 6.3.2.19) (Ubiquitin-protein ligase) (Ubiquitin carrier protein) - Medicago sativa (Alfalfa) COG5078 UQ_con UBCc UBCc protein|ubiquitin-conjugat…	'protein.degradation.ubiquitin.E2'	'29.5.11.3'	13	42.5	29	45.5
LOC_Os03g42760	'moderately similar to ( 449) AT4G34370 | Symbols: ATARI1, ARI1 | ARI1 (ARIADNE); protein binding / zinc ion binding | chr4:16434547-16437037 FORWARD protein|zinc finger protein-related, putative, expressed'	'protein.degradation.ubiquitin.E3.RING'	'29.5.11.4.2'	29	102	54	126
LOC_Os01g16950	'weakly similar to ( 144) AT5G56340 | Symbols: ATCRT1 | zinc finger (C3HC4-type RING finger) family protein | chr5:22818254-22819444 FORWARD protein|zinc finger, C3HC4 type domain containing protein, expressed'	'protein.degradation.ubiquitin.E3.RING'	'29.5.11.4.2'	101.5	43	144	59.5
LOC_Os03g20870	'weakly similar to ( 146) AT1G55530 | Symbols: | zinc finger (C3HC4-type RING finger) family protein | chr1:20729472-20730527 REVERSE protein|zinc finger, C3HC4 type domain containing protein, expressed'	'protein.degradation.ubiquitin.E3.RING'	'29.5.11.4.2'	702	2211.5	863	2269.5
LOC_Os06g09310	'weakly similar to ( 106) AT1G53820 | Symbols: | zinc finger (C3HC4-type RING finger) family protein | chr1:20091491-20092423 FORWARDvery weakly similar to (80.5) EL5_ORYSA E3 ubiquitin-protein ligase EL5 (EC 6.3.2.-) - Oryza sativa (Rice) protein|zinc finger, C3HC4 type domain containing protein, expressed'	'protein.degradation.ubiquitin.E3.RING'	'29.5.11.4.2'	26.5	157.5	35.5	286.5
LOC_Os07g42610	'very weakly similar to (87.4) AT1G53820 | Symbols: | zinc finger (C3HC4-type RING finger) family protein | chr1:20091491-20092423 FORWARDvery weakly similar to (87.8) EL5_ORYSA E3 ubiquitin-protein ligase EL5 (EC 6.3.2.-) - Oryza sativa (Rice) protein|RING finger protein, putative, expressed'	'protein.degradation.ubiquitin.E3.RING'	'29.5.11.4.2'	153	256	176.5	371.5
LOC_Os01g06590	'weakly similar to ( 111) AT4G31450 | Symbols: | zinc finger (C3HC4-type RING finger) family protein | chr4:15255955-15257977 REVERSE protein|zinc finger, C3HC4 type domain containing protein, expressed'	'protein.degradation.ubiquitin.E3.RING'	'29.5.11.4.2'	879	1575	1005	1844
LOC_Os01g66130	'highly similar to ( 593) AT2G23140 | Symbols: | binding / ubiquitin-protein ligase | chr2:9845696-9849105 REVERSEmoderately similar to ( 207) SPL11_ORYSA Spotted leaf protein 11 (Spotted leaf11) (Cell death-related protein SPL11) - Oryza sativa (Rice) Ubox protein|armadillo/beta-catenin repeat family protein, putative, expressed'	'protein.degradation.ubiquitin.E3.RING'	'29.5.11.4.2'	42.5	198	52	264.5
LOC_Os08g43670	'weakly similar to ( 159) AT2G17730 | Symbols: | zinc finger (C3HC4-type RING finger) family protein | chr2:7704142-7705312 FORWARD protein|RING-H2 finger protein ATL2B, putative, expressed'	'protein.degradation.ubiquitin.E3.RING'	'29.5.11.4.2'	423.5	1230	454.5	1576
LOC_Os05g39930	'moderately similar to ( 378) AT5G01830 | Symbols: | armadillo/beta-catenin repeat family protein / U-box domain-containing protein | chr5:320983-323007 FORWARDweakly similar to ( 161) SPL11_ORYSA Spotted leaf protein 11 (Spotted leaf11) (Cell death-related protein SPL11) - Oryza sativa (Rice)Ubox U-box protein|spotted leaf 11, putative, expressed'	'protein.degradation.ubiquitin.E3.RING'	'29.5.11.4.2'	244.5	975	197	1199
LOC_Os09g38110	'very weakly similar to (89.4) AT1G20823 | Symbols: | zinc finger (C3HC4-type RING finger) family protein | chr1:7238880-7239473 FORWARD protein|RING-H2 finger protein, putative, expressed'	'protein.degradation.ubiquitin.E3.RING'	'29.5.11.4.2'	32.5	655	32	825.5
LOC_Os03g22680	'moderately similar to ( 305) AT5G18650 | Symbols: | zinc finger (C3HC4-type RING finger) family protein | chr5:6218260-6220374 FORWARD protein|RING finger and CHY zinc finger domain-containing protein 1, putative, expressed'	'protein.degradation.ubiquitin.E3.RING'	'29.5.11.4.2'	61.5	813	69	1035
LOC_Os01g68060	'highly similar to ( 534) AT5G14420 | Symbols: RGLG2 | RGLG2 (RING domain Ligase2); ubiquitin-protein ligase | chr5:4648355-4650563 REVERSE vWA_copine_like Copine protein|copine, putative, expressed'	'protein.degradation.ubiquitin.E3.RING'	'29.5.11.4.2'	503.5	1143.5	565.5	1484
LOC_Os03g15000	'moderately similar to ( 344) AT3G09770 | Symbols: | zinc finger (C3HC4-type RING finger) family protein | chr3:2996629-2997835 REVERSE protein|Zinc finger, C3HC4 type domain containing protein, expressed'	'protein.degradation.ubiquitin.E3.RING'	'29.5.11.4.2'	901.5	622	846	748
LOC_Os02g45710	'weakly similar to ( 111) AT3G61460 | Symbols: BRH1 | BRH1 (BRASSINOSTEROID-RESPONSIVE RING-H2); protein binding / zinc ion binding | chr3:22741701-22742213 REVERSE protein|zinc finger, C3HC4 type domain containing protein, expressed'	'protein.degradation.ubiquitin.E3.RING'	'29.5.11.4.2'	220.5	90.5	213	245
LOC_Os07g47590	'moderately similar to ( 371) AT1G02860 | Symbols: NLA | NLA (nitrogen limitation adaptation); ubiquitin-protein ligase | chr1:635474-637083 FORWARDSPX protein|expressed protein'	'protein.degradation.ubiquitin.E3.RING'	'29.5.11.4.2'	1142.5	1369.5	1219	1983.5
LOC_Os03g19020	'moderately similar to ( 237) AT3G05670 | Symbols: | PHD finger family protein | chr3:1653888-1657022 FORWARD protein|PHD-finger family protein, expressed'	'protein.degradation.ubiquitin.E3.RING'	'29.5.11.4.2'	934	1162	971.5	1435
LOC_Os05g01940	'moderately similar to ( 241) AT5G59550 | Symbols: | zinc finger (C3HC4-type RING finger) family protein | chr5:23998422-23999645 REVERSEDUF1117 protein|zinc finger, RING-type, putative, expressed'	'protein.degradation.ubiquitin.E3.RING'	'29.5.11.4.2'	340.5	436	386	589.5
LOC_Os04g49550	'very weakly similar to (90.1) AT1G20823 | Symbols: | zinc finger (C3HC4-type RING finger) family protein | chr1:7238880-7239473 FORWARD protein|RING-H2 finger protein ATL2A, putative, expressed'	'protein.degradation.ubiquitin.E3.RING'	'29.5.11.4.2'	162	163	168.5	263.5
LOC_Os01g74040	'weakly similar to ( 132) AT2G39720 | Symbols: RHC2A | RHC2A; protein binding / zinc ion binding | chr2:16567506-16568711 REVERSEDUF1117 protein|zinc finger, RING-type, putative, expressed'	'protein.degradation.ubiquitin.E3.RING'	'29.5.11.4.2'	31.5	29	32	77.5
LOC_Os02g11790	'weakly similar to ( 176) AT1G80440 | Symbols: | kelch repeat-containing F-box family protein | chr1:30241763-30242827 FORWARD protein|OsFBK4 - F-box domain and kelch repeat containing protein, expressed'	'protein.degradation.ubiquitin.E3.SCF.FBOX'	'29.5.11.4.3.2'	263	153.5	264.5	205
LOC_Os06g39370	'weakly similar to ( 173) AT1G80440 | Symbols: | kelch repeat-containing F-box family protein | chr1:30241763-30242827 FORWARD protein|OsFBK16 - F-box domain and kelch repeat containing protein, expressed'	'protein.degradation.ubiquitin.E3.SCF.FBOX'	'29.5.11.4.3.2'	1659	3004	1616	3616.5
LOC_Os02g15950	'moderately similar to ( 475) AT3G61590 | Symbols: HWS, HS | HWS (HAWAIIAN SKIRT); ubiquitin-protein ligase | chr3:22792914-22794149 FORWARD protein|OsFBK5 - F-box domain and kelch repeat containing protein, expressed'	'protein.degradation.ubiquitin.E3.SCF.FBOX'	'29.5.11.4.3.2'	1025.5	744.5	1129	891.5
LOC_Os05g36190	'highly similar to ( 545) AT1G76900 | Symbols: AtTLP1 | AtTLP1 (TUBBY LIKE PROTEIN 1); phosphoric diester hydrolase/ transcription factor | chr1:28882741-28884377 FORWARD Tub protein|OsFBT7 - F-box and tubby domain containing protein, expressed'	'protein.degradation.ubiquitin.E3.SCF.FBOX'	'29.5.11.4.3.2'	426.5	774.5	484	918
LOC_Os02g51350	'moderately similar to ( 467) AT1G74510 | Symbols: | kelch repeat-containing F-box family protein | chr1:28006065-28007420 FORWARD protein|OsFBK10 - F-box domain and kelch repeat containing protein, expressed'	'protein.degradation.ubiquitin.E3.SCF.FBOX'	'29.5.11.4.3.2'	522	1694.5	567	2317.5
LOC_Os07g42590	'moderately similar to ( 291) AT4G33160 | Symbols: | ubiquitin-protein ligase | chr4:15994160-15995533 FORWARD protein|OsFBX258 - F-box domain containing protein, expressed'	'protein.degradation.ubiquitin.E3.SCF.FBOX'	'29.5.11.4.3.2'	90	52.5	89	80.5
LOC_Os03g07530	'moderately similar to ( 455) AT1G14330 | Symbols: | kelch repeat-containing F-box family protein | chr1:4890375-4891700 REVERSE protein|OsFBK12 - F-box domain and kelch repeat containing protein, expressed'	'protein.degradation.ubiquitin.E3.SCF.FBOX'	'29.5.11.4.3.2'	1763.5	2368.5	1707	2762.5
LOC_Os04g33820	'weakly similar to ( 136) AT2G36090 | Symbols: | F-box family protein | chr2:15158631-15159584 FORWARD protein|OsFBX132 - F-box domain containing protein, expressed'	'protein.degradation.ubiquitin.E3.SCF.FBOX'	'29.5.11.4.3.2'	34.5	39	26.5	82.5
LOC_Os02g46650	'moderately similar to ( 202) AT5G46740 | Symbols: UBP21 | UBP21 (UBIQUITIN-SPECIFIC PROTEASE 21); ubiquitin thiolesterase/ ubiquitin-specific protease | chr5:18965410-18968492 REVERSE Peptidase_C19E UCH Peptidase_C19R Peptidase_C19 Peptidase_C19D Peptidase_C19K peptidase_C19C Peptidase_C19G Peptidase_C19L UBP5 UBP12 Peptidase_C19O Peptidase_C19B Peptidase_C19H COG5077 Peptidase_C19F Peptidase_C1…	'protein.degradation.ubiquitin.ubiquitin protease'	'29.5.11.5'	109	139	134.5	194.5
LOC_Os05g51230	'highly similar to ( 625) AT2G46500 | Symbols: | phosphatidylinositol 3- and 4-kinase family protein / ubiquitin family protein | chr2:19086741-19088534 REVERSE PI3_PI4_kinase protein|phosphatidylinositol 3- and 4-kinase family protein, putative, expressed'	'protein.degradation.ubiquitin'	'29.5.11'	5	4.5	12	5
LOC_Os04g24600	'moderately similar to ( 494) AT4G39090 | Symbols: RD19, RD19A | RD19 (RESPONSIVE TO DEHYDRATION 19); cysteine-type endopeptidase/ cysteine-type peptidase | chr4:18215826-18217326 REVERSEhighly similar to ( 575) CYSP1_MAIZE Cysteine proteinase 1 precursor (EC 3.4.22.-) - Zea mays (Maize) Peptidase_C1A Peptidase_C1 Pept_C1 Peptidase_C1A_CathepsinC Peptidase_C1A_CathepsinB Peptidase_C1 Peptidase_C1…	'protein.degradation.cysteine protease'	'29.5.3'	757	2146	695	2533
LOC_Os04g55650	'moderately similar to ( 387) AT1G47128 | Symbols: RD21, RD21A | RD21 (responsive to dehydration 21); cysteine-type endopeptidase/ cysteine-type peptidase | chr1:17283139-17285609 REVERSEmoderately similar to ( 496) ORYA_ORYSA Oryzain alpha chain precursor (EC 3.4.22.-) - Oryza sativa (Rice) Peptidase_C1 Peptidase_C1A Pept_C1 protein|oryzain alpha chain precursor, putative, expressed'	'protein.degradation.cysteine protease'	'29.5.3'	6224	10530	7022.5	14003.5
LOC_Os01g18630	'highly similar to ( 638) AT1G11910 | Symbols: | aspartyl protease family protein | chr1:4017119-4019874 REVERSEhighly similar to ( 806) ASPRX_ORYSA Aspartic proteinase precursor (EC 3.4.23.-) - Oryza sativa (Rice) Asp protein|aspartic proteinase oryzasin-1 precursor, putative, expressed'	'protein.degradation.aspartate protease'	'29.5.4'	3655.5	2662	6877	4983
LOC_Os05g33400	'moderately similar to ( 360) AT1G03220 | Symbols: | extracellular dermal glycoprotein, putative / EDGP, putative | chr1:787143-788444 FORWARDmoderately similar to ( 205) 7SB1_SOYBN Basic 7S globulin precursor (Bg) (SBg7S) [Contains: Basic 7S globulin high kDa subunit; Basic 7S globulin low kDa subunit] - Glycine max (Soybean) protein|basic 7S globulin precursor, putative, expressed'	'protein.degradation.aspartate protease'	'29.5.4'	91.5	131.5	90.5	195
LOC_Os10g01134	'moderately similar to ( 396) AT1G73270 | Symbols: scpl6 | scpl6 (serine carboxypeptidase-like 6); serine-type carboxypeptidase | chr1:27549021-27552517 REVERSEmoderately similar to ( 347) CBP1_ORYSA Serine carboxypeptidase 1 precursor (EC 3.4.16.5) (Serine carboxypeptidase I) (Carboxypeptidase C) - Oryza sativa (Rice) Peptidase_S10 COG2939 protein|OsSCP46 - Putative Serine Carboxypeptidase homol…	'protein.degradation.serine protease'	'29.5.5'	176.5	452	239.5	498.5
LOC_Os02g55130	'highly similar to ( 662) AT4G30610 | Symbols: BRS1, SCPL24 | BRS1 (BRI1 SUPPRESSOR 1); serine-type carboxypeptidase | chr4:14944219-14948391 FORWARDmoderately similar to ( 474) CBP2_WHEAT Serine carboxypeptidase 2 (EC 3.4.16.6) (Serine carboxypeptidase II) (Carboxypeptidase D) (CPDW-II) (CP-WII) [Contains: Serine carboxypeptidase 2 chain A (Serine carboxypeptidase II chain A); Serine carboxypept…	'protein.degradation.serine protease'	'29.5.5'	57	7.5	94	10
LOC_Os03g27590	'highly similar to ( 509) AT2G27920 | Symbols: SCPL51 | SCPL51 (SERINE CARBOXYPEPTIDASE-LIKE 51); serine-type carboxypeptidase | chr2:11885777-11888732 REVERSEweakly similar to ( 132) CBP3_ORYSA Serine carboxypeptidase 3 precursor (EC 3.4.16.5) (Serine carboxypeptidase III) - Oryza sativa (Rice) Peptidase_S10 COG2939 protein|OsSCP18 - Putative Serine Carboxypeptidase homologue, expressed'	'protein.degradation.serine protease'	'29.5.5'	110	350.5	129.5	461
LOC_Os08g44640	'moderately similar to ( 452) AT2G27920 | Symbols: SCPL51 | SCPL51 (SERINE CARBOXYPEPTIDASE-LIKE 51); serine-type carboxypeptidase | chr2:11885777-11888732 REVERSEvery weakly similar to (88.2) CBP3_ORYSA Serine carboxypeptidase 3 precursor (EC 3.4.16.5) (Serine carboxypeptidase III) - Oryza sativa (Rice) Peptidase_S10 COG2939 protein|OsSCP41 - Putative Serine Carboxypeptidase homologue, expressed'	'protein.degradation.serine protease'	'29.5.5'	1233.5	2176.5	1360.5	2559
LOC_Os05g18604	'highly similar to ( 598) AT3G07990 | Symbols: SCPL27 | SCPL27 (serine carboxypeptidase-like 27); serine-type carboxypeptidase | chr3:2552544-2554644 FORWARDhighly similar to ( 659) CBP2_WHEAT Serine carboxypeptidase 2 (EC 3.4.16.6) (Serine carboxypeptidase II) (Carboxypeptidase D) (CPDW-II) (CP-WII) [Contains: Serine carboxypeptidase 2 chain A (Serine carboxypeptidase II chain A); Serine carboxy…	'protein.degradation.serine protease'	'29.5.5'	547	969	651	1149.5
LOC_Os10g37760	'weakly similar to ( 126) AT5G07250 | Symbols: ATRBL3 | ATRBL3 (ARABIDOPSIS RHOMBOID-LIKE PROTEIN 3) | chr5:2274437-2275935 REVERSE Rhomboid protein|OsRhmbd17 - Putative Rhomboid homologue, expressed'	'protein.degradation.serine protease'	'29.5.5'	69.5	56	65.5	137.5
LOC_Os03g51920	'highly similar to ( 718) AT1G17870 | Symbols: ATEGY3, EGY3 | EGY3 (ETHYLENE-DEPENDENT GRAVITROPISM-DEFICIENT AND YELLOW-GREEN-LIKE 3) | chr1:6150036-6152185 REVERSE protein|peptidase, M50 family, putative, expressed'	'protein.degradation.metalloprotease'	'29.5.7'	2572	8787.5	3310	8238.5
LOC_Os02g50730	'moderately similar to ( 324) AT1G24140 | Symbols: | matrixin family protein | chr1:8536131-8537285 REVERSEmoderately similar to ( 229) MEP1_SOYBN Metalloendoproteinase 1 precursor (EC 3.4.24.-) (SMEP1) - Glycine max (Soybean) ZnMc_MMP Peptidase_M10 ZnMc protein|metalloendoproteinase 1 precursor, putative, expressed'	'protein.degradation.metalloprotease'	'29.5.7'	49	63.5	58	103.5
LOC_Os01g12660	'highly similar to ( 961) AT1G64110 | Symbols: | AAA-type ATPase family protein | chr1:23796887-23801255 REVERSEweakly similar to ( 158) CDC48_SOYBN Cell division cycle protein 48 homolog (Valosin-containing protein homolog) (VCP) - Glycine max (Soybean) SpoVK RPT1 PRK03992 AAA hflB HflB COG1223 protein|AAA-type ATPase family protein, putative, expressed'	'protein.degradation.AAA type'	'29.5.9'	1	96	0	138.5
LOC_Os01g43480	'highly similar to ( 711) AT1G64110 | Symbols: | AAA-type ATPase family protein | chr1:23796887-23801255 REVERSEweakly similar to ( 157) CDC48_CAPAN Cell division cycle protein 48 homolog - Capsicum annuum (Bell pepper) SpoVK PRK03992 RPT1 AAA HflB hflB COG1223 protein|AAA-type ATPase family protein, putative, expressed'	'protein.degradation.AAA type'	'29.5.9'	424	865	395	1196
LOC_Os06g16640	'moderately similar to ( 380) AT5G56530 | Symbols: | unknown protein | chr5:22889382-22891439 FORWARDDUF239 protein|carboxyl-terminal peptidase, putative, expressed'	'protein.degradation'	'29.5'	1357	115.5	1216.5	174
LOC_Os07g08240	'weakly similar to ( 101) AT5G56530 | Symbols: | unknown protein | chr5:22889382-22891439 FORWARDDUF239 protein|ZmEBE-1 protein, putative, expressed'	'protein.degradation'	'29.5'	11	29	9.5	97.5
LOC_Os12g24650	'highly similar to ( 588) AT2G24200 | Symbols: | cytosol aminopeptidase | chr2:10287017-10289450 REVERSEhighly similar to ( 954) AMPL1_ORYSA Putative leucine aminopeptidase 1 (EC 3.4.11.1) (LAP 1) (Leucyl aminopeptidase 1) (Proline aminopeptidase 1) (EC 3.4.11.5) (Prolyl aminopeptidase 1) - Oryza sativa (Rice) Peptidase_M17 PRK00913 PepB Peptidase_M17 PRK05015 protein|leucine aminopeptidase, chlo…	'protein.degradation'	'29.5'	1	11.5	7.5	13
LOC_Os01g62610	'weakly similar to ( 196) AT3G55520 | Symbols: | immunophilin, putative / FKBP-type peptidyl-prolyl cis-trans isomerase, putative | chr3:20594177-20595128 FORWARDvery weakly similar to (90.9) FKB70_WHEAT 70 kDa peptidyl-prolyl isomerase (EC 5.2.1.8) (Peptidyl-prolyl cis-trans isomerase) (PPIase) (Rotamase) - Triticum aestivum (Wheat) FKBP_C FkpA protein|peptidyl-prolyl cis-trans isomerase, FKBP-t…	'protein.folding'	'29.6'	39.5	693	37.5	868.5
LOC_Os06g09688	'moderately similar to ( 281) AT5G20720 | Symbols: CPN20, CPN10, CHCPN10, ATCPN21, CPN21 | CPN20 (CHAPERONIN 20); calmodulin binding | chr5:7015015-7016354 FORWARDmoderately similar to ( 249) CH10C_SPIOL 20 kDa chaperonin, chloroplast precursor (Protein Cpn21) (Chloroplast protein Cpn10) (Chloroplast chaperonin 10) (Ch-CPN10) - Spinacia oleracea (Spinach) groES GroS cpn10 Cpn10 protein|chaperonin…	'protein.folding'	'29.6'	0	0	8	0
LOC_Os09g27950	'highly similar to ( 510) AT1G77810 | Symbols: | galactosyltransferase family protein | chr1:29260899-29263001 REVERSE Galactosyl_T protein|galactosyltransferase, putative, expressed'	'protein.glycosylation'	'29.7'	25.5	218	42.5	319
LOC_Os03g11590	'moderately similar to ( 432) AT1G76340 | Symbols: | integral membrane family protein | chr1:28635188-28636306 REVERSE protein|integral membrane protein, putative, expressed'	'protein.glycosylation'	'29.7'	311.5	961.5	380	1146
LOC_Os07g48830	'moderately similar to ( 495) AT1G56600 | Symbols: AtGolS2 | AtGolS2 (Arabidopsis thaliana galactinol synthase 2); transferase, transferring glycosyl groups / transferase, transferring hexosyl groups | chr1:21207620-21209291 FORWARD Glyco_transf_8 protein|glycosyl transferase 8 domain containing protein, putative, expressed'	'minor CHO metabolism.raffinose family.galactinol synthases.putative'	'3.1.1.2'	414.5	1001	539.5	1322.5
LOC_Os06g07600	'highly similar to (1000) AT5G20250 | Symbols: DIN10 | DIN10 (DARK INDUCIBLE 10); hydrolase, hydrolyzing O-glycosyl compounds | chr5:6834207-6836635 FORWARDmoderately similar to ( 274) STSYN_PEA Stachyose synthase precursor (EC 2.4.1.67) (Galactinol--raffinose galactosyltransferase) - Pisum sativum (Garden pea)Raffinose_syn protein|uncharacterized glycosyltransferase, putative, expressed'	'minor CHO metabolism.raffinose family.raffinose synthases.putative'	'3.1.2.2'	365.5	4903.5	437.5	6341.5
LOC_Os08g38710	'nearly identical (1093) AT1G55740 | Symbols: AtSIP1 | AtSIP1 (Arabidopsis thaliana seed imbibition 1); hydrolase, hydrolyzing O-glycosyl compounds | chr1:20835507-20838707 REVERSEmoderately similar to ( 443) STSYN_PEA Stachyose synthase precursor (EC 2.4.1.67) (Galactinol--raffinose galactosyltransferase) - Pisum sativum (Garden pea)Raffinose_syn protein|uncharacterized glycosyltransferase, puta…	'minor CHO metabolism.raffinose family.raffinose synthases.putative'	'3.1.2.2'	641	459.5	774.5	567
LOC_Os09g20990	'nearly identical (1152) AT1G60140 | Symbols: ATTPS10, TPS10 | ATTPS10 (trehalose phosphate synthase); transferase, transferring glycosyl groups / trehalose-phosphatase | chr1:22177246-22180073 REVERSE Glyco_transf_20 OtsA Trehalose_PPase PRK10117 OtsB protein|trehalose-6-phosphate synthase, putative, expressed'	'minor CHO metabolism.trehalose.TPS'	'3.2.1'	2760	4646.5	2753.5	5504.5
LOC_Os09g20390	'moderately similar to ( 415) AT4G39770 | Symbols: | trehalose-6-phosphate phosphatase, putative | chr4:18449138-18451218 REVERSE Trehalose_PPase OtsB PRK10187 protein|uncharacterized glycosyl hydrolase Rv2006/MT2062, putative, expressed'	'minor CHO metabolism.trehalose.TPP'	'3.2.2'	757.5	735.5	652	916
LOC_Os08g34580	'highly similar to ( 905) AT1G23870 | Symbols: ATTPS9, TPS9 | ATTPS9; transferase, transferring glycosyl groups / trehalose-phosphatase | chr1:8432695-8435506 FORWARD Glyco_transf_20 OtsA Trehalose_PPase PRK10117 OtsB protein|trehalose-6-phosphate synthase, putative, expressed'	'minor CHO metabolism.trehalose.potential TPS/TPP'	'3.2.3'	222	210.5	174.5	300.5
LOC_Os10g37660	'highly similar to ( 531) AT4G24040 | Symbols: ATTRE1, TRE1 | TRE1 (TREHALASE 1); alpha,alpha-trehalase/ trehalase | chr4:12488242-12491060 FORWARD Trehalase TreA protein|trehalase precursor, putative, expressed'	'minor CHO metabolism.trehalose.trehalase'	'3.2.4'	20.5	94.5	28	150
LOC_Os04g37490	'moderately similar to ( 328) AT1G59960 | Symbols: | aldo/keto reductase, putative | chr1:22071410-22073067 REVERSEmoderately similar to ( 347) NADO2_ORYSA Probable NAD(P)H-dependent oxidoreductase 2 (EC 1.-.-.-) - Oryza sativa (Rice) Aldo_ket_red ARA1 dkgA dkgB Tas COG4989 protein|oxidoreductase, aldo/keto reductase family protein, putative, expressed'	'minor CHO metabolism.others'	'3.5'	21	163	35.5	203.5
LOC_Os09g15820	'moderately similar to ( 433) AT5G66530 | Symbols: | aldose 1-epimerase family protein | chr5:26553821-26555575 REVERSE COG0676 Aldose_epim protein|aldose 1-epimerase, putative, expressed'	'minor CHO metabolism.others'	'3.5'	657.5	399.5	805	420.5
LOC_Os03g13390	'moderately similar to ( 369) AT1G59960 | Symbols: | aldo/keto reductase, putative | chr1:22071410-22073067 REVERSEmoderately similar to ( 417) NADO1_ORYSA Probable NAD(P)H-dependent oxidoreductase 1 (EC 1.1.1.-) - Oryza sativa (Rice) Aldo_ket_red ARA1 dkgA dkgB Tas protein|oxidoreductase, aldo/keto reductase family protein, putative, expressed'	'minor CHO metabolism.others'	'3.5'	369	308	456.5	279.5
LOC_Os10g35110	'highly similar to ( 515) AT5G08370 | Symbols: AtAGAL2 | AtAGAL2 (Arabidopsis thaliana ALPHA-GALACTOSIDASE 2); alpha-galactosidase/ catalytic/ hydrolase, hydrolyzing O-glycosyl compounds | chr5:2691116-2693441 REVERSEhighly similar to ( 714) AGAL_ORYSA Alpha-galactosidase precursor (EC 3.2.1.22) (Melibiase) (Alpha-D-galactoside galactohydrolase) - Oryza sativa (Rice) Melibiase protein|alpha-galac…	'minor CHO metabolism.galactose.alpha-galactosidases'	'3.8.2'	4946.5	1241.5	5754	1464.5
LOC_Os07g31430	'moderately similar to ( 306) AT2G17230 | Symbols: EXL5 | EXL5 (EXORDIUM LIKE 5) | chr2:7494892-7495983 REVERSEPhi_1 protein|phosphate-induced protein 1 conserved region domain containing protein, expressed'	'signalling.in sugar and nutrient physiology'	'30.1.1'	6	62	10	121.5
LOC_Os02g52010	'moderately similar to ( 300) AT4G08950 | Symbols: EXO | EXO (EXORDIUM) | chr4:5740378-5741322 FORWARDPhi_1 protein|phosphate-induced protein 1 conserved region domain containing protein, expressed'	'signalling.in sugar and nutrient physiology'	'30.1.1'	347.5	395	433.5	738
LOC_Os10g42160	'moderately similar to ( 228) AT4G38180 | Symbols: FRS5 | FRS5 (FAR1-related sequence 5); zinc ion binding | chr4:17906702-17909404 REVERSEFAR1 protein|transposon protein, putative, unclassified, expressed'	'signalling.light'	'30.11'	285.5	226.5	458.5	267
LOC_Os01g08130	'weakly similar to ( 127) AT3G15570 | Symbols: | phototropic-responsive NPH3 family protein | chr3:5270267-5271700 REVERSENPH3 protein|phototropic-responsive NPH3 family protein, putative, expressed'	'signalling.light'	'30.11'	100.5	233	92.5	366
LOC_Os01g08140	'weakly similar to ( 107) AT3G15570 | Symbols: | phototropic-responsive NPH3 family protein | chr3:5270267-5271700 REVERSE protein|phototropic-responsive NPH3 family protein, putative, expressed'	'signalling.light'	'30.11'	85.5	204	66.5	349.5
LOC_Os01g53920	'moderately similar to ( 489) AT5G65700 | Symbols: BAM1 | BAM1 (BARELY ANY MERISTEM 1); ATP binding / kinase/ protein serine/threonine kinase | chr5:26281826-26284945 FORWARDmoderately similar to ( 250) RPK1_IPONI Receptor-like protein kinase precursor (EC 2.7.11.1) - Ipomoea nil (Japanese morning glory) (Pharbitis nil) PTKc TyrKc Pkinase_Tyr S_TKc Pkinase S_TKc PTKc_Jak_rpt2 PTKc_EphR SPS1 PTKc_…	'signalling.receptor kinases.leucine rich repeat XI'	'30.2.11'	68	211	109.5	350.5
LOC_Os08g14950	'highly similar to ( 637) AT3G47570 | Symbols: | leucine-rich repeat transmembrane protein kinase, putative | chr3:17527611-17530748 FORWARDmoderately similar to ( 362) RPK1_IPONI Receptor-like protein kinase precursor (EC 2.7.11.1) - Ipomoea nil (Japanese morning glory) (Pharbitis nil) S_TKc PTKc S_TKc Pkinase_Tyr Pkinase TyrKc PTKc_Jak_rpt2 PTKc_Srm_Brk PTKc_Csk_like PTKc_Src_like PTKc_Trk PTKc…	'signalling.receptor kinases.leucine rich repeat XI'	'30.2.11'	86.5	34.5	120	21.5
LOC_Os05g44770	'highly similar to ( 746) AT5G25930 | Symbols: | leucine-rich repeat family protein / protein kinase family protein | chr5:9050880-9053978 FORWARDmoderately similar to ( 373) RPK1_IPONI Receptor-like protein kinase precursor (EC 2.7.11.1) - Ipomoea nil (Japanese morning glory) (Pharbitis nil) S_TKc S_TKc Pkinase_Tyr PTKc Pkinase TyrKc PTKc_EphR SPS1 PTKc_Trk PTKc_Jak_rpt2 PTKc_Musk PTKc_EphR_A2 P…	'signalling.receptor kinases.leucine rich repeat XI'	'30.2.11'	111	181	153	234
LOC_Os08g14940	'highly similar to ( 570) AT5G20480 | Symbols: EFR | EFR (EF-TU RECEPTOR); ATP binding / kinase/ protein serine/threonine kinase | chr5:6922497-6925679 FORWARDmoderately similar to ( 310) RPK1_IPONI Receptor-like protein kinase precursor (EC 2.7.11.1) - Ipomoea nil (Japanese morning glory) (Pharbitis nil) PTKc TyrKc Pkinase_Tyr S_TKc S_TKc Pkinase PTKc_Csk_like PTKc_Srm_Brk PTKc_Trk PTKc_Jak_rpt2…	'signalling.receptor kinases.leucine rich repeat XI'	'30.2.11'	65.5	9	93.5	7
LOC_Os11g07200	'highly similar to ( 630) AT3G47090 | Symbols: | leucine-rich repeat transmembrane protein kinase, putative | chr3:17341512-17344645 REVERSEmoderately similar to ( 324) RPK1_IPONI Receptor-like protein kinase precursor (EC 2.7.11.1) - Ipomoea nil (Japanese morning glory) (Pharbitis nil) S_TKc S_TKc Pkinase Pkinase_Tyr TyrKc PTKc PTKc_Srm_Brk PTKc_Csk_like PTKc_Trk PTKc_Jak_rpt2 PTKc_Src_like PTKc…	'signalling.receptor kinases.leucine rich repeat XI'	'30.2.11'	182	81	241.5	99
LOC_Os02g06150	'weakly similar to ( 123) AT1G17250 | Symbols: AtRLP3 | AtRLP3 (Receptor Like Protein 3); protein binding / protein kinase | chr1:5901169-5903439 REVERSEweakly similar to ( 110) PSKR_DAUCA Phytosulfokine receptor precursor (EC 2.7.11.1) (Phytosulfokine LRR receptor kinase) - Daucus carota (Carrot) protein|brassinosteroid LRR receptor kinase precursor, putative, expressed'	'signalling.receptor kinases.leucine rich repeat XI'	'30.2.11'	42.5	1.5	40	7
LOC_Os07g03000	'highly similar to ( 652) AT3G47090 | Symbols: | leucine-rich repeat transmembrane protein kinase, putative | chr3:17341512-17344645 REVERSEmoderately similar to ( 413) RPK1_IPONI Receptor-like protein kinase precursor (EC 2.7.11.1) - Ipomoea nil (Japanese morning glory) (Pharbitis nil) S_TKc Pkinase S_TKc PTKc Pkinase_Tyr TyrKc PTKc_Srm_Brk PTKc_Csk_like PTKc_Jak_rpt2 SPS1 PTKc_Trk PTKc_Axl_like…	'signalling.receptor kinases.leucine rich repeat XI'	'30.2.11'	7.5	1	10.5	5
LOC_Os04g52780	'highly similar to ( 918) AT5G46330 | Symbols: FLS2 | FLS2 (FLAGELLIN-SENSITIVE 2); ATP binding / kinase/ protein binding / protein serine/threonine kinase/ transmembrane receptor protein serine/threonine kinase | chr5:18791802-18795407 FORWARDmoderately similar to ( 456) RPK1_IPONI Receptor-like protein kinase precursor (EC 2.7.11.1) - Ipomoea nil (Japanese morning glory) (Pharbitis nil) S_TKc S…	'signalling.receptor kinases.leucine rich repeat XI'	'30.2.11'	103	50	108.5	82.5
LOC_Os06g36320	'highly similar to ( 552) AT5G25930 | Symbols: | leucine-rich repeat family protein / protein kinase family protein | chr5:9050880-9053978 FORWARDmoderately similar to ( 309) RPK1_IPONI Receptor-like protein kinase precursor (EC 2.7.11.1) - Ipomoea nil (Japanese morning glory) (Pharbitis nil) S_TKc S_TKc Pkinase Pkinase_Tyr PTKc TyrKc PTKc_EphR SPS1 PTKc_Trk PTKc_Srm_Brk PTKc_Jak_rpt2 PTKc_InsR_l…	'signalling.receptor kinases.leucine rich repeat XI'	'30.2.11'	11.5	15.5	21.5	9
LOC_Os04g49690	'moderately similar to ( 350) AT3G51550 | Symbols: FER | FER (FERONIA); kinase/ protein kinase | chr3:19117877-19120564 REVERSE protein|FERONIA receptor-like kinase, putative, expressed'	'signalling.receptor kinases.Catharanthus roseus-like RLK1'	'30.2.16'	188.5	108.5	239.5	169
LOC_Os11g28104	'moderately similar to ( 339) AT1G70530 | Symbols: | protein kinase family protein | chr1:26588750-26591379 REVERSEweakly similar to ( 199) NORK_PEA Nodulation receptor kinase precursor (EC 2.7.11.1) - Pisum sativum (Garden pea) Pkinase_Tyr TyrKc PTKc Pkinase S_TKc S_TKc PTKc_Src_like PTKc_Srm_Brk PTKc_Jak_rpt2 SPS1 PTKc_EphR PTKc_EphR_A2 PTKc_Trk PTKc_Frk_like PTKc_Csk_like PTKc_Lck_Blk PTKc_Lyn…	'signalling.receptor kinases.S-locus glycoprotein like'	'30.2.24'	157	33	261	40
LOC_Os07g35680	'moderately similar to ( 472) AT4G23160 | Symbols: | protein kinase family protein | chr4:12129485-12134086 FORWARDmoderately similar to ( 205) NORK_MEDTR Nodulation receptor kinase precursor (EC 2.7.11.1) (Does not make infections protein 2) (Symbiosis receptor-like kinase) (MtSYMRK) - Medicago truncatula (Barrel medic) TyrKc Pkinase S_TKc S_TKc PTKc Pkinase_Tyr PTKc_Srm_Brk PTKc_Jak_rpt2 PTKc_S…	'signalling.receptor kinases.S-locus glycoprotein like'	'30.2.24'	409.5	129	541.5	126
LOC_Os04g34290	'highly similar to ( 619) AT2G19130 | Symbols: | S-locus lectin protein kinase family protein | chr2:8293789-8296275 FORWARDmoderately similar to ( 239) SLSG3_BRAOL S-locus-specific glycoprotein S13 precursor (SLSG-13) (Fragment) - Brassica oleracea (Wild cabbage) Pkinase S_TKc TyrKc S_TKc Pkinase_Tyr PTKc S_locus_glycop PTKc_EphR PTKc_Csk_like SPS1 PTKc_Src_like PTKc_Jak_rpt2 PTKc_Trk PTKc_Frk_l…	'signalling.receptor kinases.S-locus glycoprotein like'	'30.2.24'	86.5	12	119.5	10.5
LOC_Os07g35690	'moderately similar to ( 482) AT4G23180 | Symbols: CRK10, RLK4 | CRK10 (CYSTEINE-RICH RLK10); ATP binding / kinase/ protein kinase/ protein serine/threonine kinase/ protein tyrosine kinase | chr4:12138171-12140780 FORWARDmoderately similar to ( 201) PSKR_DAUCA Phytosulfokine receptor precursor (EC 2.7.11.1) (Phytosulfokine LRR receptor kinase) - Daucus carota (Carrot) TyrKc Pkinase_Tyr S_TKc PTKc…	'signalling.receptor kinases.S-locus glycoprotein like'	'30.2.24'	171.5	122.5	220	115.5
LOC_Os06g05050	'moderately similar to ( 408) AT1G21230 | Symbols: WAK5 | WAK5 (WALL ASSOCIATED KINASE 5); kinase/ protein serine/threonine kinase | chr1:7429980-7432346 FORWARDweakly similar to ( 184) NORK_MEDTR Nodulation receptor kinase precursor (EC 2.7.11.1) (Does not make infections protein 2) (Symbiosis receptor-like kinase) (MtSYMRK) - Medicago truncatula (Barrel medic) TyrKc S_TKc Pkinase_Tyr PTKc S_TKc…	'signalling.receptor kinases.S-locus glycoprotein like'	'30.2.24'	926.5	596.5	1228	350
LOC_Os04g34270	'highly similar to ( 587) AT2G19130 | Symbols: | S-locus lectin protein kinase family protein | chr2:8293789-8296275 FORWARDmoderately similar to ( 241) KPRO_MAIZE Putative receptor protein kinase ZmPK1 precursor (EC 2.7.11.1) - Zea mays (Maize) Pkinase S_TKc TyrKc Pkinase_Tyr S_TKc PTKc S_locus_glycop PTKc_Csk_like PTKc_Src_like PTKc_Frk_like SPS1 PTKc_EphR PTKc_Srm_Brk PTKc_Itk PTKc_Jak_rpt2 PT…	'signalling.receptor kinases.S-locus glycoprotein like'	'30.2.24'	97	32	130.5	50.5
LOC_Os12g03650	'moderately similar to ( 355) AT1G34300 | Symbols: | lectin protein kinase family protein | chr1:12503450-12505939 FORWARDhighly similar to ( 782) KPRO_MAIZE Putative receptor protein kinase ZmPK1 precursor (EC 2.7.11.1) - Zea mays (Maize) Pkinase S_TKc S_TKc TyrKc Pkinase_Tyr PTKc SPS1 PTKc_Src_like PTKc_Csk_like PTKc_EphR PTKc_Jak_rpt2 PTKc_Trk PTKc_EphR_A2 PTKc_Itk PTKc_Frk_like PTKc_Srm_Brk P…	'signalling.receptor kinases.S-locus glycoprotein like'	'30.2.24'	112	25	87	52
LOC_Os09g24330	'moderately similar to ( 373) AT1G70740 | Symbols: | protein kinase family protein | chr1:26673847-26675687 REVERSEmoderately similar to ( 203) NORK_PEA Nodulation receptor kinase precursor (EC 2.7.11.1) - Pisum sativum (Garden pea) TyrKc Pkinase_Tyr PTKc S_TKc S_TKc Pkinase PTKc_Jak_rpt2 PTKc_Trk SPS1 PTKc_EphR PTKc_Csk_like PTKc_Ror PTKc_Fes_like PTKc_Srm_Brk PTKc_InsR_like PTKc_Frk_like PTKc_S…	'signalling.receptor kinases.S-locus glycoprotein like'	'30.2.24'	258	482	253.5	584
LOC_Os11g03840	'moderately similar to ( 272) AT1G34300 | Symbols: | lectin protein kinase family protein | chr1:12503450-12505939 FORWARDhighly similar to ( 775) KPRO_MAIZE Putative receptor protein kinase ZmPK1 precursor (EC 2.7.11.1) - Zea mays (Maize) Pkinase S_TKc S_TKc TyrKc Pkinase_Tyr PTKc SPS1 PTKc_Src_like PTKc_Trk PTKc_Jak_rpt2 PTKc_Csk_like PTKc_EphR PTKc_Itk PTKc_Srm_Brk PTKc_EphR_A2 PTKc_EGFR_like …	'signalling.receptor kinases.S-locus glycoprotein like'	'30.2.24'	59	8	59.5	19
LOC_Os10g18260	'moderately similar to ( 370) AT4G23180 | Symbols: CRK10, RLK4 | CRK10 (CYSTEINE-RICH RLK10); ATP binding / kinase/ protein kinase/ protein serine/threonine kinase/ protein tyrosine kinase | chr4:12138171-12140780 FORWARDweakly similar to ( 197) PSKR_DAUCA Phytosulfokine receptor precursor (EC 2.7.11.1) (Phytosulfokine LRR receptor kinase) - Daucus carota (Carrot) Pkinase_Tyr TyrKc PTKc S_TKc Pki…	'signalling.receptor kinases.S-locus glycoprotein like'	'30.2.24'	7.5	4	18	4
LOC_Os04g53998	'highly similar to ( 582) AT4G21390 | Symbols: B120 | B120; ATP binding / protein kinase/ protein serine/threonine kinase/ sugar binding | chr4:11394458-11397474 REVERSEmoderately similar to ( 222) SLSG3_BRAOL S-locus-specific glycoprotein S13 precursor (SLSG-13) (Fragment) - Brassica oleracea (Wild cabbage) TyrKc Pkinase_Tyr PTKc Pkinase S_TKc S_TKc PTKc_Src_like PTKc_Frk_like PTKc_Jak_rpt2 PTKc…	'signalling.receptor kinases.S-locus glycoprotein like'	'30.2.24'	218	175.5	276.5	178
LOC_Os01g48020	'moderately similar to ( 312) AT1G34300 | Symbols: | lectin protein kinase family protein | chr1:12503450-12505939 FORWARDhighly similar to ( 612) KPRO_MAIZE Putative receptor protein kinase ZmPK1 precursor (EC 2.7.11.1) - Zea mays (Maize) Pkinase S_TKc S_TKc TyrKc Pkinase_Tyr PTKc SPS1 PTKc_Src_like PTKc_Frk_like PTKc_EGFR_like B_lectin PTKc_Csk_like B_lectin PTKc_Tec_like PTKc_Trk PTKc_Srm_Brk …	'signalling.receptor kinases.S-locus glycoprotein like'	'30.2.24'	4	4	11	4
LOC_Os07g35330	'moderately similar to ( 352) AT4G21410 | Symbols: | protein kinase family protein | chr4:11402463-11405025 REVERSEweakly similar to ( 189) RPK1_IPONI Receptor-like protein kinase precursor (EC 2.7.11.1) - Ipomoea nil (Japanese morning glory) (Pharbitis nil) TyrKc Pkinase Pkinase_Tyr PTKc S_TKc S_TKc PTKc_Srm_Brk SPS1 PTKc_Src_like PTKc_Jak_rpt2 PTKc_EGFR_like PTKc_EphR PTKc_Ror PTKc_Trk PTKc_Csk…	'signalling.receptor kinases.S-locus glycoprotein like'	'30.2.24'	33	28.5	52	29
LOC_Os04g54070	'highly similar to ( 671) AT4G21380 | Symbols: ARK3 | ARK3 (A. THALIANA RECEPTOR KINASE 3); kinase/ transmembrane receptor protein serine/threonine kinase | chr4:11389219-11393090 REVERSEmoderately similar to ( 317) SLSG6_BRAOL S-locus-specific glycoprotein S6 precursor (SLSG-6) - Brassica oleracea (Wild cabbage) Pkinase_Tyr TyrKc PTKc S_TKc Pkinase S_TKc S_locus_glycop PTKc_Jak_rpt2 B_lectin PTK…	'signalling.receptor kinases.S-locus glycoprotein like'	'30.2.24'	4.5	1.5	11	2
LOC_Os05g07450	'highly similar to ( 551) AT2G19130 | Symbols: | S-locus lectin protein kinase family protein | chr2:8293789-8296275 FORWARDmoderately similar to ( 238) KPRO_MAIZE Putative receptor protein kinase ZmPK1 precursor (EC 2.7.11.1) - Zea mays (Maize) Pkinase S_TKc S_TKc TyrKc Pkinase_Tyr PTKc PTKc_Frk_like PTKc_EphR PTKc_Src_like PTKc_Csk_like SPS1 PTKc_Trk PTKc_Srm_Brk PTKc_Lck_Blk PTKc_Itk PTKc_DDR …	'signalling.receptor kinases.S-locus glycoprotein like'	'30.2.24'	0.5	1	1	6
LOC_Os12g16540	'weakly similar to ( 104) AT1G21240 | Symbols: WAK3 | WAK3 (wall associated kinase 3); kinase/ protein serine/threonine kinase | chr1:7434303-7436702 FORWARD protein|OsWAK124 - OsWAK receptor-like protein OsWAK-RLP, expressed'	'signalling.receptor kinases.wall associated kinase'	'30.2.25'	71.5	38.5	110.5	53
LOC_Os04g45170	'moderately similar to ( 432) AT1G63430 | Symbols: | leucine-rich repeat transmembrane protein kinase, putative | chr1:23522896-23526451 FORWARDweakly similar to ( 117) PSKR_DAUCA Phytosulfokine receptor precursor (EC 2.7.11.1) (Phytosulfokine LRR receptor kinase) - Daucus carota (Carrot) protein|leucine-rich repeat family protein, putative, expressed'	'signalling.receptor kinases.leucine rich repeat III'	'30.2.3'	88	63.5	128.5	62
LOC_Os11g31540	'weakly similar to ( 197) AT1G34210 | Symbols: SERK2, ATSERK2 | SERK2 (SOMATIC EMBRYOGENESIS RECEPTOR-LIKE KINASE 2); kinase | chr1:12459078-12462752 FORWARDweakly similar to ( 134) RPK1_IPONI Receptor-like protein kinase precursor (EC 2.7.11.1) - Ipomoea nil (Japanese morning glory) (Pharbitis nil) protein|BRASSINOSTEROID INSENSITIVE 1-associated receptor kinase 1 precursor, putative, expressed'	'signalling.receptor kinases.leucine rich repeat III'	'30.2.3'	5.5	9.5	32	9
LOC_Os05g16930	'highly similar to ( 791) AT1G56130 | Symbols: | leucine-rich repeat family protein / protein kinase family protein | chr1:20994931-21000887 REVERSEweakly similar to ( 192) NORK_PEA Nodulation receptor kinase precursor (EC 2.7.11.1) - Pisum sativum (Garden pea) TyrKc S_TKc Pkinase_Tyr PTKc S_TKc Pkinase PTKc_Jak_rpt2 PTKc_Csk_like PTKc_EphR PTKc_Srm_Brk PTKc_EGFR_like PTKc_Trk PTKc_Src_like PTKc_…	'signalling.receptor kinases.leucine rich repeat VIII-2'	'30.2.8.2'	328.5	200.5	406.5	247
LOC_Os05g16740	'highly similar to ( 933) AT1G56130 | Symbols: | leucine-rich repeat family protein / protein kinase family protein | chr1:20994931-21000887 REVERSEmoderately similar to ( 207) NORK_MEDTR Nodulation receptor kinase precursor (EC 2.7.11.1) (Does not make infections protein 2) (Symbiosis receptor-like kinase) (MtSYMRK) - Medicago truncatula (Barrel medic) TyrKc S_TKc Pkinase_Tyr S_TKc PTKc Pkinase …	'signalling.receptor kinases.leucine rich repeat VIII-2'	'30.2.8.2'	172.5	36.5	233	43.5
LOC_Os05g17604	'highly similar to ( 913) AT1G56130 | Symbols: | leucine-rich repeat family protein / protein kinase family protein | chr1:20994931-21000887 REVERSEmoderately similar to ( 207) NORK_PEA Nodulation receptor kinase precursor (EC 2.7.11.1) - Pisum sativum (Garden pea) TyrKc S_TKc PTKc Pkinase_Tyr S_TKc Pkinase PTKc_EphR PTKc_Jak_rpt2 PTKc_Trk PTKc_Srm_Brk PTKc_Csk_like PTKc_Src_like PTKc_EGFR_like P…	'signalling.receptor kinases.leucine rich repeat VIII-2'	'30.2.8.2'	21.5	13.5	39	15.5
LOC_Os08g10310	'highly similar to ( 943) AT1G56130 | Symbols: | leucine-rich repeat family protein / protein kinase family protein | chr1:20994931-21000887 REVERSEmoderately similar to ( 212) NORK_PEA Nodulation receptor kinase precursor (EC 2.7.11.1) - Pisum sativum (Garden pea) TyrKc PTKc Pkinase_Tyr S_TKc S_TKc Pkinase PTKc_EphR PTKc_Trk PTKc_Jak_rpt2 PTKc_Csk_like PTKc_Srm_Brk PTKc_EGFR_like PTKc_Src_like P…	'signalling.receptor kinases.leucine rich repeat VIII-2'	'30.2.8.2'	13	10	38	8.5
LOC_Os03g16950	'weakly similar to ( 183) AT5G48540 | Symbols: | 33 kDa secretory protein-related | chr5:19669096-19669887 REVERSE protein|cysteine-rich repeat secretory protein 55 precursor, putative, expressed'	'signalling.receptor kinases.misc'	'30.2.99'	21.5	123.5	40	226.5
LOC_Os04g56430	'very weakly similar to (94.4) AT4G05200 | Symbols: | protein kinase family protein | chr4:2679793-2682309 REVERSE protein|cysteine-rich receptor-like protein kinase, putative, expressed'	'signalling.receptor kinases.misc'	'30.2.99'	38.5	1241	117	2587
LOC_Os04g01874	'moderately similar to ( 259) AT3G53810 | Symbols: | lectin protein kinase, putative | chr3:19933153-19935186 REVERSEweakly similar to ( 176) PSKR_DAUCA Phytosulfokine receptor precursor (EC 2.7.11.1) (Phytosulfokine LRR receptor kinase) - Daucus carota (Carrot) TyrKc PTKc Pkinase Pkinase_Tyr S_TKc S_TKc PTKc_Jak_rpt2 PTKc_Src_like PTKc_Trk PTKc_Srm_Brk PTKc_Frk_like PTKc_Csk_like SPS1 PTKc_DDR P…	'signalling.receptor kinases.misc'	'30.2.99'	35	94.5	61	93.5
LOC_Os05g44930	'highly similar to ( 664) AT4G29990 | Symbols: | light repressible receptor protein kinase | chr4:14665802-14669438 REVERSEmoderately similar to ( 332) NORK_MEDTR Nodulation receptor kinase precursor (EC 2.7.11.1) (Does not make infections protein 2) (Symbiosis receptor-like kinase) (MtSYMRK) - Medicago truncatula (Barrel medic) Pkinase_Tyr S_TKc Pkinase TyrKc PTKc S_TKc SPS1 PTKc_Frk_like PTKc_C…	'signalling.receptor kinases.misc'	'30.2.99'	0	3	35.5	2.5
LOC_Os11g47300	'highly similar to ( 507) AT5G46330 | Symbols: FLS2 | FLS2 (FLAGELLIN-SENSITIVE 2); ATP binding / kinase/ protein binding / protein serine/threonine kinase/ transmembrane receptor protein serine/threonine kinase | chr5:18791802-18795407 FORWARDmoderately similar to ( 434) RPK1_IPONI Receptor-like protein kinase precursor (EC 2.7.11.1) - Ipomoea nil (Japanese morning glory) (Pharbitis nil) S_TKc S…	'signalling.receptor kinases.misc'	'30.2.99'	210	851	290	815.5
LOC_Os04g55760	'moderately similar to ( 395) AT1G21240 | Symbols: WAK3 | WAK3 (wall associated kinase 3); kinase/ protein serine/threonine kinase | chr1:7434303-7436702 FORWARDweakly similar to ( 197) NORK_MEDTR Nodulation receptor kinase precursor (EC 2.7.11.1) (Does not make infections protein 2) (Symbiosis receptor-like kinase) (MtSYMRK) - Medicago truncatula (Barrel medic) TyrKc S_TKc Pkinase Pkinase_Tyr S_…	'signalling.receptor kinases.misc'	'30.2.99'	3.5	23	9.5	23.5
LOC_Os05g48660	'moderately similar to ( 399) AT4G18640 | Symbols: MRH1 | MRH1 (morphogenesis of root hair 1); ATP binding / protein binding / protein kinase/ protein serine/threonine kinase/ protein tyrosine kinase | chr4:10260481-10263577 FORWARDweakly similar to ( 110) NORK_MEDTR Nodulation receptor kinase precursor (EC 2.7.11.1) (Does not make infections protein 2) (Symbiosis receptor-like kinase) (MtSYMRK) …	'signalling.receptor kinases.misc'	'30.2.99'	188.5	358.5	263.5	392.5
LOC_Os04g12060	'weakly similar to ( 136) AT3G22060 | Symbols: | receptor protein kinase-related | chr3:7771065-7772137 FORWARD protein|retrotransposon protein, putative, unclassified, expressed'	'signalling.receptor kinases.misc'	'30.2.99'	18	7	35	8
LOC_Os09g18360	'moderately similar to ( 498) AT1G51860 | Symbols: | leucine-rich repeat protein kinase, putative | chr1:19257634-19261479 REVERSEmoderately similar to ( 211) NORK_MEDTR Nodulation receptor kinase precursor (EC 2.7.11.1) (Does not make infections protein 2) (Symbiosis receptor-like kinase) (MtSYMRK) - Medicago truncatula (Barrel medic) Pkinase_Tyr PTKc TyrKc S_TKc S_TKc Pkinase PTKc_Src_like PTKc…	'signalling.receptor kinases.misc'	'30.2.99'	8	1.5	22.5	1.5
LOC_Os03g16960	'weakly similar to ( 194) AT5G48540 | Symbols: | 33 kDa secretory protein-related | chr5:19669096-19669887 REVERSE protein|cysteine-rich repeat secretory protein 55 precursor, putative, expressed'	'signalling.receptor kinases.misc'	'30.2.99'	2	147	3.5	285
LOC_Os01g02290	'moderately similar to ( 327) AT5G38260 | Symbols: | serine/threonine protein kinase, putative | chr5:15283692-15285837 REVERSEweakly similar to ( 196) KPRO_MAIZE Putative receptor protein kinase ZmPK1 precursor (EC 2.7.11.1) - Zea mays (Maize) TyrKc Pkinase_Tyr PTKc S_TKc Pkinase S_TKc PTKc_Abl PTKc_Src_like PTKc_Csk_like PTKc_EGFR_like PTKc_Jak_rpt2 PTKc_EphR SPS1 PTKc_Srm_Brk PTKc_Syk_like PTK…	'signalling.receptor kinases.misc'	'30.2.99'	37	82.5	32	128.5
LOC_Os01g49910	'moderately similar to ( 305) AT3G47570 | Symbols: | leucine-rich repeat transmembrane protein kinase, putative | chr3:17527611-17530748 FORWARDmoderately similar to ( 211) PSKR_DAUCA Phytosulfokine receptor precursor (EC 2.7.11.1) (Phytosulfokine LRR receptor kinase) - Daucus carota (Carrot) Pkinase_Tyr TyrKc PTKc Pkinase S_TKc S_TKc PTKc_Srm_Brk PTKc_Src_like PTKc_Jak_rpt2 PTKc_Trk PTKc_Csk_lik…	'signalling.receptor kinases.misc'	'30.2.99'	30.5	83.5	57	82.5
LOC_Os07g31190	'moderately similar to ( 235) AT1G21270 | Symbols: WAK2 | WAK2; ATP binding / calcium ion binding / protein kinase/ protein serine/threonine kinase | chr1:7444997-7447345 FORWARDweakly similar to ( 167) KPRO_MAIZE Putative receptor protein kinase ZmPK1 precursor (EC 2.7.11.1) - Zea mays (Maize) Pkinase_Tyr S_TKc Pkinase S_TKc PTKc TyrKc PTKc_Fes_like SPS1 PTKc_Trk PTKc_Src_like PTKc_Jak_rpt2 PTKc…	'signalling.receptor kinases.misc'	'30.2.99'	0	0	2.5	0
LOC_Os12g36110	'weakly similar to ( 196) AT5G57580 | Symbols: | calmodulin-binding protein | chr5:23314994-23317683 REVERSECalmodulin_bind protein|calmodulin binding protein, putative, expressed'	'signalling.calcium'	'30.3'	275.5	202	503	340.5
LOC_Os02g46090	'highly similar to ( 860) AT2G17290 | Symbols: CPK6, ATCDPK3 | CPK6 (CALCIUM-DEPENDENT PROTEIN KINASE 6); ATP binding / calcium ion binding / calmodulin-dependent protein kinase/ kinase/ protein kinase/ protein serine/threonine kinase | chr2:7517005-7519239 FORWARDhighly similar to ( 746) CDPK3_ORYSA Calcium-dependent protein kinase, isoform 11 (EC 2.7.11.1) (CDPK 11) - Oryza sativa (Rice) S_TKc …	'signalling.calcium'	'30.3'	228	157	325.5	213
LOC_Os05g50810	'highly similar to ( 765) AT4G23650 | Symbols: CDPK6, CPK3 | CDPK6 (CALCIUM-DEPENDENT PROTEIN KINASE 6); ATP binding / calcium ion binding / calmodulin-dependent protein kinase/ kinase/ protein kinase/ protein serine/threonine kinase | chr4:12324967-12327415 REVERSEhighly similar to ( 669) CDPK2_ORYSA Calcium-dependent protein kinase, isoform 2 (EC 2.7.11.1) (CDPK 2) - Oryza sativa (Rice) S_TKc S…	'signalling.calcium'	'30.3'	567	1109.5	702.5	1310
LOC_Os04g49510	'highly similar to ( 865) AT4G35310 | Symbols: CPK5, ATCPK5 | CPK5 (calmodulin-domain protein kinase 5); ATP binding / calcium ion binding / calmodulin-dependent protein kinase/ kinase/ protein kinase/ protein serine/threonine kinase | chr4:16802436-16804628 FORWARDhighly similar to ( 747) CDPK3_ORYSA Calcium-dependent protein kinase, isoform 11 (EC 2.7.11.1) (CDPK 11) - Oryza sativa (Rice) S_TKc…	'signalling.calcium'	'30.3'	1477	2932.5	2149	4287.5
LOC_Os05g02940	'highly similar to ( 614) AT1G07810 | Symbols: ECA1, ATECA1, ACA3 | ECA1 (ER-TYPE CA2+-ATPASE 1); calcium-transporting ATPase | chr1:2416681-2420572 FORWARDweakly similar to ( 144) ACA6_ORYSA Probable calcium-transporting ATPase 6, plasma membrane-type (EC 3.6.3.8) (Ca(2+)-ATPase isoform 6) - Oryza sativa (Rice) MgtA Cation_ATPase_C PRK10517 ZntA protein|calcium-transporting ATPase 2, endoplasmic…	'signalling.calcium'	'30.3'	306.5	606.5	412	708.5
LOC_Os02g03020	'weakly similar to ( 111) AT2G46600 | Symbols: | calcium-binding protein, putative | chr2:19136070-19136477 FORWARD protein|EF hand family protein, putative, expressed'	'signalling.calcium'	'30.3'	480.5	1192	704	1382
LOC_Os03g53200	'weakly similar to ( 175) AT2G27030 | Symbols: CAM5 | CAM5 (CALMODULIN 5); calcium ion binding | chr2:11532719-11533060 FORWARDweakly similar to ( 177) CALM3_PETHY Calmodulin-related protein - Petunia hybrida (Petunia) FRQ1 protein|OsCML4 - Calmodulin-related calcium sensor protein, expressed'	'signalling.calcium'	'30.3'	218	769.5	299	879.5
LOC_Os11g04560	'very weakly similar to (85.1) AT3G10190 | Symbols: | calmodulin, putative | chr3:3155309-3155938 FORWARD protein|calmodulin-like protein 1, putative, expressed'	'signalling.calcium'	'30.3'	8	33.5	6.5	69.5
LOC_Os06g46950	'very weakly similar to (95.1) AT2G46600 | Symbols: | calcium-binding protein, putative | chr2:19136070-19136477 FORWARD protein|EF hand family protein, putative, expressed'	'signalling.calcium'	'30.3'	118.5	318	148.5	612.5
LOC_Os05g31620	'weakly similar to ( 126) AT1G24620 | Symbols: | polcalcin, putative / calcium-binding pollen allergen, putative | chr1:8723893-8724453 REVERSEvery weakly similar to (94.0) CALM_CHLRE Calmodulin (CaM) - Chlamydomonas reinhardtii FRQ1 protein|OsCML15 - Calmodulin-related calcium sensor protein, expressed'	'signalling.calcium'	'30.3'	48	383.5	41	639
LOC_Os01g72530	'weakly similar to ( 114) AT1G76650 | Symbols: CML38 | calcium-binding EF hand family protein | chr1:28766909-28767442 REVERSE protein|OsCML31 - Calmodulin-related calcium sensor protein, expressed'	'signalling.calcium'	'30.3'	23.5	129	30	442
LOC_Os07g42160	'highly similar to ( 541) AT1G54130 | Symbols: RSH3, AT-RSH3, ATRSH3 | RSH3 (RELA/SPOT HOMOLOG 3); GTP diphosphokinase | chr1:20211177-20213761 FORWARD SpoT PRK11092 relA RelA_SpoT protein|HD domain containing protein, putative, expressed'	'signalling.calcium'	'30.3'	162	712.5	198.5	938
LOC_Os01g38980	'moderately similar to ( 450) AT2G26190 | Symbols: | calmodulin-binding family protein | chr2:11147901-11150082 REVERSE protein|calmodulin-binding protein, putative, expressed'	'signalling.calcium'	'30.3'	960.5	805	941.5	1094.5
LOC_Os03g18960	'moderately similar to ( 323) AT4G25800 | Symbols: | calmodulin-binding protein | chr4:13125224-13127765 FORWARDCalmodulin_bind protein|calmodulin binding protein, putative, expressed'	'signalling.calcium'	'30.3'	1	0.5	5	1
LOC_Os01g04330	'weakly similar to ( 128) AT5G37770 | Symbols: TCH2, CML24 | TCH2 (TOUCH 2); calcium ion binding | chr5:14999075-14999560 REVERSEweakly similar to ( 105) CALM_CHLRE Calmodulin (CaM) - Chlamydomonas reinhardtii FRQ1 protein|OsCML16 - Calmodulin-related calcium sensor protein, expressed'	'signalling.calcium'	'30.3'	394.5	479.5	383	701.5
LOC_Os02g26720	'moderately similar to ( 228) AT5G16760 | Symbols: | inositol 1,3,4-trisphosphate 5/6-kinase | chr5:5509890-5510849 FORWARDmoderately similar to ( 269) ITPK1_MAIZE Inositol-tetrakisphosphate 1-kinase 1 (EC 2.7.1.134) (Inositol-triphosphate 5/6-kinase 1) (EC 2.7.1.159) (Inositol 1,3,4-trisphosphate 5/6-kinase 1) (Ins(1,3,4)P(3) 5/6-kinase 1) (ZmIpk) (Low phytic acid protein 2) - Zea mays (Maize)In…	'signalling.phosphinositides.inositol-1,3,4-trisphosphate 5/6-kinase'	'30.4.5'	0	159.5	1.5	325.5
LOC_Os10g01480	'moderately similar to ( 387) AT4G08170 | Symbols: | inositol 1,3,4-trisphosphate 5/6-kinase family protein | chr4:5163707-5166094 REVERSEmoderately similar to ( 241) ITPK1_MAIZE Inositol-tetrakisphosphate 1-kinase 1 (EC 2.7.1.134) (Inositol-triphosphate 5/6-kinase 1) (EC 2.7.1.159) (Inositol 1,3,4-trisphosphate 5/6-kinase 1) (Ins(1,3,4)P(3) 5/6-kinase 1) (ZmIpk) (Low phytic acid protein 2) - Zea…	'signalling.phosphinositides.inositol-1,3,4-trisphosphate 5/6-kinase'	'30.4.5'	174	267	327	317
LOC_Os01g68540	'moderately similar to ( 220) AT3G07880 | Symbols: | Rho GDP-dissociation inhibitor family protein | chr3:2514175-2515544 FORWARD Rho_GDI protein|rho GDP-dissociation inhibitor 1, putative, expressed'	'signalling.G-proteins'	'30.5'	4.5	19	11	12
LOC_Os06g49430	'highly similar to ( 752) AT3G18040 | Symbols: MPK9 | MPK9 (MAP KINASE 9); MAP kinase | chr3:6175741-6178150 FORWARDnearly identical (1094) MPK12_ORYSA Mitogen-activated protein kinase 12 (EC 2.7.11.24) (MAP kinase 12) (OsBWMK1) (Blast- and wound-induced MAP kinase 1) (MAP kinase 1) (OsMAPK1) - Oryza sativa (Rice) S_TKc S_TKc Pkinase SPS1 Pkinase_Tyr TyrKc PTKc PTKc_Jak_rpt2 PTKc_EphR PTKc_Src_li…	'signalling.MAP kinases'	'30.6'	1110	1837.5	1390.5	2102.5
LOC_Os04g38870	'moderately similar to ( 389) AT3G02520 | Symbols: GRF7, GF14 NU | GRF7 (GENERAL REGULATORY FACTOR 7); protein binding / protein phosphorylated amino acid binding | chr3:526800-527915 REVERSEmoderately similar to ( 451) 14332_ORYSA 14-3-3-like protein GF14-B (G-box factor 14-3-3 homolog B) - Oryza sativa (Rice) 14-3-3 14_3_3 BMH1 protein|14-3-3 protein, putative, expressed'	'signalling.14-3-3 proteins'	'30.7'	3213	2779	4072	2663.5
LOC_Os08g37490	'moderately similar to ( 314) AT1G78300 | Symbols: GRF2, 14-3-3OMEGA, GF14 OMEGA | GRF2 (GENERAL REGULATORY FACTOR 2); protein binding / protein phosphorylated amino acid binding | chr1:29461883-29463052 FORWARDmoderately similar to ( 380) 14331_ORYSA 14-3-3-like protein GF14-A (G-box factor 14-3-3 homolog A) - Oryza sativa (Rice) 14-3-3 14_3_3 BMH1 protein|14-3-3 protein, putative, expressed'	'signalling.14-3-3 proteins'	'30.7'	1719	2862.5	1946	3425
LOC_Os01g61990	'highly similar to ( 545) AT3G12360 | Symbols: ITN1 | ITN1 (INCREASED TOLERANCE TO NACL); protein binding | chr3:3934146-3936495 FORWARD ANK protein|ankyrin repeat-containing protein, putative, expressed'	'cell.organisation'	'31.1'	265	608.5	352.5	875
LOC_Os01g09800	'moderately similar to ( 428) AT1G64280 | Symbols: NPR1, SAI1, NIM1, ATNPR1 | NPR1 (NONEXPRESSER OF PR GENES 1); protein binding / transcription activator | chr1:23853329-23855407 REVERSE protein|BTBA1 - Bric-a-Brac,Tramtrack, Broad Complex BTB domain with Ankyrin repeat region, expressed'	'cell.organisation'	'31.1'	217	154	290.5	195
LOC_Os09g15950	'weakly similar to ( 138) AT4G03500 | Symbols: | ankyrin repeat family protein | chr4:1553453-1556571 FORWARD ANK protein|expressed protein'	'cell.organisation'	'31.1'	43	137.5	64	172
LOC_Os01g46580	'moderately similar to ( 426) AT1G30825 | Symbols: ARPC2A, DIS2 | DIS2 (DISTORTED TRICHOMES 2); structural molecule | chr1:10961106-10962999 FORWARD P34-Arc protein|actin-related protein 2/3 complex subunit 2, putative, expressed'	'cell.organisation'	'31.1'	288	706	318	949.5
LOC_Os05g23320	'moderately similar to ( 482) AT3G01750 | Symbols: | ankyrin repeat family protein | chr3:270615-272691 FORWARD ANK protein|expressed protein'	'cell.organisation'	'31.1'	222	704	209	865.5
LOC_Os11g23220	'very weakly similar to (88.2) AT1G50360 | Symbols: VIIIA, ATVIIIA | VIIIA; motor | chr1:18650688-18657106 FORWARD protein|myosin, putative, expressed'	'cell.organisation'	'31.1'	0.5	0	3.5	0
LOC_Os04g28420	'highly similar to ( 688) AT3G25230 | Symbols: ROF1, ATFKBP62, FKBP62 | ROF1 (ROTAMASE FKBP 1); FK506 binding / calmodulin binding / peptidyl-prolyl cis-trans isomerase | chr3:9188257-9191175 FORWARDhighly similar to ( 661) FKB70_WHEAT 70 kDa peptidyl-prolyl isomerase (EC 5.2.1.8) (Peptidyl-prolyl cis-trans isomerase) (PPIase) (Rotamase) - Triticum aestivum (Wheat) FKBP_C FkpA PRK10902 PRK11570 p…	'cell.cycle.peptidylprolyl isomerase'	'31.3.1'	104	492.5	139	467
LOC_Os03g57310	'moderately similar to ( 293) AT3G11820 | Symbols: SYP121, AT-SYR1, ATSYP121, SYR1, ATSYR1, PEN1 | SYP121 (SYNTAXIN OF PLANTS 121); SNAP receptor/ protein anchor | chr3:3729540-3730868 REVERSE SynN COG5074 protein|syntaxin, putative, expressed'	'cell.vesicle transport'	'31.4'	78	179.5	81	286
LOC_Os01g67810	'weakly similar to ( 109) AT5G50380 | Symbols: ATEXO70F1 | ATEXO70F1 (exocyst subunit EXO70 family protein F1); protein binding | chr5:20516382-20518433 REVERSE Exo70 protein|transposon protein, putative, unclassified, expressed'	'cell.vesicle transport'	'31.4'	162	64	188.5	161.5
LOC_Os06g14450	'moderately similar to ( 221) AT5G50380 | Symbols: ATEXO70F1 | ATEXO70F1 (exocyst subunit EXO70 family protein F1); protein binding | chr5:20516382-20518433 REVERSE Exo70 protein|exo70 exocyst complex subunit family protein, putative, expressed'	'cell.vesicle transport'	'31.4'	192.5	227.5	235	331
LOC_Os02g50340	'highly similar to ( 540) AT1G14780 | Symbols: | FUNCTIONS IN: molecular_function unknown; INVOLVED IN: biological_process unknown; LOCATED IN: cellular_component unknown; EXPRESSED IN: 13 plant structures; EXPRESSED DURING: 6 growth stages; CONTAINS InterPro DOMAIN/s: Membrane attack complex component/perforin/complement C9 (InterPro:IPR001862); BEST Arabidopsis thaliana protein match is: unknow…	'cell.cell death.plants'	'31.5.1'	228.5	612.5	240	756
LOC_Os05g48360	'highly similar to ( 568) AT1G28380 | Symbols: NSL1 | NSL1 (necrotic spotted lesions 1) | chr1:9963696-9966060 FORWARD protein|membrane attack complex component/perforin/complement C9, putative, expressed'	'cell.cell death.plants'	'31.5.1'	404	659.5	514	550.5
LOC_Os01g54510	'highly similar to ( 681) AT1G29690 | Symbols: CAD1 | CAD1 (constitutively activated cell death 1) | chr1:10379310-10381861 REVERSEMACPF MACPF protein|MAC/Perforin domain containing protein, putative, expressed'	'cell.cell death.plants'	'31.5.1'	506	650	522.5	785.5
LOC_Os01g55650	'highly similar to ( 956) AT5G04040 | Symbols: SDP1 | SDP1 (SUGAR-DEPENDENT1); triacylglycerol lipase | chr5:1090346-1093003 FORWARD RssA Patatin protein|phospholipase, patatin family, putative, expressed'	'development.storage proteins'	'33.1'	354	960.5	397.5	1130.5
LOC_Os08g37210	'moderately similar to ( 469) AT2G26560 | Symbols: PLP2, PLA IIA, PLA2A | PLA2A (PHOSPHOLIPASE A 2A); lipase/ nutrient reservoir | chr2:11293912-11295708 REVERSEmoderately similar to ( 273) PAT5_SOLTU Patatin T5 precursor (Potato tuber protein) - Solanum tuberosum (Potato) Patatin COG3621 protein|patatin, putative, expressed'	'development.storage proteins'	'33.1'	2	7.5	2	18.5
LOC_Os07g34040	'protein|harpin-induced protein 1 domain containing protein, expressed'	'development.late embryogenesis abundant'	'33.2'	7.5	0	16	0.5
LOC_Os04g49980	'protein|late embryogenesis abundant group 1, putative, expressed'	'development.late embryogenesis abundant'	'33.2'	22	1881.5	27.5	2589
LOC_Os06g02040	'protein|late embryogenesis abundant group 1, putative, expressed'	'development.late embryogenesis abundant'	'33.2'	0	68	0	117
LOC_Os05g50710	'weakly similar to ( 184) AT2G46140 | Symbols: | late embryogenesis abundant protein, putative / LEA protein, putative | chr2:18959163-18960362 FORWARDweakly similar to ( 199) LEA14_GOSHI Late embryogenesis abundant protein Lea14-A - Gossypium hirsutum (Upland cotton)LEA_2 protein|late embryogenesis abundant protein, putative, expressed'	'development.late embryogenesis abundant'	'33.2'	838	478.5	780.5	617
LOC_Os08g23870	'protein|late embryogenesis abundant group 1, putative, expressed'	'development.late embryogenesis abundant'	'33.2'	6	1494.5	8.5	2205.5
LOC_Os01g12580	'weakly similar to ( 183) AT1G01470 | Symbols: LEA14, LSR3 | LEA14 (LATE EMBRYOGENESIS ABUNDANT 14) | chr1:172295-172826 REVERSEmoderately similar to ( 206) LEA14_GOSHI Late embryogenesis abundant protein Lea14-A - Gossypium hirsutum (Upland cotton)LEA_2 protein|late embryogenesis abundant protein, putative, expressed'	'development.late embryogenesis abundant'	'33.2'	2	106.5	1.5	151.5
LOC_Os12g06210	'Hin1 protein|harpin-induced protein 1 domain containing protein, expressed'	'development.late embryogenesis abundant'	'33.2'	0	1	2.5	0
LOC_Os05g01680	'moderately similar to ( 264) AT3G19430 | Symbols: | late embryogenesis abundant protein-related / LEA protein-related | chr3:6736382-6738330 REVERSERoot_cap protein|RCLEA7 - Root cap and Late embryogenesis related family protein precursor, expressed'	'development.late embryogenesis abundant'	'33.2'	0	2.5	0	8
LOC_Os12g03370	'weakly similar to ( 117) AT2G27080 | Symbols: | harpin-induced protein-related / HIN1-related / harpin-responsive protein-related | chr2:11566383-11567165 FORWARDHin1 protein|harpin-induced protein 1 domain containing protein, expressed'	'development.late embryogenesis abundant'	'33.2'	7	7	6.5	17
LOC_Os01g69830	'weakly similar to ( 112) AT5G50570 | Symbols: | squamosa promoter-binding protein, putative | chr5:20582555-20583791 REVERSEvery weakly similar to (84.7) SBP2_ANTMA Squamosa promoter-binding protein 2 - Antirrhinum majus (Garden snapdragon)SBP protein|OsSPL2 - SBP-box gene family member, expressed'	'development.squamosa promoter binding like (SPL)'	'33.3'	196	1144.5	177.5	1724
LOC_Os07g48450	'moderately similar to ( 247) AT1G69490 | Symbols: NAP, ANAC029, ATNAP | NAP (NAC-like, activated by AP3/PI); transcription factor | chr1:26122233-26123222 FORWARDmoderately similar to ( 212) NAC68_ORYSA NAC domain-containing protein 68 (ONAC068) - Oryza sativa (Rice)NAM protein|no apical meristem protein, putative, expressed'	'development.unspecified'	'33.99'	214	1457	399	2667.5
LOC_Os01g20206	'moderately similar to ( 281) AT2G41380 | Symbols: | embryo-abundant protein-related | chr2:17251981-17252886 FORWARD protein|methyltransferase, putative, expressed'	'development.unspecified'	'33.99'	3.5	65	9.5	97
LOC_Os07g12340	'moderately similar to ( 227) AT1G77450 | Symbols: anac032 | anac032 (Arabidopsis NAC domain containing protein 32); transcription factor | chr1:29100029-29100981 FORWARDmoderately similar to ( 427) NAC67_ORYSA NAC domain-containing protein 67 (ONAC067) - Oryza sativa (Rice)NAM protein|NAC domain-containing protein 67, putative, expressed'	'development.unspecified'	'33.99'	106.5	220	147.5	364
LOC_Os01g01430	'moderately similar to ( 211) AT1G61110 | Symbols: anac025 | anac025 (Arabidopsis NAC domain containing protein 25); transcription factor | chr1:22516730-22518055 FORWARDmoderately similar to ( 204) NAC48_ORYSA NAC domain-containing protein 48 (ONAC048) - Oryza sativa (Rice)NAM protein|No apical meristem protein, putative, expressed'	'development.unspecified'	'33.99'	6.5	31.5	14	53.5
LOC_Os04g52810	'weakly similar to ( 130) AT1G56010 | Symbols: NAC1, ANAC022 | NAC1; transcription factor | chr1:20946852-20949144 REVERSEweakly similar to ( 115) NAC77_ORYSA NAC domain-containing protein 77 (ONAC077) (ONAC300) - Oryza sativa (Rice)NAM protein|no apical meristem protein, putative, expressed'	'development.unspecified'	'33.99'	1	8.5	6.5	29.5
LOC_Os04g52540	'highly similar to ( 619) AT1G31280 | Symbols: AGO2 | AGO2 (argonaute 2); nucleic acid binding | chr1:11181777-11185112 FORWARD Piwi_ago-like Piwi Piwi_piwi-like_Euk Piwi-like PAZ PAZ_argonaute_like protein|retrotransposon protein, putative, unclassified, expressed'	'development.unspecified'	'33.99'	531.5	927	687.5	950.5
LOC_Os12g29330	'weakly similar to ( 161) AT5G13180 | Symbols: ANAC083 | ANAC083 (ARABIDOPSIS NAC DOMAIN CONTAINING PROTEIN 83); transcription factor | chr5:4196643-4197577 FORWARDweakly similar to ( 137) NAC68_ORYSA NAC domain-containing protein 68 (ONAC068) - Oryza sativa (Rice)NAM protein|no apical meristem protein, putative, expressed'	'development.unspecified'	'33.99'	576.5	2213	742	2514
LOC_Os05g43040	'moderately similar to ( 355) AT1G04770 | Symbols: | male sterility MS5 family protein | chr1:1336564-1337767 REVERSE protein|tetratricopeptide repeat domain containing protein, expressed'	'development.unspecified'	'33.99'	1096.5	261.5	1510	241
LOC_Os04g29550	'moderately similar to ( 260) RIP1_ORYSA Putative ripening-related protein 1 precursor - Oryza sativa (Rice) protein|RIPER2 - Ripening-related family protein precursor, expressed'	'development.unspecified'	'33.99'	55	5	109.5	4
LOC_Os12g41680	'moderately similar to ( 244) AT1G56010 | Symbols: NAC1, ANAC022 | NAC1; transcription factor | chr1:20946852-20949144 REVERSEweakly similar to ( 177) NAC77_ORYSA NAC domain-containing protein 77 (ONAC077) (ONAC300) - Oryza sativa (Rice)NAM protein|No apical meristem protein, putative, expressed'	'development.unspecified'	'33.99'	621	1738.5	767	1864.5
LOC_Os04g52550	'moderately similar to ( 490) AT1G31280 | Symbols: AGO2 | AGO2 (argonaute 2); nucleic acid binding | chr1:11181777-11185112 FORWARD Piwi_ago-like Piwi Piwi_piwi-like_Euk Piwi-like PAZ PAZ_argonaute_like protein|PAZ domain-containing protein, putative, expressed'	'development.unspecified'	'33.99'	4.5	43	11.5	58
LOC_Os09g25784	'weakly similar to ( 187) AT4G30420 | Symbols: | nodulin MtN21 family protein | chr4:14877069-14878914 FORWARD protein|auxin-induced protein 5NG4, putative, expressed'	'development.unspecified'	'33.99'	44	384.5	78	325.5
LOC_Os06g30370	'moderately similar to ( 204) AT1G18100 | Symbols: E12A11 | E12A11; phosphatidylethanolamine binding | chr1:6228049-6230110 REVERSEweakly similar to ( 148) CEN_ANTMA Protein CENTRORADIALIS - Antirrhinum majus (Garden snapdragon) RKIP PBP PEBP_RKIP protein|osMFT1 MFT-Like1 homologous to Mother of FT and TFL1 gene; contains Pfam profile PF01161: Phosphatidylethanolamine-binding protein, expressed'	'development.unspecified'	'33.99'	615	2076	756	2277
LOC_Os01g10680	'moderately similar to ( 250) AT1G53380 | Symbols: | unknown protein | chr1:19913341-19914702 REVERSEDUF641 protein|GIL1, putative, expressed'	'development.unspecified'	'33.99'	304.5	529.5	436	629.5
LOC_Os02g50174	'weakly similar to ( 169) AT1G70680 | Symbols: | caleosin-related family protein | chr1:26647341-26648541 FORWARDCaleosin protein|caleosin related protein, putative, expressed'	'development.unspecified'	'33.99'	860.5	457.5	1149.5	469.5
LOC_Os05g12320	'moderately similar to ( 214) AT5G53190 | Symbols: | nodulin MtN3 family protein | chr5:21572417-21574284 REVERSE protein|nodulin MtN3 family protein, putative, expressed'	'development.unspecified'	'33.99'	2.5	0	7.5	0
LOC_Os03g61040	'moderately similar to ( 265) AT5G58960 | Symbols: GIL1 | GIL1 (GRAVITROPIC IN THE LIGHT) | chr5:23806906-23808360 FORWARDDUF641 protein|GIL1, putative, expressed'	'development.unspecified'	'33.99'	88	39.5	130	29.5
LOC_Os07g39470	'highly similar to ( 527) AT5G48150 | Symbols: PAT1 | PAT1 (phytochrome a signal transduction 1); signal transducer/ transcription factor | chr5:19522497-19524053 REVERSEnearly identical (1062) CIGR2_ORYSA Chitin-inducible gibberellin-responsive protein 2 - Oryza sativa (Rice)GRAS protein|gibberellin response modulator protein, putative, expressed'	'development.unspecified'	'33.99'	2296.5	1173.5	2376	1445
LOC_Os03g24040	'moderately similar to ( 468) AT3G61790 | Symbols: | seven in absentia (SINA) family protein | chr3:22871974-22873543 REVERSEweakly similar to ( 149) SINAL_DROME Probable E3 ubiquitin-protein ligase sina-like CG13030 (EC 6.3.2.-) - Drosophila melanogaster (Fruit fly) Sina Sina protein|seven in absentia protein family domain containing protein, expressed'	'development.unspecified'	'33.99'	78	748	93	893
LOC_Os07g09010	'highly similar to ( 636) AT2G39210 | Symbols: | nodulin family protein | chr2:16366287-16368231 REVERSENodulin-like protein|nodulin, putative, expressed'	'development.unspecified'	'33.99'	277.5	974	273.5	1187.5
LOC_Os04g43200	'moderately similar to ( 315) AT2G33380 | Symbols: RD20 | RD20 (RESPONSIVE TO DESSICATION 20); calcium ion binding | chr2:14144984-14146374 REVERSECaleosin protein|caleosin related protein, putative, expressed'	'development.unspecified'	'33.99'	95	5189	82.5	6367
LOC_Os11g03300	'moderately similar to ( 243) AT1G69490 | Symbols: NAP, ANAC029, ATNAP | NAP (NAC-like, activated by AP3/PI); transcription factor | chr1:26122233-26123222 FORWARDmoderately similar to ( 222) NAC68_ORYSA NAC domain-containing protein 68 (ONAC068) - Oryza sativa (Rice)NAM protein|NAC domain transcription factor, putative, expressed'	'development.unspecified'	'33.99'	24.5	2562.5	33	3252.5
LOC_Os03g21060	'moderately similar to ( 257) AT1G69490 | Symbols: NAP, ANAC029, ATNAP | NAP (NAC-like, activated by AP3/PI); transcription factor | chr1:26122233-26123222 FORWARDmoderately similar to ( 221) NAC68_ORYSA NAC domain-containing protein 68 (ONAC068) - Oryza sativa (Rice)NAM protein|No apical meristem protein, putative, expressed'	'development.unspecified'	'33.99'	370	785	415.5	972.5
LOC_Os07g17330	'weakly similar to ( 123) AT3G48140 | Symbols: | senescence-associated protein, putative | chr3:17778471-17779299 FORWARDB12D protein|B12D protein, putative, expressed'	'development.unspecified'	'33.99'	56.5	169	78	229
LOC_Os01g72490	'weakly similar to ( 187) AT5G12330 | Symbols: LRP1 | LRP1 (LATERAL ROOT PRIMORDIUM 1); protein homodimerization | chr5:3987677-3989074 REVERSEDUF702 protein|LRP1, putative, expressed'	'development.unspecified'	'33.99'	49.5	186	45.5	264.5
LOC_Os12g03040	'moderately similar to ( 242) AT1G69490 | Symbols: NAP, ANAC029, ATNAP | NAP (NAC-like, activated by AP3/PI); transcription factor | chr1:26122233-26123222 FORWARDmoderately similar to ( 221) NAC68_ORYSA NAC domain-containing protein 68 (ONAC068) - Oryza sativa (Rice)NAM protein|no apical meristem protein, putative, expressed'	'development.unspecified'	'33.99'	173	2367.5	219	2772.5
LOC_Os10g14920	'moderately similar to ( 358) AT4G08290 | Symbols: | nodulin MtN21 family protein | chr4:5239088-5240861 FORWARD protein|integral membrane protein DUF6 containing protein, expressed'	'development.unspecified'	'33.99'	1066	2463.5	1133	2928.5
LOC_Os01g61460	'moderately similar to ( 489) AT3G55990 | Symbols: ESK1 | ESK1 (ESKIMO 1) | chr3:20780410-20782931 FORWARDDUF231 protein|leaf senescence related protein, putative, expressed'	'development.unspecified'	'33.99'	215.5	604	207	724
LOC_Os12g44060	'moderately similar to ( 469) AT2G28120 | Symbols: | nodulin family protein | chr2:11985934-11987667 FORWARDNodulin-like protein|nodulin, putative, expressed'	'development.unspecified'	'33.99'	872.5	520.5	927	637
LOC_Os07g48550	'moderately similar to ( 249) AT5G18270 | Symbols: ANAC087 | ANAC087; transcription factor | chr5:6041241-6042743 REVERSEmoderately similar to ( 218) NAC77_ORYSA NAC domain-containing protein 77 (ONAC077) (ONAC300) - Oryza sativa (Rice)NAM protein|no apical meristem protein, putative, expressed'	'development.unspecified'	'33.99'	576	7787.5	696	9394.5
LOC_Os07g37920	'moderately similar to ( 264) AT1G61110 | Symbols: anac025 | anac025 (Arabidopsis NAC domain containing protein 25); transcription factor | chr1:22516730-22518055 FORWARDmoderately similar to ( 232) NAC68_ORYSA NAC domain-containing protein 68 (ONAC068) - Oryza sativa (Rice)NAM protein|no apical meristem protein, putative, expressed'	'development.unspecified'	'33.99'	67.5	45.5	98.5	73
LOC_Os02g07730	'moderately similar to ( 348) AT5G44730 | Symbols: | haloacid dehalogenase-like hydrolase family protein | chr5:18045588-18046519 REVERSE COG1011 protein|haloacid dehalogenase-like hydrolase domain-containing protein 3, putative, expressed'	'development.unspecified'	'33.99'	51.5	105	76	85.5
LOC_Os04g45520	'weakly similar to ( 148) AT3G43630 | Symbols: | nodulin, putative | chr3:15538816-15539418 FORWARDweakly similar to ( 117) NO21_SOYBN Nodulin 21 (N-21) - Glycine max (Soybean) Nodulin-21 Nodulin-21_like_1 DUF125 Nodulin-21_like_2 protein|integral membrane protein, putative, expressed'	'development.unspecified'	'33.99'	2.5	15.5	7.5	14.5
LOC_Os03g06970	'moderately similar to ( 278) AT5G48850 | Symbols: ATSDI1 | ATSDI1 (SULPHUR DEFICIENCY-INDUCED 1); binding | chr5:19805576-19807699 REVERSE protein|tetratricopeptide repeat domain containing protein, expressed'	'development.unspecified'	'33.99'	18.5	38.5	47	55
LOC_Os01g65880	'moderately similar to ( 292) AT1G21460 | Symbols: | nodulin MtN3 family protein | chr1:7512030-7513281 REVERSE MtN3_slv protein|nodulin MtN3 family protein, putative, expressed'	'development.unspecified'	'33.99'	1485.5	1126.5	1455	1494
LOC_Os03g56580	'moderately similar to ( 253) AT2G43000 | Symbols: anac042 | anac042 (Arabidopsis NAC domain containing protein 42); transcription factor | chr2:17880617-17882584 REVERSEweakly similar to ( 179) NAC68_ORYSA NAC domain-containing protein 68 (ONAC068) - Oryza sativa (Rice)NAM protein|no apical meristem protein, putative, expressed'	'development.unspecified'	'33.99'	41.5	27.5	70	44.5
LOC_Os01g61010	'moderately similar to ( 305) AT2G30300 | Symbols: | nodulin-related | chr2:12919401-12921222 FORWARDNodulin-like protein|nodulin, putative, expressed'	'development.unspecified'	'33.99'	471.5	416	583	364.5
LOC_Os08g10080	'moderately similar to ( 231) AT1G56010 | Symbols: NAC1, ANAC022 | NAC1; transcription factor | chr1:20946852-20949144 REVERSEweakly similar to ( 176) NAC77_ORYSA NAC domain-containing protein 77 (ONAC077) (ONAC300) - Oryza sativa (Rice)NAM protein|no apical meristem protein, putative, expressed'	'development.unspecified'	'33.99'	1852.5	1862.5	2379	1817
LOC_Os06g50330	'moderately similar to ( 349) AT2G17840 | Symbols: ERD7 | ERD7 (EARLY-RESPONSIVE TO DEHYDRATION 7) | chr2:7755923-7757798 REVERSESenescence protein|senescence-associated protein, putative, expressed'	'development.unspecified'	'33.99'	652.5	779.5	611.5	978.5
LOC_Os01g64470	'very weakly similar to (94.4) AT2G35980 | Symbols: YLS9, NHL10, ATNHL10 | YLS9 (YELLOW-LEAF-SPECIFIC GENE 9) | chr2:15110635-15111318 FORWARDHin1 protein|harpin-induced protein 1 domain containing protein, expressed'	'development.unspecified'	'33.99'	12	20	21.5	75.5
LOC_Os09g25760	'moderately similar to ( 266) AT2G23810 | Symbols: TET8 | TET8 (TETRASPANIN8) | chr2:10135859-10137352 REVERSETetraspannin protein|tetraspanin family protein, putative, expressed'	'development.unspecified'	'33.99'	3326	4122	3715.5	5469
LOC_Os03g20949	'nearly identical (1501) AT5G04930 | Symbols: ALA1 | ALA1 (aminophospholipid ATPase1); ATPase, coupled to transmembrane movement of ions, phosphorylative mechanism | chr5:1445509-1449568 FORWARDvery weakly similar to (81.3) ACA1_ORYSA Calcium-transporting ATPase 1, plasma membrane-type (EC 3.6.3.8) (Ca(2+)-ATPase isoform 1) (Plastid envelope ATPase 1) - Oryza sativa (Rice) MgtA protein|phospholip…	'transport.p- and v-ATPases'	'34.1'	160.5	387	275.5	490.5
LOC_Os05g43790	'moderately similar to ( 409) AT1G34470 | Symbols: | permease-related | chr1:12604574-12606758 FORWARD DUF803 protein|DUF803 domain containing, putative, expressed'	'transport.nucleotides'	'34.10'	352.5	866	344.5	1025.5
LOC_Os01g20830	'protein|heavy metal-associated domain containing protein, expressed'	'transport.metal'	'34.12'	953.5	290	987.5	365.5
LOC_Os01g03914	'moderately similar to ( 469) AT1G79520 | Symbols: | cation efflux family protein | chr1:29912369-29914515 REVERSE Cation_efflux MMT1 protein|cation efflux family protein, putative, expressed'	'transport.metal'	'34.12'	704	4141	708.5	4971.5
LOC_Os04g46940	'nearly identical (1300) AT1G63440 | Symbols: HMA5 | HMA5 (HEAVY METAL ATPASE 5); ATPase, coupled to transmembrane movement of ions, phosphorylative mechanism | chr1:23527655-23531109 FORWARDvery weakly similar to (99.0) ACA2_ORYSA Calcium-transporting ATPase 2, plasma membrane-type (EC 3.6.3.8) (Ca(2+)-ATPase isoform 2) - Oryza sativa (Rice) ZntA PRK10671 zntA KdpB PRK01122 MgtA E1-E2_ATPase PRK…	'transport.metal'	'34.12'	61.5	136	67	187
LOC_Os12g37530	'highly similar to ( 540) AT5G26820 | Symbols: ATIREG3 | ATIREG3 (IRON-REGULATED PROTEIN 3) | chr5:9433858-9437005 FORWARD protein|expressed protein'	'transport.metal'	'34.12'	304	1040	223.5	1356.5
LOC_Os12g42200	'highly similar to ( 833) AT3G17630 | Symbols: ATCHX19, CHX19 | ATCHX19 (CATION/H+ EXCHANGER 19); monovalent cation:proton antiporter/ sodium:hydrogen antiporter | chr3:6029201-6031773 FORWARD KefB Na_H_Exchanger PRK03562 PRK03659 protein|ATCHX, putative, expressed'	'transport.metal'	'34.12'	4.5	18	13.5	21.5
LOC_Os03g05750	'protein|heavy-metal-associated domain-containing protein, putative, expressed'	'transport.metal'	'34.12'	90.5	88	73	140
LOC_Os06g03560	'nearly identical (1085) AT4G10770 | Symbols: ATOPT7, OPT7 | OPT7 (OLIGOPEPTIDE TRANSPORTER 7); oligopeptide transporter | chr4:6628646-6632517 REVERSE OPT protein|oligopeptide transporter, putative, expressed'	'transport.peptides and oligopeptides'	'34.13'	508	182.5	622	143.5
LOC_Os02g43410	'highly similar to ( 833) AT5G24380 | Symbols: YSL2, ATYSL2 | YSL2 (YELLOW STRIPE LIKE 2); oligopeptide transporter | chr5:8324098-8326525 FORWARDOPT COG1297 protein|transposon protein, putative, unclassified, expressed'	'transport.peptides and oligopeptides'	'34.13'	19	70	42.5	77.5
LOC_Os04g44300	'highly similar to ( 852) AT1G65730 | Symbols: YSL7 | YSL7 (YELLOW STRIPE LIKE 7); oligopeptide transporter | chr1:24442639-24446122 FORWARDOPT COG1297 protein|transposon protein, putative, unclassified, expressed'	'transport.peptides and oligopeptides'	'34.13'	163	355.5	226	343.5
LOC_Os04g50950	'moderately similar to ( 495) AT2G02040 | Symbols: ATPTR2-B, NTR1, PTR2-B, PTR2, ATPTR2 | PTR2 (PEPTIDE TRANSPORTER 2); dipeptide transporter/ high affinity oligopeptide transporter/ nitrate transmembrane transporter/ peptide transporter/ transporter/ tripeptide transporter | chr2:487542-489707 FORWARD PTR2 PTR2 protein|peptide transporter PTR2, putative, expressed'	'transport.peptides and oligopeptides'	'34.13'	11	2	15	7
LOC_Os04g56560	'moderately similar to ( 340) AT1G69870 | Symbols: | proton-dependent oligopeptide transport (POT) family protein | chr1:26316208-26320097 FORWARD PTR2 PTR2 protein|proton-dependent oligopeptide transport, putative, expressed'	'transport.peptides and oligopeptides'	'34.13'	0	31.5	0.5	53.5
LOC_Os10g33210	'highly similar to ( 712) AT5G46050 | Symbols: ATPTR3, PTR3 | PTR3 (PEPTIDE TRANSPORTER 3); dipeptide transporter/ transporter/ tripeptide transporter | chr5:18675062-18679071 REVERSE PTR2 PTR2 protein|peptide transporter PTR3-A, putative, expressed'	'transport.peptides and oligopeptides'	'34.13'	534	600.5	725.5	585
LOC_Os10g42960	'highly similar to ( 900) AT5G45380 | Symbols: ATDUR3, DUR3 | sodium:solute symporter family protein | chr5:18391337-18395696 FORWARD PutP SSF protein|urea active transporter, putative, expressed'	'transport.unspecified cations'	'34.14'	46	382	71.5	504.5
LOC_Os07g47100	'highly similar to ( 687) AT3G05030 | Symbols: NHX2, ATNHX2 | NHX2 (SODIUM HYDROGEN EXCHANGER 2); sodium ion transmembrane transporter/ sodium:hydrogen antiporter | chr3:1393456-1395753 REVERSE NhaP Na_H_Exchanger protein|transporter, monovalent cation:proton antiporter-2 family, putative, expressed'	'transport.unspecified cations'	'34.14'	500	2791.5	621	2735.5
LOC_Os04g53930	'moderately similar to ( 380) AT3G20660 | Symbols: AtOCT4 | AtOCT4 (Arabidopsis thaliana ORGANIC CATION/CARNITINE TRANSPORTER4); carbohydrate transmembrane transporter/ sugar:hydrogen symporter | chr3:7225271-7228510 REVERSE Sugar_tr protein|organic cation transporter protein, putative, expressed'	'transport.unspecified cations'	'34.14'	232.5	230	199.5	324.5
LOC_Os07g47350	'highly similar to ( 940) AT3G02050 | Symbols: KUP3, ATKUP3, ATKT4 | KUP3 (K+ UPTAKE TRANSPORTER 3); potassium ion transmembrane transporter | chr3:350815-354135 FORWARDnearly identical (1526) HAK7_ORYSA Potassium transporter 7 (OsHAK7) - Oryza sativa (Rice)K_trans Kup trkD protein|potassium transporter, putative, expressed'	'transport.potassium'	'34.15'	2124	4036	2670.5	4857
LOC_Os04g32920	'highly similar to ( 805) AT4G13420 | Symbols: HAK5, ATHAK5 | HAK5 (HIGH AFFINITY K+ TRANSPORTER 5); potassium ion transmembrane transporter/ potassium:sodium symporter | chr4:7797038-7802174 REVERSEnearly identical (1507) HAK1_ORYSA Potassium transporter 1 (OsHAK1) - Oryza sativa (Rice)K_trans Kup trkD protein|potassium transporter, putative, expressed'	'transport.potassium'	'34.15'	79.5	393	113.5	493
LOC_Os02g39910	'moderately similar to ( 493) AT2G24240 | Symbols: | potassium channel tetramerisation domain-containing protein | chr2:10310838-10312163 FORWARD protein|B4-BTB1 - Bric-a-Brac, Tramtrack, Broad Complex BTB domain with B4 subfamily conserved sequence, expressed'	'transport.potassium'	'34.15'	109	152.5	89	227.5
LOC_Os09g29660	'highly similar to ( 608) AT1G17840 | Symbols: WBC11, ABCG11, DSO, COF1, ATWBC11 | WBC11 (WHITE-BROWN COMPLEX HOMOLOG PROTEIN 11); ATPase, coupled to transmembrane movement of substances / fatty acid transporter | chr1:6142870-6145894 FORWARDweakly similar to ( 184) PDR3_TOBAC Pleiotropic drug resistance protein 3 (NtPDR3) - Nicotiana tabacum (Common tobacco) ABCG_EPDR ABCG_White CcmA ABC_PDR_dom…	'transport.ABC transporters and multidrug resistance systems'	'34.16'	165.5	481.5	233	684
LOC_Os01g42410	'nearly identical (1868) AT1G15520 | Symbols: PDR12, ATPDR12 | PDR12 (PLEIOTROPIC DRUG RESISTANCE 12); ATPase, coupled to transmembrane movement of substances | chr1:5331993-5338175 REVERSEnearly identical (2721) PDR4_ORYSA Pleiotropic drug resistance protein 4 - Oryza sativa (Rice) ABC_PDR_domain2 ABCG_EPDR ABCG_White ABC2_membrane CcmA ABC_PDR_domain1 ABC_subfamily_A ABC_cobalt_CbiO_domain1 ABC…	'transport.ABC transporters and multidrug resistance systems'	'34.16'	36.5	442.5	109	751.5
LOC_Os08g29570	'nearly identical (1030) AT1G15520 | Symbols: PDR12, ATPDR12 | PDR12 (PLEIOTROPIC DRUG RESISTANCE 12); ATPase, coupled to transmembrane movement of substances | chr1:5331993-5338175 REVERSEnearly identical (1121) PDR3_ORYSA Pleiotropic drug resistance protein 3 - Oryza sativa (Rice) ABC_PDR_domain2 ABCG_EPDR ABCG_White ABC2_membrane CcmA ABC_PDR_domain1 ABC_drug_resistance_like ABC_subfamily_A AB…	'transport.ABC transporters and multidrug resistance systems'	'34.16'	72	232.5	107	316
LOC_Os07g33780	'highly similar to ( 748) AT1G66950 | Symbols: PDR11, ATPDR11 | PDR11 (PLEIOTROPIC DRUG RESISTANCE 11); ATPase, coupled to transmembrane movement of substances | chr1:24978239-24984461 FORWARDnearly identical (1122) PDR5_ORYSA Pleiotropic drug resistance protein 5 - Oryza sativa (Rice) ABC_PDR_domain2 ABCG_EPDR ABCG_White CcmA ABC2_membrane ABC_PDR_domain1 ABC_drug_resistance_like ABC_subfamily_A…	'transport.ABC transporters and multidrug resistance systems'	'34.16'	123	207	208	287.5
LOC_Os11g22350	'nearly identical (1323) AT5G60740 | Symbols: | ATPase, coupled to transmembrane movement of substances | chr5:24425824-24430269 REVERSEweakly similar to ( 165) PDR15_ORYSA Pleiotropic drug resistance protein 15 - Oryza sativa (Rice) ABCG_EPDR ABCG_White ABC_PDR_domain2 CcmA ABC_tran ABC_cobalt_CbiO_domain1 FepC ABC_PDR_domain1 ZnuC ABC_Metallic_Cations ABC_subfamily_A ABC_Carb_Solutes_like ABC_O…	'transport.ABC transporters and multidrug resistance systems'	'34.16'	145.5	68.5	231	86.5
LOC_Os08g43120	'nearly identical (1420) AT1G66950 | Symbols: PDR11, ATPDR11 | PDR11 (PLEIOTROPIC DRUG RESISTANCE 11); ATPase, coupled to transmembrane movement of substances | chr1:24978239-24984461 FORWARDnearly identical (1425) PDR2_NICPL Pleiotropic drug resistance protein 2 (NpPDR2) - Nicotiana plumbaginifolia (Leadwort-leaved tobacco) ABC_PDR_domain2 ABCG_EPDR ABCG_White ABC_PDR_domain1 CcmA ABC2_membrane …	'transport.ABC transporters and multidrug resistance systems'	'34.16'	21	448.5	14.5	709
LOC_Os02g18670	'nearly identical (1365) AT3G13080 | Symbols: ATMRP3, MRP3 | ATMRP3; ATPase, coupled to transmembrane movement of substances / chlorophyll catabolite transporter/ glutathione S-conjugate-exporting ATPase | chr3:4197606-4201250 REVERSEweakly similar to ( 132) MDR_ORYSA Putative multidrug resistance protein (P-glycoprotein) - Oryza sativa (Rice) ABCC_MRP_domain2 ABCC_MRP_domain1 MdlB ABCC_NFT1 SunT…	'transport.ABC transporters and multidrug resistance systems'	'34.16'	2	10	5.5	34.5
LOC_Os09g29670	'highly similar to ( 607) AT1G17840 | Symbols: WBC11, ABCG11, DSO, COF1, ATWBC11 | WBC11 (WHITE-BROWN COMPLEX HOMOLOG PROTEIN 11); ATPase, coupled to transmembrane movement of substances / fatty acid transporter | chr1:6142870-6145894 FORWARDweakly similar to ( 178) PDR3_TOBAC Pleiotropic drug resistance protein 3 (NtPDR3) - Nicotiana tabacum (Common tobacco) ABCG_EPDR ABCG_White ABC_PDR_domain2 …	'transport.ABC transporters and multidrug resistance systems'	'34.16'	11.5	4.5	7.5	12.5
LOC_Os11g37700	'nearly identical (1715) AT2G36380 | Symbols: PDR6, ATPDR6 | PDR6; ATPase, coupled to transmembrane movement of substances | chr2:15257583-15263627 FORWARDnearly identical (2100) PDR5_ORYSA Pleiotropic drug resistance protein 5 - Oryza sativa (Rice) ABC_PDR_domain2 ABC_PDR_domain1 ABCG_EPDR ABC2_membrane ABCG_White CcmA ABC_subfamily_A ABC_drug_resistance_like ABC_cobalt_CbiO_domain1 ABC_tran Znu…	'transport.ABC transporters and multidrug resistance systems'	'34.16'	14	9.5	99.5	14.5
LOC_Os12g13720	'nearly identical (1321) AT3G53480 | Symbols: PDR9, ATPDR9, ABCG37 | PDR9 (PLEIOTROPIC DRUG RESISTANCE 9); ATPase, coupled to transmembrane movement of substances | chr3:19825366-19831644 FORWARDnearly identical (1403) PDR3_TOBAC Pleiotropic drug resistance protein 3 (NtPDR3) - Nicotiana tabacum (Common tobacco) ABC_PDR_domain2 ABCG_EPDR ABCG_White ABC2_membrane CcmA ABC_PDR_domain1 ABC_drug_resi…	'transport.ABC transporters and multidrug resistance systems'	'34.16'	41.5	48.5	47	88
LOC_Os12g25200	'highly similar to ( 825) AT3G27170 | Symbols: CLC-B, ATCLC-B | CLC-B (CHLORIDE CHANNEL B); anion channel/ voltage-gated chloride channel | chr3:10024147-10026921 FORWARD ClC_6_like ClC_euk ClC_3_like Voltage_CLC EriC EriC PRK05277 Voltage_gated_ClC ClC_1_like EriC_like protein|chloride transporter, chloride channel family, putative, expressed'	'transport.unspecified anions'	'34.18'	6282	4421	7206.5	5341
LOC_Os10g35050	'moderately similar to ( 265) AT1G17810 | Symbols: BETA-TIP | BETA-TIP (BETA-TONOPLAST INTRINSIC PROTEIN); water channel | chr1:6130209-6131442 FORWARDmoderately similar to ( 382) TIP31_ORYSA Probable aquaporin TIP3.1 (Tonoplast intrinsic protein 3.1) (OsTIP3.1) - Oryza sativa (Rice) MIP MIP GlpF PRK05420 protein|aquaporin protein, putative, expressed'	'transport.Major Intrinsic Proteins.TIP'	'34.19.2'	12	750	7	893.5
LOC_Os01g13130	'weakly similar to ( 194) AT2G25810 | Symbols: TIP4;1 | TIP4;1 (tonoplast intrinsic protein 4;1); water channel | chr2:11012658-11013906 FORWARDmoderately similar to ( 334) TIP42_ORYSA Probable aquaporin TIP4.2 (Tonoplast intrinsic protein 4.2) (OsTIP4.2) - Oryza sativa (Rice) MIP MIP GlpF PRK05420 protein|aquaporin protein, putative, expressed'	'transport.Major Intrinsic Proteins.TIP'	'34.19.2'	52.5	269.5	59.5	350.5
LOC_Os07g01560	'highly similar to ( 655) AT1G11260 | Symbols: STP1, ATSTP1 | STP1 (SUGAR TRANSPORTER 1); carbohydrate transmembrane transporter/ sugar:hydrogen symporter | chr1:3777460-3780133 FORWARDhighly similar to ( 657) STC_RICCO Sugar carrier protein C - Ricinus communis (Castor bean) Sugar_tr xylE protein|transporter family protein, putative, expressed'	'transport.sugars'	'34.2'	77	153	125.5	289
LOC_Os07g39350	'highly similar to ( 613) AT3G18830 | Symbols: ATPLT5 | ATPLT5 (POLYOL TRANSPORTER 5); D-ribose transmembrane transporter/ D-xylose transmembrane transporter/ carbohydrate transmembrane transporter/ galactose transmembrane transporter/ glucose transmembrane transporter/ glycerol transmembrane transporter/ mann | chr3:6489000-6491209 REVERSEweakly similar to ( 166) HEX6_RICCO Hexose carrier protei…	'transport.sugars'	'34.2'	904.5	1828.5	1223.5	2010.5
LOC_Os03g10100	'highly similar to ( 625) AT3G18830 | Symbols: ATPLT5 | ATPLT5 (POLYOL TRANSPORTER 5); D-ribose transmembrane transporter/ D-xylose transmembrane transporter/ carbohydrate transmembrane transporter/ galactose transmembrane transporter/ glucose transmembrane transporter/ glycerol transmembrane transporter/ mann | chr3:6489000-6491209 REVERSEweakly similar to ( 176) STC_RICCO Sugar carrier protein …	'transport.sugars'	'34.2'	25	125.5	52	105
LOC_Os11g04104	'moderately similar to ( 404) AT5G13750 | Symbols: ZIFL1 | ZIFL1 (ZINC INDUCED FACILITATOR-like 1); tetracycline:hydrogen antiporter | chr5:4438318-4440829 FORWARD protein|major facilitator superfamily antiporter, putative, expressed'	'transport.sugars'	'34.2'	127	694	165.5	607
LOC_Os07g39280	'moderately similar to ( 461) AT1G21070 | Symbols: | transporter-related | chr1:7376148-7377810 REVERSE TPT protein|transporter-related, putative, expressed'	'transport.sugars'	'34.2'	917.5	2907	1059	3410
LOC_Os10g21590	'moderately similar to ( 469) AT2G18480 | Symbols: | mannitol transporter, putative | chr2:8009582-8011243 REVERSEweakly similar to ( 164) STC_RICCO Sugar carrier protein C - Ricinus communis (Castor bean) Sugar_tr xylE protein|transporter family protein, putative, expressed'	'transport.sugars'	'34.2'	27	197	32.5	328.5
LOC_Os07g37510	'moderately similar to ( 470) AT1G79360 | Symbols: ATOCT2 | ATOCT2 (ARABIDOPSIS THALIANA ORGANIC CATION/CARNITINE TRANSPORTER 2); carbohydrate transmembrane transporter/ sugar:hydrogen symporter | chr1:29854140-29855723 REVERSE Sugar_tr protein|organic cation transporter-related, putative, expressed'	'transport.sugars'	'34.2'	22	1.5	30.5	6
LOC_Os07g37320	'highly similar to ( 625) AT1G11260 | Symbols: STP1, ATSTP1 | STP1 (SUGAR TRANSPORTER 1); carbohydrate transmembrane transporter/ sugar:hydrogen symporter | chr1:3777460-3780133 FORWARDhighly similar to ( 636) STC_RICCO Sugar carrier protein C - Ricinus communis (Castor bean) Sugar_tr xylE protein|transporter family protein, putative, expressed'	'transport.sugars'	'34.2'	1438.5	1507	1630	2103.5
LOC_Os12g42910	'moderately similar to ( 207) AT5G17860 | Symbols: CAX7 | CAX7 (calcium exchanger 7); calcium:sodium antiporter/ cation:cation antiporter | chr5:5902638-5904350 REVERSE protein|sodium/calcium exchanger protein, putative, expressed'	'transport.calcium'	'34.21'	10	199	19.5	285
LOC_Os03g27960	'highly similar to ( 525) AT1G55730 | Symbols: ATCAX5, CAX5 | ATCAX5; calcium:cation antiporter/ cation:cation antiporter | chr1:20831387-20833941 REVERSEhighly similar to ( 681) CAX2_ORYSA Vacuolar cation/proton exchanger 2 (Ca(2+)/H(+) exchanger 2) (OsCAX2) - Oryza sativa (Rice) ChaA ECM27 Na_Ca_ex protein|sodium/calcium exchanger protein, putative, expressed'	'transport.calcium'	'34.21'	107.5	175.5	158.5	162
LOC_Os01g61044	'moderately similar to ( 306) AT3G30390 | Symbols: | amino acid transporter family protein | chr3:11977112-11978827 REVERSE Aa_trans SdaC protein|transmembrane amino acid transporter protein, putative, expressed'	'transport.amino acids'	'34.3'	421.5	1195.5	537.5	1552.5
LOC_Os08g03350	'highly similar to ( 627) AT5G40780 | Symbols: LHT1 | LHT1; amino acid transmembrane transporter | chr5:16323823-16327082 FORWARD Aa_trans SdaC protein|amino acid transporter, putative, expressed'	'transport.amino acids'	'34.3'	407	731.5	567.5	907
LOC_Os04g35540	'moderately similar to ( 355) AT2G01170 | Symbols: BAT1 | BAT1 (BIDIRECTIONAL AMINO ACID TRANSPORTER 1); amino acid transmembrane transporter | chr2:102364-104462 REVERSE PotE AA_permease protein|amino acid permease family protein, putative, expressed'	'transport.amino acids'	'34.3'	27	232	43.5	277
LOC_Os11g05690	'moderately similar to ( 461) AT3G10600 | Symbols: CAT7 | CAT7 (CATIONIC AMINO ACID TRANSPORTER 7); cationic amino acid transmembrane transporter | chr3:3313969-3317162 FORWARD PotE protein|amino acid permease family protein, putative, expressed'	'transport.amino acids'	'34.3'	50	28.5	76.5	31.5
LOC_Os06g12320	'moderately similar to ( 336) AT5G15240 | Symbols: | amino acid transporter family protein | chr5:4947762-4950211 FORWARD Aa_trans SdaC protein|transmembrane amino acid transporter protein, putative, expressed'	'transport.amino acids'	'34.3'	53	23	80	18.5
LOC_Os02g09810	'moderately similar to ( 464) AT3G30390 | Symbols: | amino acid transporter family protein | chr3:11977112-11978827 REVERSE Aa_trans SdaC protein|amino acid transporter, putative, expressed'	'transport.amino acids'	'34.3'	320	4627.5	354	5902.5
LOC_Os04g38860	'moderately similar to ( 449) AT1G25530 | Symbols: | lysine and histidine specific transporter, putative | chr1:8964827-8967391 REVERSE Aa_trans SdaC protein|expressed protein'	'transport.amino acids'	'34.3'	3	0	2	3
LOC_Os01g41420	'moderately similar to ( 367) AT5G15240 | Symbols: | amino acid transporter family protein | chr5:4947762-4950211 FORWARD Aa_trans SdaC protein|transmembrane amino acid transporter protein, putative, expressed'	'transport.amino acids'	'34.3'	127	48.5	161	203
LOC_Os02g44980	'moderately similar to ( 422) AT2G42005 | Symbols: | amino acid transporter family protein | chr2:17531323-17532564 REVERSE Aa_trans protein|transmembrane amino acid transporter protein, putative, expressed'	'transport.amino acids'	'34.3'	3066.5	3129	2967	3609.5
LOC_Os03g62200	'moderately similar to ( 499) AT2G38290 | Symbols: ATAMT2, AMT2;1 | ATAMT2 (AMMONIUM TRANSPORTER 2); ammonium transmembrane transporter/ high affinity secondary active ammonium transmembrane transporter | chr2:16039672-16042291 REVERSE AmtB PRK10666 Ammonium_transp protein|ammonium transporter protein, putative, expressed'	'transport.ammonium'	'34.5'	14	77	58.5	80.5
LOC_Os09g06499	'highly similar to ( 799) AT5G13550 | Symbols: SULTR4;1 | SULTR4;1; sulfate transmembrane transporter | chr5:4355412-4359490 REVERSEmoderately similar to ( 209) NO70_SOYBN Early nodulin 70 - Glycine max (Soybean) SUL1 Sulfate_transp PRK11660 STAS protein|sulfate transporter 4.1, chloroplast precursor, putative, expressed'	'transport.sulphate'	'34.6'	2271	1375.5	2765.5	1453
LOC_Os01g52130	'highly similar to ( 729) AT5G19600 | Symbols: SULTR3;5 | SULTR3;5 (SULFATE TRANSPORTER 3;5); sulfate transmembrane transporter | chr5:6613113-6616891 REVERSEmoderately similar to ( 305) NO70_SOYBN Early nodulin 70 - Glycine max (Soybean) SUL1 Sulfate_transp PRK11660 STAS protein|sulfate transporter, putative, expressed'	'transport.sulphate'	'34.6'	171	1995.5	132.5	2661
LOC_Os03g05620	'highly similar to ( 719) AT5G43370 | Symbols: APT1, PHT2, PHT1;2 | APT1 (ARABIDOPSIS PHOSPHATE TRANSPORTER 1); carbohydrate transmembrane transporter/ inorganic phosphate transmembrane transporter/ phosphate transmembrane transporter/ sugar:hydrogen symporter | chr5:17416074-17417798 FORWARD Sugar_tr protein|inorganic phosphate transporter, putative, expressed'	'transport.phosphate'	'34.7'	908.5	823.5	1321.5	1012.5
LOC_Os01g46860	'highly similar to ( 554) AT2G32830 | Symbols: PHT5 | PHT5; inorganic phosphate transmembrane transporter/ phosphate transmembrane transporter | chr2:13927754-13929657 REVERSE Sugar_tr protein|inorganic phosphate transporter, putative, expressed'	'transport.phosphate'	'34.7'	2.5	0.5	26	3
LOC_Os01g07730	'moderately similar to ( 326) AT5G33320 | Symbols: CUE1, PPT, ARAPPT | CUE1 (CAB UNDEREXPRESSED 1); antiporter/ triose-phosphate transmembrane transporter | chr5:12588950-12591408 FORWARDweakly similar to ( 173) TPT_PEA Triose phosphate/phosphate translocator, chloroplast precursor (cTPT) (p36) (E30) - Pisum sativum (Garden pea) TPT protein|phosphate/phosphoenolpyruvate translocator-related prote…	'transport.metabolite transporters at the envelope membrane'	'34.8'	461.5	227	575	226
LOC_Os07g34006	'moderately similar to ( 441) AT1G61800 | Symbols: GPT2 | GPT2; antiporter/ glucose-6-phosphate transmembrane transporter | chr1:22824527-22826459 FORWARDmoderately similar to ( 212) TPT_PEA Triose phosphate/phosphate translocator, chloroplast precursor (cTPT) (p36) (E30) - Pisum sativum (Garden pea) TPT protein|transporter family protein, putative, expressed'	'transport.metabolite transporters at the envelope membrane'	'34.8'	1.5	3.5	8	19
LOC_Os01g12520	'moderately similar to ( 360) AT1G79900 | Symbols: ATMBAC2, BAC2 | BAC2; L-ornithine transmembrane transporter/ binding / carnitine:acyl carnitine antiporter | chr1:30052524-30053599 REVERSE Mito_carr protein|mitochondrial carrier protein, putative, expressed'	'transport.metabolite transporters at the mitochondrial membrane'	'34.9'	34.5	664	52.5	688
LOC_Os09g28160	'moderately similar to ( 404) AT3G48850 | Symbols: | mitochondrial phosphate transporter, putative | chr3:18114759-18116420 REVERSE protein|phosphate carrier protein, mitochondrial precursor, putative, expressed'	'transport.metabolite transporters at the mitochondrial membrane'	'34.9'	18.5	63.5	34.5	85.5
LOC_Os04g46880	'highly similar to ( 610) AT3G47420 | Symbols: | glycerol-3-phosphate transporter, putative / glycerol 3-phosphate permease, putative | chr3:17472541-17474209 REVERSE UhpC PRK11663 uhpT glpT protein|transporter, major facilitator family, putative, expressed'	'transport.membrane system unknown'	'34.98'	1668.5	3455	1870.5	4161
LOC_Os10g11354	'moderately similar to ( 465) AT5G52450 | Symbols: | MATE efflux protein-related | chr5:21289042-21291749 REVERSE NorM PRK01766 PRK00187 MatE protein|MATE efflux family protein, putative, expressed'	'transport.misc'	'34.99'	101	266	145	332
LOC_Os05g31670	'weakly similar to ( 151) AT1G04560 | Symbols: | AWPM-19-like membrane family protein | chr1:1245070-1245888 FORWARDAWPM-19 protein|AWPM-19-like membrane family protein, putative, expressed'	'transport.misc'	'34.99'	5.5	1200	4.5	1474.5
LOC_Os02g49860	'very weakly similar to (92.8) AT1G04560 | Symbols: | AWPM-19-like membrane family protein | chr1:1245070-1245888 FORWARDAWPM-19 protein|AWPM-19-like membrane family protein, putative, expressed'	'transport.misc'	'34.99'	34	659.5	48	795
LOC_Os04g48290	'moderately similar to ( 429) AT4G23030 | Symbols: | MATE efflux protein-related | chr4:12072857-12074365 FORWARD NorM PRK01766 MatE PRK00187 protein|MATE efflux family protein, putative, expressed'	'transport.misc'	'34.99'	38.5	112.5	39	212.5
LOC_Os09g31478	'moderately similar to ( 404) AT1G20925 | Symbols: | auxin efflux carrier family protein | chr1:7290612-7292507 FORWARD Mem_trans protein|auxin efflux carrier component, putative, expressed'	'transport.misc'	'34.99'	82	2448.5	103	3196
LOC_Os02g41780	'moderately similar to ( 428) AT2G28315 | Symbols: | LOCATED IN: membrane; CONTAINS InterPro DOMAIN/s: Protein of unknown function DUF250 (InterPro:IPR004853); BEST Arabidopsis thaliana protein match is: transporter-related (TAIR:AT1G06890.2); Has 1852 Blast hits to 1847 proteins in 207 species: Archae - 0; Bacteria - 58; Metazoa - 582; Fungi - 250; Plants - 685; Viruses - 0; Other Eukaryotes - 2…	'transport'	'34'	68	6	60	15
LOC_Os06g49190	'protein|LTPL154 - Protease inhibitor/seed storage/LTP family protein precursor, expressed'	'not assigned.unknown'	'35.2'	48	98	112	191.5
LOC_Os02g55600	'protein|expressed protein'	'not assigned.unknown'	'35.2'	332	670.5	435.5	953
LOC_Os03g48710	'weakly similar to ( 118) AT5G19860 | Symbols: | unknown protein | chr5:6714533-6715837 REVERSEDUF538 protein|expressed protein'	'not assigned.unknown'	'35.2'	579	2027	710	2405
LOC_Os04g10940	'protein|expressed protein'	'not assigned.unknown'	'35.2'	204	112.5	285.5	168.5
LOC_Os04g24804	'protein|expressed protein'	'not assigned.unknown'	'35.2'	64	4	118	47
LOC_Os03g52390	'protein|PIII1 - Proteinase inhibitor II family protein precursor, expressed'	'not assigned.unknown'	'35.2'	62	221.5	114	297
LOC_Os01g20894	'protein|expressed protein'	'not assigned.unknown'	'35.2'	57.5	34	98.5	60.5
LOC_Os11g44380	'protein|expressed protein'	'not assigned.unknown'	'35.2'	31	85.5	55	122
LOC_Os05g08620	'protein|expressed protein'	'not assigned.unknown'	'35.2'	320.5	494	425.5	603
LOC_Os03g51390	'protein|expressed protein'	'not assigned.unknown'	'35.2'	33	180	55	278.5
LOC_Os11g22449	'protein|expressed protein'	'not assigned.unknown'	'35.2'	127	278.5	246.5	421
LOC_Os06g43080	'protein|expressed protein'	'not assigned.unknown'	'35.2'	0	9	4	22.5
LOC_Os08g10304	'protein|expressed protein'	'not assigned.unknown'	'35.2'	379	85.5	475	131.5
LOC_Os01g03360	'moderately similar to ( 414) IBBR_ORYSA Bowman-Birk type bran trypsin inhibitor precursor (Protein RBBI3-3) (RBTI) (OSE727A) - Oryza sativa (Rice) protein|BBTI5 - Bowman-Birk type bran trypsin inhibitor precursor, expressed'	'not assigned.unknown'	'35.2'	38.5	395	57.5	1445
LOC_Os08g24000	'protein|retrotransposon protein, putative, unclassified, expressed'	'not assigned.unknown'	'35.2'	347.5	922	547.5	1750.5
LOC_Os01g03340	'moderately similar to ( 327) IBBR_ORYSA Bowman-Birk type bran trypsin inhibitor precursor (Protein RBBI3-3) (RBTI) (OSE727A) - Oryza sativa (Rice) protein|BBTI4 - Bowman-Birk type bran trypsin inhibitor precursor, expressed'	'not assigned.unknown'	'35.2'	307.5	4096	434	9239
LOC_Os11g44870	'weakly similar to ( 110) AT4G35920 | Symbols: MCA1 | MCA1 (mid1-complementing activity 1) | chr4:17012106-17014192 REVERSE protein|expressed protein'	'not assigned.unknown'	'35.2'	189	86.5	330	125.5
LOC_Os08g10500	'protein|expressed protein'	'not assigned.unknown'	'35.2'	427	2733	598.5	3537.5
LOC_Os02g22160	'moderately similar to ( 327) AT1G68390 | Symbols: | unknown protein | chr1:25642838-25645484 FORWARDDUF266 protein|DNA binding protein, putative, expressed'	'not assigned.unknown'	'35.2'	9.5	87.5	20.5	153
LOC_Os07g29224	'protein|expressed protein'	'not assigned.unknown'	'35.2'	766.5	2708.5	1037.5	3186
LOC_Os02g18090	'weakly similar to ( 137) AT5G39600 | Symbols: | unknown protein | chr5:15854188-15854771 REVERSE protein|expressed protein'	'not assigned.unknown'	'35.2'	90	226	144	330.5
LOC_Os12g36830	'protein|pathogenesis-related Bet v I family protein, putative, expressed'	'not assigned.unknown'	'35.2'	17.5	45	212.5	79
LOC_Os08g13570	'Exo70 protein|exo70 exocyst complex subunit family protein, putative, expressed'	'not assigned.unknown'	'35.2'	178	58.5	244.5	141.5
LOC_Os12g25090	'protein|expressed protein'	'not assigned.unknown'	'35.2'	40.5	1374.5	68.5	1992
LOC_Os01g72080	'protein|calmodulin-like protein 1, putative, expressed'	'not assigned.unknown'	'35.2'	503	1119.5	645.5	1668
LOC_Os01g42860	'protein|inhibitor I family protein, putative, expressed'	'not assigned.unknown'	'35.2'	64.5	1602	100.5	2506
LOC_Os06g03520	'protein|DUF581 domain containing protein, expressed'	'not assigned.unknown'	'35.2'	39	10.5	58.5	26
LOC_Os06g44160	'protein|heat shock protein DnaJ, putative, expressed'	'not assigned.unknown'	'35.2'	1214	3749	1471.5	4361
LOC_Os02g41830	'protein|expressed protein'	'not assigned.unknown'	'35.2'	0	9.5	3	110.5
LOC_Os02g06560	'protein|wound induced protein, putative, expressed'	'not assigned.unknown'	'35.2'	118	416.5	284	624.5
LOC_Os05g49940	'protein|expressed protein'	'not assigned.unknown'	'35.2'	15.5	823	34.5	1225
LOC_Os10g14180	'weakly similar to ( 195) AT3G63290 | Symbols: | unknown protein | chr3:23382148-23383059 FORWARD protein|expressed protein'	'not assigned.unknown'	'35.2'	232.5	572	314	757.5
LOC_Os10g28080	'protein|glycosyl hydrolase, putative, expressed'	'not assigned.unknown'	'35.2'	71	737	101	1013
LOC_Os09g36200	'moderately similar to ( 278) AT4G22920 | Symbols: ATNYE1, NYE1 | NYE1 (NON-YELLOWING 1) | chr4:12016776-12017969 REVERSE protein|senescence-inducible chloroplast stay-green protein 1, putative, expressed'	'not assigned.unknown'	'35.2'	186	3199	310.5	4017.5
LOC_Os10g25040	'very weakly similar to (86.3) AT4G37000 | Symbols: ACD2, ATRCCR | ACD2 (ACCELERATED CELL DEATH 2); red chlorophyll catabolite reductase | chr4:17442627-17443762 FORWARDweakly similar to ( 144) RCCR_HORVU Red chlorophyll catabolite reductase (EC 1.-.-.-) (RCC reductase) (HvRCCR) (Fragment) - Hordeum vulgare (Barley)RCC_reductase protein|red chlorophyll catabolite reductase, putative, expressed'	'not assigned.unknown'	'35.2'	32.5	427	57.5	566
LOC_Os07g23640	'protein|retrotransposon protein, putative, Ty3-gypsy subclass, expressed'	'not assigned.unknown'	'35.2'	172.5	1051	234.5	2381.5
LOC_Os08g37300	'protein|expressed protein'	'not assigned.unknown'	'35.2'	117.5	41	196.5	48
LOC_Os07g04960	'protein|app1, putative, expressed'	'not assigned.unknown'	'35.2'	16.5	1	29	0
LOC_Os10g39020	'highly similar to ( 551) AT5G41460 | Symbols: | fringe-related protein | chr5:16589724-16592197 REVERSE DUF604 protein|fringe-related protein, putative, expressed'	'not assigned.unknown'	'35.2'	16.5	2	33	2
LOC_Os01g49440	'protein|expressed protein'	'not assigned.unknown'	'35.2'	120.5	46.5	171.5	53
LOC_Os01g57700	'moderately similar to ( 276) AT1G61740 | Symbols: | unknown protein | chr1:22798365-22801020 REVERSE protein|membrane protein, putative, expressed'	'not assigned.unknown'	'35.2'	268	77	374.5	58
LOC_Os06g45870	'protein|expressed protein'	'not assigned.unknown'	'35.2'	5.5	47.5	13.5	41.5
LOC_Os03g49440	'moderately similar to ( 268) AT2G32150 | Symbols: | haloacid dehalogenase-like hydrolase family protein | chr2:13659095-13660531 FORWARD protein|phosphatase, putative, expressed'	'not assigned.unknown'	'35.2'	4707.5	13207.5	5995.5	13838
LOC_Os09g36120	'protein|expressed protein'	'not assigned.unknown'	'35.2'	107.5	475	142	505
LOC_Os12g10880	'protein|expressed protein'	'not assigned.unknown'	'35.2'	5.5	33.5	19.5	43.5
LOC_Os05g07140	'protein|zinc finger, C3HC4 type domain containing protein, expressed'	'not assigned.unknown'	'35.2'	160.5	44.5	220.5	38
LOC_Os07g40850	'protein|retrotransposon protein, putative, unclassified, expressed'	'not assigned.unknown'	'35.2'	23	50	39	72.5
LOC_Os05g46840	'protein|proline-rich protein, putative, expressed'	'not assigned.unknown'	'35.2'	0.5	7	3.5	10.5
LOC_Os06g10820	'protein|helix-loop-helix DNA-binding domain containing protein, expressed'	'not assigned.unknown'	'35.2'	4	48	10.5	50
LOC_Os02g04650	'moderately similar to ( 206) AT5G58110 | Symbols: | ATPase activator/ chaperone binding | chr5:23515275-23516479 FORWARD protein|activator of 90 kDa heat shock protein ATPase homolog, putative, expressed'	'not assigned.unknown'	'35.2'	467	1524.5	579.5	1376.5
LOC_Os11g26790	'protein|dehydrin, putative, expressed'	'not assigned.unknown'	'35.2'	63.5	31399.5	89.5	34998
LOC_Os05g11320	'protein|metallothionein-like protein 3B, putative, expressed'	'not assigned.unknown'	'35.2'	7395	3653	10845	3896.5
LOC_Os07g13830	'protein|OsFBX228 - F-box domain containing protein, expressed'	'not assigned.unknown'	'35.2'	78.5	145	125	187
LOC_Os05g39250	'moderately similar to ( 204) AT5G01300 | Symbols: | phosphatidylethanolamine-binding family protein | chr5:121643-122128 REVERSEPEBP COG1881 PEBP_RKIP PRK09818 protein|phosphatidylethanolamine-binding protein, putative, expressed'	'not assigned.unknown'	'35.2'	24.5	2747.5	40.5	2914.5
LOC_Os07g40890	'protein|igA FC receptor precursor, putative, expressed'	'not assigned.unknown'	'35.2'	70.5	43.5	117.5	46.5
LOC_Os04g52250	'HPS_like protein|LTPL123 - Protease inhibitor/seed storage/LTP family protein precursor, expressed'	'not assigned.unknown'	'35.2'	274.5	98	427	106
LOC_Os10g12050	'protein|expressed protein'	'not assigned.unknown'	'35.2'	24	3	41.5	3
LOC_Os03g52380	'protein|PIII5 - Proteinase inhibitor II family protein precursor, expressed'	'not assigned.unknown'	'35.2'	6.5	49	16.5	52
LOC_Os10g05750	'DUF1210 protein|POEI3 - Pollen Ole e I allergen and extensin family protein precursor, expressed'	'not assigned.unknown'	'35.2'	234	155	298	69
LOC_Os04g32980	'protein|protein binding protein, putative, expressed'	'not assigned.unknown'	'35.2'	773	2051	943	2236.5
LOC_Os03g61150	'protein|expressed protein'	'not assigned.unknown'	'35.2'	424	12767	595.5	14663
LOC_Os05g38264	'protein|expressed protein'	'not assigned.unknown'	'35.2'	57	248.5	84.5	301
LOC_Os09g06560	'highly similar to ( 889) AT3G42660 | Symbols: | nucleotide binding | chr3:14751280-14755701 FORWARD WD40 COG2319 protein|WD domain, G-beta repeat domain containing protein, expressed'	'not assigned.unknown'	'35.2'	260	145.5	365	156.5
LOC_Os03g03724	'protein|expressed protein'	'not assigned.unknown'	'35.2'	244	160	386	177
LOC_Os11g10320	'protein|expressed protein'	'not assigned.unknown'	'35.2'	652.5	350.5	798.5	212.5
LOC_Os10g42020	'protein|RALFL29 - Rapid ALkalinization Factor RALF family protein precursor, expressed'	'not assigned.unknown'	'35.2'	57.5	36	103	44.5
LOC_Os12g35940	'Transposase_21 protein|transposon protein, putative, CACTA, En/Spm sub-class, expressed'	'not assigned.unknown'	'35.2'	87	203	135.5	247
LOC_Os03g52370	'protein|PIII4 - Proteinase inhibitor II family protein precursor, expressed'	'not assigned.unknown'	'35.2'	15	123	57.5	164.5
LOC_Os01g63410	'weakly similar to ( 185) AT3G09050 | Symbols: | unknown protein | chr3:2764860-2765907 FORWARD protein|expressed protein'	'not assigned.unknown'	'35.2'	91.5	683.5	128.5	742.5
LOC_Os03g14334	'protein|expressed protein'	'not assigned.unknown'	'35.2'	93	54	147	58
LOC_Os12g33150	'protein|expressed protein'	'not assigned.unknown'	'35.2'	523	273	795.5	248
LOC_Os05g11300	'very weakly similar to (88.2) AT2G25780 | Symbols: | unknown protein | chr2:10995169-10995923 FORWARDDUF1677 protein|expressed protein'	'not assigned.unknown'	'35.2'	8	0.5	18.5	0.5
LOC_Os02g03710	'protein|UP-9A, putative, expressed'	'not assigned.unknown'	'35.2'	1270	176.5	1617	119
LOC_Os04g57200	'protein|heavy metal transport/detoxification protein, putative, expressed'	'not assigned.unknown'	'35.2'	491	1244	599.5	1344
LOC_Os01g40950	'protein|expressed protein'	'not assigned.unknown'	'35.2'	2	17	7	16
LOC_Os01g52290	'protein|expressed protein'	'not assigned.unknown'	'35.2'	373.5	833.5	473.5	907.5
LOC_Os07g27650	'protein|expressed protein'	'not assigned.unknown'	'35.2'	0	8	2.5	10
LOC_Os01g12270	'protein|expressed protein'	'not assigned.unknown'	'35.2'	2963	2139.5	3579	2340.5
LOC_Os07g40870	'protein|igA FC receptor precursor, putative, expressed'	'not assigned.unknown'	'35.2'	48	27.5	77	33
LOC_Os10g05970	'DUF1210 protein|POEI12 - Pollen Ole e I allergen and extensin family protein precursor, expressed'	'not assigned.unknown'	'35.2'	1654.5	657.5	2351	326
LOC_Os06g39120	'protein|expressed protein'	'not assigned.unknown'	'35.2'	16.5	7	29.5	5.5
LOC_Os10g28510	'protein|expressed protein'	'not assigned.unknown'	'35.2'	29	16.5	45	22.5
LOC_Os08g24200	'protein|expressed protein'	'not assigned.unknown'	'35.2'	3	17.5	11.5	30
LOC_Os06g27560	'moderately similar to ( 285) AT3G18180 | Symbols: | transferase, transferring glycosyl groups | chr3:6230270-6231878 FORWARD DUF563 protein|glycosyltransferase protein, putative, expressed'	'not assigned.unknown'	'35.2'	759.5	1774.5	977.5	1939.5
LOC_Os07g39880	'protein|retrotransposon, putative, centromere-specific, expressed'	'not assigned.unknown'	'35.2'	457.5	254.5	558	236.5
LOC_Os10g05990	'DUF1210 protein|POEI14 - Pollen Ole e I allergen and extensin family protein precursor, expressed'	'not assigned.unknown'	'35.2'	569	128.5	987	112.5
LOC_Os03g07190	'moderately similar to ( 240) AT1G13990 | Symbols: | unknown protein | chr1:4794810-4796476 FORWARD protein|expressed protein'	'not assigned.unknown'	'35.2'	188	1199.5	270	1221.5
LOC_Os12g43880	'moderately similar to ( 376) AT3G21310 | Symbols: | unknown protein | chr3:7497774-7499011 FORWARDDUF266 protein|DNA binding protein, putative, expressed'	'not assigned.unknown'	'35.2'	80.5	367	109.5	423
LOC_Os03g61160	'protein|expressed protein'	'not assigned.unknown'	'35.2'	764	16618.5	996.5	16107
LOC_Os04g31760	'protein|expressed protein'	'not assigned.unknown'	'35.2'	610.5	305.5	769.5	359.5
LOC_Os09g33620	'protein|Leucine Rich Repeat domain containing protein, expressed'	'not assigned.unknown'	'35.2'	67.5	31	99	33.5
LOC_Os01g73490	'protein|expressed protein'	'not assigned.unknown'	'35.2'	15	1	27	0
LOC_Os03g03320	'protein|expressed protein'	'not assigned.unknown'	'35.2'	305	67	387	43
LOC_Os01g41240	'weakly similar to ( 191) AT3G24420 | Symbols: | hydrolase, alpha/beta fold family protein | chr3:8863111-8864883 REVERSEMhpC Abhydrolase_1 protein|hydrolase, alpha/beta fold family domain containing protein, expressed'	'not assigned.unknown'	'35.2'	327	257.5	450.5	238.5
LOC_Os05g28780	'very weakly similar to (89.0) AT5G49350 | Symbols: | unknown protein | chr5:20009834-20011095 REVERSE protein|GCRP10 - Glycine and cysteine rich family protein precursor, expressed'	'not assigned.unknown'	'35.2'	7.5	0.5	21	0.5
LOC_Os01g20890	'protein|expressed protein'	'not assigned.unknown'	'35.2'	280	123	379	131.5
LOC_Os06g36040	'weakly similar to ( 101) AT5G25840 | Symbols: | unknown protein | chr5:9010909-9011430 REVERSEDUF1677 protein|expressed protein'	'not assigned.unknown'	'35.2'	116	66.5	162	32
LOC_Os02g07010	'protein|expressed protein'	'not assigned.unknown'	'35.2'	234	774	292.5	901
LOC_Os08g34984	'protein|DUF581 domain containing protein, expressed'	'not assigned.unknown'	'35.2'	3217	1371.5	3966.5	1234.5
LOC_Os05g05040	'protein|expressed protein'	'not assigned.unknown'	'35.2'	181	80.5	231.5	92
LOC_Os12g36420	'protein|expressed protein'	'not assigned.unknown'	'35.2'	94.5	17	131.5	15.5
LOC_Os08g37115	'protein|expressed protein'	'not assigned.unknown'	'35.2'	36.5	121	56	112.5
LOC_Os10g32680	'moderately similar to ( 421) AT1G07040 | Symbols: | unknown protein | chr1:2161225-2163035 REVERSE protein|expressed protein'	'not assigned.unknown'	'35.2'	184	10493.5	243.5	12103
LOC_Os10g25030	'weakly similar to ( 175) AT4G37000 | Symbols: ACD2, ATRCCR | ACD2 (ACCELERATED CELL DEATH 2); red chlorophyll catabolite reductase | chr4:17442627-17443762 FORWARDmoderately similar to ( 311) RCCR_HORVU Red chlorophyll catabolite reductase (EC 1.-.-.-) (RCC reductase) (HvRCCR) (Fragment) - Hordeum vulgare (Barley)RCC_reductase protein|red chlorophyll catabolite reductase, putative, expressed'	'not assigned.unknown'	'35.2'	253	4294.5	335.5	4190
LOC_Os07g10420	'protein|expressed protein'	'not assigned.unknown'	'35.2'	992.5	3577	1237	3435
LOC_Os01g08530	'protein|retrotransposon protein, putative, unclassified, expressed'	'not assigned.unknown'	'35.2'	43.5	10	84	10.5
LOC_Os07g47450	'weakly similar to ( 103) AT4G31380 | Symbols: FLP1 | FLP1 (FPF1-LIKE PROTEIN 1) | chr4:15229837-15230382 FORWARD protein|flowering promoting factor-like 1, putative, expressed'	'not assigned.unknown'	'35.2'	145.5	67.5	191.5	51
LOC_Os02g56900	'moderately similar to ( 303) AT3G07090 | Symbols: | unknown protein | chr3:2243153-2244476 REVERSE DUF862 protein|thioredoxin family protein, putative, expressed'	'not assigned.unknown'	'35.2'	554.5	2304.5	678	2136
LOC_Os08g01370	'protein|expressed protein'	'not assigned.unknown'	'35.2'	0.5	230.5	4	234
LOC_Os05g43300	'highly similar to ( 542) AT2G30630 | Symbols: | unknown protein | chr2:13046883-13049106 REVERSE protein|expressed protein'	'not assigned.unknown'	'35.2'	725	1827.5	877.5	1935.5
LOC_Os01g68589	'protein|LTPL39 - Protease inhibitor/seed storage/LTP family protein precursor, expressed'	'not assigned.unknown'	'35.2'	4	0	10	0
LOC_Os01g45640	'protein|tat pathway signal sequence family protein, expressed'	'not assigned.unknown'	'35.2'	203	6656	303.5	7470.5
LOC_Os10g33190	'protein|expressed protein'	'not assigned.unknown'	'35.2'	85	614.5	134.5	642.5
LOC_Os11g41034	'protein|expressed protein'	'not assigned.unknown'	'35.2'	592.5	143	758	142.5
LOC_Os04g44120	'protein|collagen triple helix repeat, putative, expressed'	'not assigned.unknown'	'35.2'	11	2	25	4
LOC_Os09g27260	'moderately similar to ( 308) AT1G55230 | Symbols: | unknown protein | chr1:20602895-20603797 FORWARDDUF716 protein|plant viral response family protein, putative, expressed'	'not assigned.unknown'	'35.2'	11	185	27.5	214.5
LOC_Os12g41690	'weakly similar to ( 102) AT5G44550 | Symbols: | integral membrane family protein | chr5:17942100-17943174 REVERSEDUF588 protein|membrane associated DUF588 domain containing protein, putative, expressed'	'not assigned.unknown'	'35.2'	28.5	15	45	16.5
LOC_Os11g37230	'protein|zinc finger, C3HC4 type domain containing protein, expressed'	'not assigned.unknown'	'35.2'	1022	1628	1272	1872.5
LOC_Os03g19090	'very weakly similar to ( 100) AT3G62630 | Symbols: | FUNCTIONS IN: molecular_function unknown; INVOLVED IN: biological_process unknown; LOCATED IN: cellular_component unknown; EXPRESSED IN: 22 plant structures; EXPRESSED DURING: 14 growth stages; CONTAINS InterPro DOMAIN/s: Protein of unknown function DUF1645 (InterPro:IPR012442); BEST Arabidopsis thaliana protein match is: calmodulin-binding pr…	'not assigned.unknown'	'35.2'	213.5	52	284	53.5
LOC_Os05g40010	'nsLTP1 protein|LTPL17 - Protease inhibitor/seed storage/LTP family protein precursor, expressed'	'not assigned.unknown'	'35.2'	1397.5	4841	1776	4709
LOC_Os05g30500	'protein|expressed protein'	'not assigned.unknown'	'35.2'	44.5	13	73.5	4
LOC_Os07g47670	'very weakly similar to (93.6) AT5G27760 | Symbols: | hypoxia-responsive family protein | chr5:9830396-9831559 FORWARD protein|hypoxia-responsive family protein, putative, expressed'	'not assigned.unknown'	'35.2'	19	319	41	371
LOC_Os11g05810	'protein|expressed protein'	'not assigned.unknown'	'35.2'	100	262.5	140.5	307
LOC_Os02g36550	'moderately similar to ( 365) AT1G12350 | Symbols: ATCOAB | ATCOAB (4-phospho-panto-thenoylcysteine synthetase); catalytic/ phosphopantothenate--cysteine ligase | chr1:4198870-4200633 FORWARD DFP protein|phosphopantothenate--cysteine ligase, putative, expressed'	'not assigned.unknown'	'35.2'	68	24.5	105.5	19
LOC_Os07g44770	'protein|expressed protein'	'not assigned.unknown'	'35.2'	152	99.5	198.5	108.5
LOC_Os12g33130	'protein|expressed protein'	'not assigned.unknown'	'35.2'	1487.5	585	1825	591
LOC_Os07g40910	'protein|expressed protein'	'not assigned.unknown'	'35.2'	21	3	38	3.5
LOC_Os10g06000	'DUF1210 protein|POEI15 - Pollen Ole e I allergen and extensin family protein precursor, expressed'	'not assigned.unknown'	'35.2'	411	30	624.5	26.5
LOC_Os07g04930	'protein|retrotransposon protein, putative, unclassified, expressed'	'not assigned.unknown'	'35.2'	30.5	8	63.5	6
LOC_Os10g05980	'DUF1210 protein|POEI13 - Pollen Ole e I allergen and extensin family protein precursor, expressed'	'not assigned.unknown'	'35.2'	965.5	169	1328	105.5
LOC_Os12g24790	'protein|retrotransposon protein, putative, LINE subclass, expressed'	'not assigned.unknown'	'35.2'	0.5	8.5	3.5	13.5
LOC_Os03g19010	'weakly similar to ( 165) AT1G47750 | Symbols: PEX11A | PEX11A (PEROXIN 11A) | chr1:17569388-17570134 REVERSE PEX11 protein|peroxisomal biogenesis factor 11, putative, expressed'	'not assigned.unknown'	'35.2'	192.5	746	198	901
LOC_Os12g07030	'protein|expressed protein'	'not assigned.unknown'	'35.2'	9.5	641.5	11	798.5
LOC_Os11g07911	'protein|expressed protein'	'not assigned.unknown'	'35.2'	1	141.5	2.5	211.5
LOC_Os01g50910	'protein|late embryogenesis abundant protein, group 3, putative, expressed'	'not assigned.unknown'	'35.2'	17.5	2918	9.5	4393
LOC_Os03g07400	'protein|expressed protein'	'not assigned.unknown'	'35.2'	31	2	28.5	12.5
LOC_Os12g38150	'THN protein|osmotin, putative, expressed'	'not assigned.unknown'	'35.2'	486.5	1019	479.5	1386
LOC_Os04g47310	'protein|expressed protein'	'not assigned.unknown'	'35.2'	485	1003.5	472	1305
LOC_Os05g44060	'protein|expressed protein'	'not assigned.unknown'	'35.2'	35	115	39.5	161.5
LOC_Os05g37520	'moderately similar to ( 263) AT2G29670 | Symbols: | binding | chr2:12682309-12684745 REVERSE protein|expressed protein'	'not assigned.unknown'	'35.2'	2126.5	580	2542.5	815.5
LOC_Os08g31090	'protein|expressed protein'	'not assigned.unknown'	'35.2'	18.5	117.5	15	200
LOC_Os01g07970	'protein|expressed protein'	'not assigned.unknown'	'35.2'	436.5	4465.5	453	5158.5
LOC_Os01g12690	'protein|plant-specific domain TIGR01568 family protein, expressed'	'not assigned.unknown'	'35.2'	9.5	143.5	7	208
LOC_Os05g02770	'protein|glycine-rich cell wall structural protein precursor, putative, expressed'	'not assigned.unknown'	'35.2'	247	1070.5	302.5	1294
LOC_Os02g11859	'protein|expressed protein'	'not assigned.unknown'	'35.2'	11	43.5	20.5	79.5
LOC_Os07g38840	'highly similar to ( 515) AT2G44260 | Symbols: | unknown protein | chr2:18295988-18297739 FORWARDDUF946 protein|expressed protein'	'not assigned.unknown'	'35.2'	74	505.5	77	798
LOC_Os03g07200	'weakly similar to ( 155) AT5G39530 | Symbols: | unknown protein | chr5:15826285-15827517 REVERSEDUF1997 protein|expressed protein'	'not assigned.unknown'	'35.2'	76	867.5	81	1145
LOC_Os10g41580	'protein|protein binding protein, putative, expressed'	'not assigned.unknown'	'35.2'	92	431	94	553
LOC_Os01g55100	'protein|slTCP3, putative, expressed'	'not assigned.unknown'	'35.2'	90	670.5	88	853.5
LOC_Os05g25920	'protein|expressed protein'	'not assigned.unknown'	'35.2'	41.5	137	39	214
LOC_Os04g35390	'protein|expressed protein'	'not assigned.unknown'	'35.2'	16	64	13	152.5
LOC_Os11g26750	'weakly similar to ( 110) DH16D_ORYSA Dehydrin Rab16D - Oryza sativa (Rice) protein|dehydrin, putative, expressed'	'not assigned.unknown'	'35.2'	5	2740	4.5	3675
LOC_Os10g26150	'protein|expressed protein'	'not assigned.unknown'	'35.2'	37.5	215	39	286
LOC_Os12g13640	'moderately similar to ( 281) AT3G18170 | Symbols: | transferase, transferring glycosyl groups | chr3:6228393-6229547 FORWARD DUF563 protein|glycosyltransferase, putative, expressed'	'not assigned.unknown'	'35.2'	36	153.5	38.5	221
LOC_Os02g32970	'moderately similar to ( 396) AT2G36290 | Symbols: | hydrolase, alpha/beta fold family protein | chr2:15208867-15210768 REVERSE protein|hydrolase, alpha/beta fold family protein, putative, expressed'	'not assigned.unknown'	'35.2'	137	438.5	122.5	582
LOC_Os02g48190	'highly similar to ( 592) AT2G33570 | Symbols: | unknown protein | chr2:14217361-14219043 FORWARD DUF23 protein|expressed protein'	'not assigned.unknown'	'35.2'	204	1571.5	219.5	2037
LOC_Os01g62670	'weakly similar to ( 183) AT3G23160 | Symbols: | unknown protein | chr3:8260059-8261654 REVERSE protein|avr9/Cf-9 rapidly elicited protein, putative, expressed'	'not assigned.unknown'	'35.2'	18.5	73	28.5	120.5
LOC_Os03g08520	'protein|DUF581 domain containing protein, expressed'	'not assigned.unknown'	'35.2'	343.5	68	314.5	221.5
LOC_Os08g31860	'weakly similar to ( 162) AT1G13520 | Symbols: | unknown protein | chr1:4631857-4633223 REVERSEDUF1262 protein|expressed protein'	'not assigned.unknown'	'35.2'	0.5	5	1	13.5
LOC_Os03g32420	'protein|expressed protein'	'not assigned.unknown'	'35.2'	11.5	80.5	20	159
LOC_Os03g24730	'highly similar to ( 549) AT5G18980 | Symbols: | binding | chr5:6334944-6337943 REVERSE protein|expressed protein'	'not assigned.unknown'	'35.2'	373.5	990.5	447.5	1193.5
LOC_Os01g09220	'moderately similar to ( 447) AT5G12010 | Symbols: | unknown protein | chr5:3877975-3879483 REVERSE protein|transposon protein, putative, CACTA, En/Spm sub-class, expressed'	'not assigned.unknown'	'35.2'	82	191.5	83.5	1019
LOC_Os06g33700	'protein|expressed protein'	'not assigned.unknown'	'35.2'	1.5	10	1	21
LOC_Os02g45780	'protein|zinc finger, C3HC4 type domain containing protein, expressed'	'not assigned.unknown'	'35.2'	30	221	36.5	321
LOC_Os10g36180	'protein|expressed protein'	'not assigned.unknown'	'35.2'	6.5	3749.5	5.5	4847
LOC_Os01g51030	'protein|expressed protein'	'not assigned.unknown'	'35.2'	20.5	273.5	26	397.5
LOC_Os06g09980	'protein|expressed protein'	'not assigned.unknown'	'35.2'	14.5	35.5	25.5	71
LOC_Os10g36170	'nsLTP2 protein|LTPL160 - Protease inhibitor/seed storage/LTP family protein precursor, expressed'	'not assigned.unknown'	'35.2'	2001.5	6328.5	1766.5	7771
LOC_Os02g55610	'protein|serine-rich protein, putative, expressed'	'not assigned.unknown'	'35.2'	1557.5	1128	1771	1325.5
LOC_Os06g45570	'protein|VQ domain containing protein, putative, expressed'	'not assigned.unknown'	'35.2'	414.5	761.5	493	1035.5
LOC_Os06g04230	'protein|expressed protein'	'not assigned.unknown'	'35.2'	122	871.5	109.5	1198
LOC_Os09g06740	'protein|zinc finger, C3HC4 type domain containing protein, expressed'	'not assigned.unknown'	'35.2'	376.5	103.5	407	155
LOC_Os03g01740	'protein|expressed protein'	'not assigned.unknown'	'35.2'	90.5	771	90	1171
LOC_Os06g05000	'ENOD93 protein|early nodulin 93 ENOD93 protein, putative, expressed'	'not assigned.unknown'	'35.2'	35	115.5	27	180.5
LOC_Os04g28820	'very weakly similar to (84.0) AT5G28780 | Symbols: | unknown protein | chr5:10812907-10814173 REVERSE DUF889 protein|retrotransposon protein, putative, unclassified, expressed'	'not assigned.unknown'	'35.2'	14	30	17	53.5
LOC_Os01g20780	'protein|anther-specific protein SF18 precursor, putative, expressed'	'not assigned.unknown'	'35.2'	1.5	86	1	125
LOC_Os08g37500	'weakly similar to ( 103) AT4G40020 | Symbols: | unknown protein | chr4:18553453-18555300 REVERSE protein|expressed protein'	'not assigned.unknown'	'35.2'	73	222.5	85.5	310
LOC_Os02g50110	'protein|expressed protein'	'not assigned.unknown'	'35.2'	9	88.5	9	155
LOC_Os03g14654	'protein|LTPL108 - Protease inhibitor/seed storage/LTP family protein precursor, expressed'	'not assigned.unknown'	'35.2'	3191.5	1567	2861.5	2417
LOC_Os02g50940	'protein|NHL repeat-containing protein, putative, expressed'	'not assigned.unknown'	'35.2'	124	313	154	445.5
LOC_Os05g09060	'protein|collagen alpha-2, putative, expressed'	'not assigned.unknown'	'35.2'	0	8	0	28
LOC_Os07g38570	'protein|expressed protein'	'not assigned.unknown'	'35.2'	16.5	106.5	14.5	165.5
LOC_Os11g26780	'weakly similar to ( 114) DH16B_ORYSA Dehydrin Rab16B - Oryza sativa (Rice) protein|dehydrin, putative, expressed'	'not assigned.unknown'	'35.2'	25.5	4522.5	23	5671.5
LOC_Os10g36160	'protein|LTPL159 - Protease inhibitor/seed storage/LTP family protein precursor, expressed'	'not assigned.unknown'	'35.2'	2.5	45	0.5	71
LOC_Os07g46380	'moderately similar to ( 450) AT3G10320 | Symbols: | transferase, transferring glycosyl groups | chr3:3195441-3197111 REVERSE DUF563 protein|glycosyltransferase, putative, expressed'	'not assigned.unknown'	'35.2'	744	1937.5	647	2327.5
LOC_Os10g39920	'protein|expressed protein'	'not assigned.unknown'	'35.2'	12.5	403	12.5	523.5
LOC_Os06g06080	'moderately similar to ( 268) AT1G29120 | Symbols: | unknown protein | chr1:10174481-10177869 FORWARD DUF676 protein|serine esterase family protein, putative, expressed'	'not assigned.unknown'	'35.2'	229	2880	222.5	3981.5
LOC_Os02g48630	'highly similar to ( 553) AT5G48020 | Symbols: | unknown protein | chr5:19462888-19464790 REVERSEPcbC protein|expressed protein'	'not assigned.unknown'	'35.2'	215	1805.5	232	2322.5
LOC_Os03g22210	'protein|POEI46 - Pollen Ole e I allergen and extensin family protein precursor, expressed'	'not assigned.unknown'	'35.2'	88.5	401	118.5	575.5
LOC_Os03g51350	'protein|expressed protein'	'not assigned.unknown'	'35.2'	7	729.5	5.5	938.5
LOC_Os02g31867	'protein|expressed protein'	'not assigned.unknown'	'35.2'	237	148.5	260	202
LOC_Os08g37690	'protein|expressed protein'	'not assigned.unknown'	'35.2'	80	482.5	83.5	598.5
LOC_Os01g52830	'moderately similar to ( 273) AT5G45690 | Symbols: | unknown protein | chr5:18535139-18536259 REVERSEDUF1264 protein|DUF1264 domain containing protein, putative, expressed'	'not assigned.unknown'	'35.2'	4.5	326	2	428
LOC_Os04g04980	'weakly similar to ( 157) DCOR_CAPAN Ornithine decarboxylase (EC 4.1.1.17) (ODC) (CaODC1) (CapODC) - Capsicum annuum (Bell pepper) Orn_Arg_deC_N LysA Orn_DAP_Arg_deC protein|pyridoxal-dependent decarboxylase protein, putative, expressed'	'not assigned.unknown'	'35.2'	28	5.5	33	14
LOC_Os07g39680	'protein|UV-induced protein uvi15, putative, expressed'	'not assigned.unknown'	'35.2'	663.5	1307.5	696	1610
LOC_Os02g07690	'protein|VQ domain containing protein, putative, expressed'	'not assigned.unknown'	'35.2'	128.5	193.5	158	320
LOC_Os02g54240	'protein|OsFBX62 - F-box domain containing protein, expressed'	'not assigned.unknown'	'35.2'	13.5	801	12	1003.5
LOC_Os12g36210	'potato_inhibit protein|inhibitor I family protein, putative, expressed'	'not assigned.unknown'	'35.2'	17.5	92	17	153
LOC_Os08g35630	'protein|MTD1, putative, expressed'	'not assigned.unknown'	'35.2'	81	475.5	92.5	661
LOC_Os01g40070	'highly similar to ( 555) AT5G12010 | Symbols: | unknown protein | chr5:3877975-3879483 REVERSE protein|expressed protein'	'not assigned.unknown'	'35.2'	776	1167.5	791.5	1996.5
LOC_Os04g53180	'protein|expressed protein'	'not assigned.unknown'	'35.2'	159.5	58.5	182.5	89.5
LOC_Os04g37770	'protein|transposon protein, putative, CACTA, En/Spm sub-class, expressed'	'not assigned.unknown'	'35.2'	112	566.5	144	878
LOC_Os08g23960	'protein|OsFBL46 - F-box domain and LRR containing protein, expressed'	'not assigned.unknown'	'35.2'	1	10	2.5	49.5
LOC_Os01g03310	'weakly similar to ( 127) IBBR_ORYSA Bowman-Birk type bran trypsin inhibitor precursor (Protein RBBI3-3) (RBTI) (OSE727A) - Oryza sativa (Rice) protein|BBTI1 - Bowman-Birk type bran trypsin inhibitor precursor, expressed'	'not assigned.unknown'	'35.2'	3896	1102	4328.5	1293.5
LOC_Os12g32610	'protein|expressed protein'	'not assigned.unknown'	'35.2'	27	286	12	421
LOC_Os02g44040	'weakly similar to ( 165) AT4G17350 | Symbols: | phosphoinositide binding | chr4:9701582-9703358 FORWARDDUF828 PH_2 protein|expressed protein'	'not assigned.unknown'	'35.2'	2.5	12.5	1.5	27
LOC_Os01g58310	'protein|expressed protein'	'not assigned.unknown'	'35.2'	2	49	4	99.5
LOC_Os01g03390	'weakly similar to ( 154) IBBR_ORYSA Bowman-Birk type bran trypsin inhibitor precursor (Protein RBBI3-3) (RBTI) (OSE727A) - Oryza sativa (Rice) protein|BBTI7 - Bowman-Birk type bran trypsin inhibitor precursor, expressed'	'not assigned.unknown'	'35.2'	1272	10307.5	1154.5	14331.5
LOC_Os02g40620	'protein|expressed protein'	'not assigned.unknown'	'35.2'	1	20	2	40.5
LOC_Os04g55600	'protein|expressed protein'	'not assigned.unknown'	'35.2'	718	1934.5	802	2517
LOC_Os06g11150	'protein|DUF1645 domain containing protein, putative, expressed'	'not assigned.unknown'	'35.2'	26.5	164.5	39.5	250
LOC_Os05g38660	'protein|expressed protein'	'not assigned.unknown'	'35.2'	178.5	868	216	1064
LOC_Os03g06580	'protein|MTN26L2 - MtN26 family protein precursor, expressed'	'not assigned.unknown'	'35.2'	539	3405.5	529	4047.5
LOC_Os11g26570	'protein|dehydrin, putative, expressed'	'not assigned.unknown'	'35.2'	6.5	3425	8.5	4511.5
LOC_Os01g42140	'protein|expressed protein'	'not assigned.unknown'	'35.2'	188	563.5	198	701.5
LOC_Os06g44250	'moderately similar to ( 279) AT2G24150 | Symbols: HHP3 | HHP3 (heptahelical protein 3); receptor | chr2:10265632-10267345 REVERSE HlyIII COG1272 protein|haemolysin-III, putative, expressed'	'not assigned.unknown'	'35.2'	50	100.5	45.5	142.5
LOC_Os12g06780	'weakly similar to ( 185) AT1G18740 | Symbols: | unknown protein | chr1:6464125-6465273 FORWARDDUF793 protein|expressed protein'	'not assigned.unknown'	'35.2'	152	41	126	67
LOC_Os12g37519	'protein|retrotransposon protein, putative, unclassified, expressed'	'not assigned.unknown'	'35.2'	5.5	274	6	421
LOC_Os05g28210	'weakly similar to ( 103) EMP1_ORYSA Embryonic abundant protein 1 - Oryza sativa (Rice) protein|small hydrophilic plant seed protein, putative, expressed'	'not assigned.unknown'	'35.2'	0.5	210.5	0.5	299
LOC_Os11g38640	'weakly similar to ( 132) AT3G47910 | Symbols: | ubiquitin thiolesterase/ zinc ion binding | chr3:17674737-17681444 REVERSE protein|expressed protein'	'not assigned.unknown'	'35.2'	2	38.5	3.5	71.5
LOC_Os03g20330	'protein|VQ domain containing protein, putative, expressed'	'not assigned.unknown'	'35.2'	42	17	60.5	33
LOC_Os11g26760	'very weakly similar to (94.4) DH16C_ORYSA Dehydrin Rab16C - Oryza sativa (Rice) protein|dehydrin, putative, expressed'	'not assigned.unknown'	'35.2'	18	1867.5	24	2736.5
LOC_Os08g33350	'protein|expressed protein'	'not assigned.unknown'	'35.2'	64	151.5	81.5	236
LOC_Os06g49770	'protein|LTPL86 - Protease inhibitor/seed storage/LTP family protein precursor, expressed'	'not assigned.unknown'	'35.2'	39.5	325.5	55.5	469.5
LOC_Os05g38040	'protein|expressed protein'	'not assigned.unknown'	'35.2'	3016.5	2093.5	3159	2552.5
LOC_Os06g14780	'weakly similar to ( 130) AT5G37840 | Symbols: | FUNCTIONS IN: molecular_function unknown; INVOLVED IN: biological_process unknown; LOCATED IN: cellular_component unknown; BEST Arabidopsis thaliana protein match is: PMI2 (plastid movement impaired 2) (TAIR:AT1G66480.1); Has 49 Blast hits to 49 proteins in 8 species: Archae - 0; Bacteria - 0; Metazoa - 0; Fungi - 0; Plants - 49; Viruses - 0; Other…	'not assigned.unknown'	'35.2'	115	199.5	123.5	290.5
LOC_Os03g60570	'protein|ZOS3-22 - C2H2 zinc finger protein, expressed'	'not assigned.unknown'	'35.2'	11	280.5	9.5	416
LOC_Os05g47960	'protein|expressed protein'	'not assigned.unknown'	'35.2'	13	65	7.5	104
LOC_Os01g52730	'protein|DUF584 domain containing protein, putative, expressed'	'not assigned.unknown'	'35.2'	46	1483.5	56.5	1839.5
LOC_Os11g10470	'protein|expressed protein'	'not assigned.unknown'	'35.2'	38	410.5	56.5	617
LOC_Os10g22520	'BglC protein|cellulase, putative, expressed'	'not assigned.unknown'	'35.2'	255	2170	226	3058.5
LOC_Os03g42520	'protein|expressed protein'	'not assigned.unknown'	'35.2'	1	318.5	1	420.5
LOC_Os07g20640	'protein|hypothetical protein'	'not assigned.unknown'	'35.2'	0	20	0.5	36.5
LOC_Os12g19304	'highly similar to ( 576) AT5G50210 | Symbols: QS, OLD5, SUFE3 | QS (QUINOLINATE SYNTHASE); 4 iron, 4 sulfur cluster binding / enzyme activator/ protein homodimerization/ quinolinate synthetase A | chr5:20442803-20445706 FORWARDPRK09375 NadA NadA protein|Fe-S metabolism associated domain containing protein, expressed'	'not assigned.unknown'	'35.2'	189.5	331.5	210.5	419.5
LOC_Os09g08570	'protein|expressed protein'	'not assigned.unknown'	'35.2'	0	18	0.5	37.5
LOC_Os08g15650	'protein|expressed protein'	'not assigned.unknown'	'35.2'	199	488	220	625
LOC_Os01g02900	'moderately similar to ( 290) AT3G18170 | Symbols: | transferase, transferring glycosyl groups | chr3:6228393-6229547 FORWARD DUF563 protein|glycosyltransferase, putative, expressed'	'not assigned.unknown'	'35.2'	294.5	916	302	1223.5
LOC_Os01g72900	'protein|abscisic stress-ripening, putative, expressed'	'not assigned.unknown'	'35.2'	8	32.5	6.5	54
LOC_Os07g23660	'protein|retrotransposon protein, putative, unclassified, expressed'	'not assigned.unknown'	'35.2'	31	152	32.5	369.5
LOC_Os09g24580	'protein|EF hand family protein, putative, expressed'	'not assigned.unknown'	'35.2'	61.5	208	81.5	425.5
LOC_Os04g56040	'protein|glycine rich protein family protein, putative, expressed'	'not assigned.unknown'	'35.2'	0	5.5	2	20
LOC_Os01g56890	'weakly similar to ( 133) AT2G36835 | Symbols: | unknown protein | chr2:15449839-15451307 REVERSE protein|expressed protein'	'not assigned.unknown'	'35.2'	1197.5	1619.5	1224.5	1989
LOC_Os01g28790	'protein|PRAS-rich protein, putative, expressed'	'not assigned.unknown'	'35.2'	509	944.5	574.5	1632
LOC_Os01g72610	'moderately similar to ( 327) AT2G41640 | Symbols: | transferase, transferring glycosyl groups | chr2:17360654-17362391 FORWARD DUF563 protein|glycosyltransferase, putative, expressed'	'not assigned.unknown'	'35.2'	629	968	632	1351
LOC_Os04g57760	'protein|expressed protein'	'not assigned.unknown'	'35.2'	1561.5	2349	1769.5	3451.5
LOC_Os07g11300	'protein|expressed protein'	'not assigned.unknown'	'35.2'	290	1920.5	340.5	2294.5
LOC_Os11g40530	'protein|LTPL162 - Protease inhibitor/seed storage/LTP family protein precursor, expressed'	'not assigned.unknown'	'35.2'	0	231	1	884
LOC_Os01g55370	'weakly similar to ( 122) AT1G29195 | Symbols: | unknown protein | chr1:10202673-10203254 REVERSE protein|expressed protein'	'not assigned.unknown'	'35.2'	58	107	35	156.5
LOC_Os02g10690	'weakly similar to ( 149) AT4G32330 | Symbols: | FUNCTIONS IN: molecular_function unknown; INVOLVED IN: biological_process unknown; LOCATED IN: cellular_component unknown; EXPRESSED IN: 23 plant structures; EXPRESSED DURING: 13 growth stages; CONTAINS InterPro DOMAIN/s: Targeting for Xklp2 (InterPro:IPR009675); BEST Arabidopsis thaliana protein match is: unknown protein (TAIR:AT2G25480.1); Has 47…	'not assigned.unknown'	'35.2'	137	373.5	165.5	576
LOC_Os06g04240	'protein|expressed protein'	'not assigned.unknown'	'35.2'	20.5	147.5	16	273
LOC_Os02g44990	'protein|OsFBDUF13 - F-box and DUF domain containing protein, expressed'	'not assigned.unknown'	'35.2'	295.5	1290	271	1742
LOC_Os03g55776	'protein|expressed protein'	'not assigned.unknown'	'35.2'	424.5	1199.5	493.5	1692.5
LOC_Os03g52680	'very weakly similar to (82.8) AT5G05250 | Symbols: | unknown protein | chr5:1557116-1557835 REVERSE protein|expressed protein'	'not assigned.unknown'	'35.2'	94	176	74.5	234.5
LOC_Os07g18990	'protein|LTPL40 - Protease inhibitor/seed storage/LTP family protein precursor, expressed'	'not assigned.unknown'	'35.2'	64.5	159	71	211.5
LOC_Os09g20940	'protein|expressed protein'	'not assigned.unknown'	'35.2'	37.5	232	40	333.5
LOC_Os06g17070	'very weakly similar to (98.6) POLX_TOBAC Retrovirus-related Pol polyprotein from transposon TNT 1-94 [Includes: Protease (EC 3.4.23.-); Reverse transcriptase (EC 2.7.7.49); Endonuclease] - Nicotiana tabacum (Common tobacco) protein|retrotransposon protein, putative, Ty1-copia subclass, expressed'	'not assigned.unknown'	'35.2'	0.5	102.5	1	159
LOC_Os07g05840	'protein|expressed protein'	'not assigned.unknown'	'35.2'	21.5	9	360	444
LOC_Os05g08900	'protein|expressed protein'	'not assigned.unknown'	'35.2'	1.5	5.5	7.5	37.5
LOC_Os05g08860	'protein|expressed protein'	'not assigned.unknown'	'35.2'	4	5.5	10	60.5
LOC_Os12g36850	'protein|pathogenesis-related Bet v I family protein, putative, expressed'	'not assigned.unknown'	'35.2'	10.5	13	100.5	34.5
LOC_Os11g28184	'protein|expressed protein'	'not assigned.unknown'	'35.2'	4.5	3	31.5	16
LOC_Os03g18779	'protein|expressed protein'	'not assigned.unknown'	'35.2'	1	0	724	479
LOC_Os11g28210	'protein|retrotransposon protein, putative, unclassified, expressed'	'not assigned.unknown'	'35.2'	2.5	2	33.5	12.5
LOC_Os02g44880	'protein|expressed protein'	'not assigned.unknown'	'35.2'	62	86	108	151
LOC_Os08g41080	'protein|expressed protein'	'not assigned.unknown'	'35.2'	1.5	2	21.5	165.5
LOC_Os02g37190	'protein|expressed protein'	'not assigned.unknown'	'35.2'	0.5	0	10.5	3.5
LOC_Os02g26790	'protein|expressed protein'	'not assigned.unknown'	'35.2'	19.5	12	221.5	135
LOC_Os03g02470	'protein|expressed protein'	'not assigned.unknown'	'35.2'	0	0	176.5	72.5
LOC_Os01g29330	'weakly similar to ( 120) AT5G27370 | Symbols: | unknown protein | chr5:9667311-9667886 FORWARDDUF679 protein|expressed protein'	'not assigned.unknown'	'35.2'	10	19	21	43.5
LOC_Os12g36430	'protein|expressed protein'	'not assigned.unknown'	'35.2'	26.5	20	66	38.5
LOC_Os07g05850	'Transposase_21 protein|transposon protein, putative, CACTA, En/Spm sub-class, expressed'	'not assigned.unknown'	'35.2'	1.5	3	27.5	14.5
LOC_Os08g07320	'protein|expressed protein'	'not assigned.unknown'	'35.2'	2.5	2	40.5	20.5
LOC_Os09g27744	'protein|expressed protein'	'not assigned.unknown'	'35.2'	0	0	74	36
LOC_Os06g03810	'protein|expressed protein'	'not assigned.unknown'	'35.2'	15	19.5	34	94.5
LOC_Os12g36880	'protein|pathogenesis-related Bet v I family protein, putative, expressed'	'not assigned.unknown'	'35.2'	53	69	307	144
LOC_Os07g06834	'protein|expressed protein'	'not assigned.unknown'	'35.2'	0.5	1	275.5	212.5
LOC_Os07g39390	'protein|retrotransposon protein, putative, unclassified, expressed'	'not assigned.unknown'	'35.2'	0	0	125	82.5
LOC_Os07g14514	'moderately similar to ( 384) AT1G59520 | Symbols: CW7 | CW7 | chr1:21861589-21866016 FORWARD protein|retrotransposon protein, putative, unclassified, expressed'	'not assigned.unknown'	'35.2'	0	23	2.5	7.5
LOC_Os01g38660	'protein|expressed protein'	'not assigned.unknown'	'35.2'	37	71.5	56	72.5
LOC_Os07g07300	'protein|expressed protein'	'not assigned.unknown'	'35.2'	49	114	82	105.5
LOC_Os09g23725	'protein|expressed protein'	'not assigned.unknown'	'35.2'	0.5	4.5	3.5	6
LOC_Os05g35444	'protein|expressed protein'	'not assigned.unknown'	'35.2'	2	9.5	9	9.5
LOC_Os01g09430	'moderately similar to ( 416) AT3G21360 | Symbols: | electron carrier/ oxidoreductase | chr3:7522865-7524036 FORWARD protein|expressed protein'	'not assigned.unknown'	'35.2'	993	1630	1261.5	1375.5
LOC_Os02g34870	'protein|expressed protein'	'not assigned.unknown'	'35.2'	2	7.5	8	4
LOC_Os01g09420	'protein|expressed protein'	'not assigned.unknown'	'35.2'	180.5	305.5	234	279
LOC_Os08g27759	'protein|expressed protein'	'not assigned.unknown'	'35.2'	2	12.5	8	13.5
LOC_Os02g15800	'protein|expressed protein'	'not assigned.unknown'	'35.2'	38	81.5	58	78
LOC_Os05g49470	'weakly similar to ( 196) AT3G02950 | Symbols: | FUNCTIONS IN: molecular_function unknown; INVOLVED IN: biological_process unknown; LOCATED IN: cellular_component unknown; EXPRESSED IN: 18 plant structures; EXPRESSED DURING: 9 growth stages; CONTAINS InterPro DOMAIN/s: Tho complex subunit 7 (InterPro:IPR018018), Tho complex subunit 7/Mft1p (InterPro:IPR008501); BEST Arabidopsis thaliana protein m…	'not assigned.unknown'	'35.2'	14	43.5	25.5	36
LOC_Os01g39070	'DUF260 protein|DUF260 domain containing protein, putative, expressed'	'not assigned.unknown'	'35.2'	0.5	4.5	3.5	6
LOC_Os06g04040	'moderately similar to ( 384) AT4G29860 | Symbols: EMB2757, TAN | EMB2757 (EMBRYO DEFECTIVE 2757); nucleotide binding | chr4:14603296-14605704 REVERSE WD40 COG2319 protein|WD domain, G-beta repeat domain containing protein, expressed'	'not assigned.unknown'	'35.2'	173	270	229	259.5
LOC_Os03g29864	'RT_LTR rve protein|retrotransposon protein, putative, unclassified, expressed'	'not assigned.unknown'	'35.2'	45.5	89.5	76.5	79
LOC_Os06g47834	'protein|expressed protein'	'not assigned.unknown'	'35.2'	67	106	93.5	111
LOC_Os05g34530	'protein|auxin-inducible protein, putative, expressed'	'not assigned.unknown'	'35.2'	0	6	2.5	5
LOC_Os07g26110	'DUF588 protein|membrane associated DUF588 domain containing protein, putative, expressed'	'not assigned.unknown'	'35.2'	11	24	29	31
LOC_Os08g24300	'protein|expressed protein'	'not assigned.unknown'	'35.2'	0	3	2.5	2
LOC_Os06g20820	'protein|expressed protein'	'not assigned.unknown'	'35.2'	7	26.5	16.5	24.5
LOC_Os09g21280	'protein|expressed protein'	'not assigned.unknown'	'35.2'	2.5	12	8	14.5
LOC_Os09g30260	'protein|expressed protein'	'not assigned.unknown'	'35.2'	0	3.5	3.5	1
LOC_Os11g28910	'protein|transposon protein, putative, CACTA, En/Spm sub-class, expressed'	'not assigned.unknown'	'35.2'	2	9	7	6.5
LOC_Os10g04840	'protein|expressed protein'	'not assigned.unknown'	'35.2'	0.5	6.5	5	8.5
LOC_Os01g45700	'protein|expressed protein'	'not assigned.unknown'	'35.2'	79.5	141	116	133.5
LOC_Os03g32270	'moderately similar to ( 442) AT4G37470 | Symbols: | hydrolase, alpha/beta fold family protein | chr4:17617045-17618363 REVERSEMhpC protein|hydrolase, alpha/beta fold family domain containing protein, expressed'	'not assigned.unknown'	'35.2'	13	33	40	40
LOC_Os05g44420	'protein|expressed protein'	'not assigned.unknown'	'35.2'	219.5	363	291.5	306.5
LOC_Os07g12780	'protein|cyclin, putative, expressed'	'not assigned.unknown'	'35.2'	544	840	672	818
LOC_Os05g29710	'protein|RING-H2 finger protein, putative, expressed'	'not assigned.unknown'	'35.2'	21	45	37	33
LOC_Os11g06300	'protein|expressed protein'	'not assigned.unknown'	'35.2'	50.5	86.5	86	97.5
LOC_Os07g02900	'very weakly similar to (98.2) AT1G09310 | Symbols: | unknown protein | chr1:3009109-3009648 FORWARDDUF538 protein|DUF538 domain containing protein, putative, expressed'	'not assigned.unknown'	'35.2'	7	21	15.5	25
LOC_Os05g45070	'weakly similar to ( 105) AT2G46150 | Symbols: | FUNCTIONS IN: molecular_function unknown; INVOLVED IN: biological_process unknown; LOCATED IN: plasma membrane; EXPRESSED IN: 15 plant structures; EXPRESSED DURING: 7 growth stages; CONTAINS InterPro DOMAIN/s: Harpin-induced 1 (InterPro:IPR010847); BEST Arabidopsis thaliana protein match is: unknown protein (TAIR:AT3G54200.1); Has 137 Blast hits to…	'not assigned.unknown'	'35.2'	1.5	8.5	5.5	7
LOC_Os04g24410	'weakly similar to ( 173) AT4G24175 | Symbols: | unknown protein | chr4:12547018-12548810 FORWARD protein|kinesin heavy chain isolog, putative, expressed'	'not assigned.unknown'	'35.2'	0	3	8.5	8
LOC_Os01g37350	'RT_LTR protein|retrotransposon protein, putative, Ty3-gypsy subclass, expressed'	'not assigned.unknown'	'35.2'	36.5	67.5	63	71.5
LOC_Os07g06500	'protein|OsFBL34 - F-box domain and LRR containing protein, expressed'	'not assigned.unknown'	'35.2'	10	23	20	25
LOC_Os04g49950	'protein|OsFBX150 - F-box domain containing protein, expressed'	'not assigned.unknown'	'35.2'	2	12.5	8	6
LOC_Os03g56420	'moderately similar to ( 245) AT1G75180 | Symbols: | unknown protein | chr1:28216150-28217911 REVERSE protein|expressed protein'	'not assigned.unknown'	'35.2'	3503	2627	3569.5	3078
LOC_Os08g23280	'protein|expressed protein'	'not assigned.unknown'	'35.2'	2.5	0	1	3
LOC_Os11g32820	'protein|expressed protein'	'not assigned.unknown'	'35.2'	16	5.5	25.5	14.5
LOC_Os03g14630	'protein|LTPL106 - Protease inhibitor/seed storage/LTP family protein precursor, expressed'	'not assigned.unknown'	'35.2'	2.5	0	3	4
LOC_Os02g50070	'protein|expressed protein'	'not assigned.unknown'	'35.2'	5.5	1	4	5
LOC_Os08g40710	'protein|retrotransposon protein, putative, unclassified, expressed'	'not assigned.unknown'	'35.2'	5	0	4.5	2.5
LOC_Os05g11428	'protein|expressed protein'	'not assigned.unknown'	'35.2'	85	38.5	85	66
LOC_Os04g12070	'protein|expressed protein'	'not assigned.unknown'	'35.2'	5	0	3	4
LOC_Os08g15590	'protein|Leucine rich repeat N-terminal domain containing protein, putative, expressed'	'not assigned.unknown'	'35.2'	6.5	0	6.5	8.5
LOC_Os05g24570	'protein|expressed protein'	'not assigned.unknown'	'35.2'	2.5	0	4	7
LOC_Os01g18620	'Transferase protein|transferase family protein, putative, expressed'	'not assigned.unknown'	'35.2'	11	2.5	19.5	13.5
LOC_Os01g63690	'moderately similar to ( 320) AT2G40000 | Symbols: HSPRO2, ATHSPRO2 | HSPRO2 (ARABIDOPSIS ORTHOLOG OF SUGAR BEET HS1 PRO-1 2) | chr2:16700649-16701956 REVERSEHs1pro-1_C Hs1pro-1_N protein|hs1, putative, expressed'	'not assigned.unknown'	'35.2'	1006.5	664	1020.5	1099
LOC_Os06g11760	'protein|expressed protein'	'not assigned.unknown'	'35.2'	52.5	16.5	47	41.5
LOC_Os08g02180	'protein|expressed protein'	'not assigned.unknown'	'35.2'	287.5	231	300	320.5
LOC_Os01g24420	'protein|expressed protein'	'not assigned.unknown'	'35.2'	228.5	171	253.5	240
LOC_Os11g25180	'protein|transposon protein, putative, CACTA, En/Spm sub-class, expressed'	'not assigned.unknown'	'35.2'	2.5	0	3	3
LOC_Os02g20040	'protein|loricrin, putative, expressed'	'not assigned.unknown'	'35.2'	114.5	60.5	116	97
LOC_Os02g21890	'protein|expressed protein'	'not assigned.unknown'	'35.2'	124.5	81	117.5	132.5
LOC_Os06g35165	'protein|expressed protein'	'not assigned.unknown'	'35.2'	14	5	11.5	12.5
LOC_Os11g09180	'protein|expressed protein'	'not assigned.unknown'	'35.2'	129	90	123.5	136.5
LOC_Os03g20440	'protein|VQ domain containing protein, putative, expressed'	'not assigned.unknown'	'35.2'	9	2	10.5	8
LOC_Os12g25800	'protein|expressed protein'	'not assigned.unknown'	'35.2'	14	2.5	9.5	11.5
LOC_Os01g55220	'protein|expressed protein'	'not assigned.unknown'	'35.2'	3	0	4.5	2.5
LOC_Os10g37350	'protein|expressed protein'	'not assigned.unknown'	'35.2'	33	29.5	55	31
LOC_Os05g09290	'protein|expressed protein'	'not assigned.unknown'	'35.2'	0	0	2.5	0
LOC_Os02g49970	'protein|ZIM motif family protein, expressed'	'not assigned.unknown'	'35.2'	2.5	0.5	9	2
LOC_Os05g50100	'protein|expressed protein'	'not assigned.unknown'	'35.2'	18.5	11.5	48.5	16.5
LOC_Os07g02460	'protein|expressed protein'	'not assigned.unknown'	'35.2'	278	355	347	275.5
LOC_Os05g04020	'DUF247 protein|plant protein of unknown function domain containing protein, expressed'	'not assigned.unknown'	'35.2'	0	0	2.5	0
LOC_Os03g03860	'weakly similar to ( 112) AT2G17550 | Symbols: | unknown protein | chr2:7634495-7636770 REVERSE protein|expressed protein'	'not assigned.unknown'	'35.2'	79.5	65	115.5	56
LOC_Os10g36580	'protein|UP-9A, putative, expressed'	'not assigned.unknown'	'35.2'	130.5	103.5	211.5	76
LOC_Os04g03120	'RT_LTR RVT_1 protein|retrotransposon protein, putative, unclassified, expressed'	'not assigned.unknown'	'35.2'	0	0.5	2.5	0
LOC_Os06g34840	'nsLTP1 protein|LTPL5 - Protease inhibitor/seed storage/LTP family protein precursor, putative, expressed'	'not assigned.unknown'	'35.2'	1.5	1	7	1.5
LOC_Os01g41565	'highly similar to ( 565) AT2G44270 | Symbols: | ATP binding | chr2:18298078-18300153 REVERSE Alpha_ANH_like_II MesJ protein|ATP-binding domain-containing protein, putative, expressed'	'not assigned.unknown'	'35.2'	241.5	227	306	209.5
LOC_Os04g38230	'protein|expressed protein'	'not assigned.unknown'	'35.2'	0	0	2.5	0
LOC_Os11g34780	'protein|globulin 2, putative, expressed'	'not assigned.unknown'	'35.2'	1.5	2.5	5.5	0.5
LOC_Os07g05550	'protein|expressed protein'	'not assigned.unknown'	'35.2'	3.5	7.5	9.5	2
LOC_Os03g20940	'weakly similar to ( 134) AT2G39050 | Symbols: | hydroxyproline-rich glycoprotein family protein | chr2:16303427-16305336 FORWARD protein|stress responsive protein, putative, expressed'	'not assigned.unknown'	'35.2'	0.5	0	5.5	0
LOC_Os02g57280	'CBS protein|CBS domain containing membrane protein, putative, expressed'	'not assigned.unknown'	'35.2'	5009.5	6278.5	6320	5181
LOC_Os07g37540	'protein|expressed protein'	'not assigned.unknown'	'35.2'	0	0	4	0
LOC_Os08g08340	'protein|hypothetical protein'	'not assigned.unknown'	'35.2'	6.5	6.5	15.5	5
LOC_Os06g45050	'moderately similar to ( 447) AT5G57200 | Symbols: | epsin N-terminal homology (ENTH) domain-containing protein / clathrin assembly protein-related | chr5:23177696-23180601 FORWARD ANTH ANTH_AP180_CALM ENTH protein|clathrin assembly protein, putative, expressed'	'not assigned.unknown'	'35.2'	101.5	82.5	145	91
LOC_Os06g46460	'protein|expressed protein'	'not assigned.unknown'	'35.2'	609.5	681.5	755	536
LOC_Os11g05494	'protein|expressed protein'	'not assigned.unknown'	'35.2'	45	43.5	84.5	29.5
LOC_Os08g05970	'protein|expressed protein'	'not assigned.unknown'	'35.2'	1.5	6	8	0.5
LOC_Os04g31640	'protein|expressed protein'	'not assigned.unknown'	'35.2'	0	0	2.5	0
LOC_Os03g14310	'DUF1618 protein|expressed protein'	'not assigned.unknown'	'35.2'	235	244	297	211
LOC_Os07g01840	'moderately similar to ( 203) AT5G45480 | Symbols: | unknown protein | chr5:18426296-18428929 REVERSE protein|expressed protein'	'not assigned.unknown'	'35.2'	0	0.5	2.5	0
LOC_Os11g34790	'protein|expressed protein'	'not assigned.unknown'	'35.2'	32.5	24.5	51.5	25
LOC_Os07g46060	'weakly similar to ( 114) AT5G18980 | Symbols: | binding | chr5:6334944-6337943 REVERSE protein|expressed protein'	'not assigned.unknown'	'35.2'	7	4	24.5	2.5
LOC_Os02g51720	'weakly similar to ( 122) AT1G78110 | Symbols: | unknown protein | chr1:29391879-29392907 FORWARD protein|expressed protein'	'not assigned.unknown'	'35.2'	2.5	5.5	7.5	2
LOC_Os09g13440	'protein|expressed protein'	'not assigned.unknown'	'35.2'	24	24	52.5	19
LOC_Os07g26100	'protein|expressed protein'	'not assigned.unknown'	'35.2'	7	10	16.5	7.5
LOC_Os07g36010	'Transposase_21 protein|transposon protein, putative, unclassified, expressed'	'not assigned.unknown'	'35.2'	0.5	1	3.5	0
LOC_Os07g37620	'weakly similar to ( 120) AT1G61260 | Symbols: | unknown protein | chr1:22593756-22594986 REVERSEDUF761 protein|fiber expressed protein, putative, expressed'	'not assigned.unknown'	'35.2'	172	145.5	236.5	161
LOC_Os06g17600	'protein|cadmium tolerance factor, putative, expressed'	'not assigned.unknown'	'35.2'	3	1	12.5	1
LOC_Os03g23770	'Retrotrans_gag protein|retrotransposon protein, putative, unclassified, expressed'	'not assigned.unknown'	'35.2'	3	2.5	9.5	1.5
LOC_Os10g01500	'protein|expressed protein'	'not assigned.unknown'	'35.2'	0.5	1	11.5	4
LOC_Os06g13570	'weakly similar to ( 101) AT1G53200 | Symbols: | unknown protein | chr1:19840486-19842692 REVERSE protein|expressed protein'	'not assigned.unknown'	'35.2'	214.5	260	270.5	204
LOC_Os04g07110	'weakly similar to ( 152) AT5G45540 | Symbols: | unknown protein | chr5:18458294-18460705 REVERSE protein|expressed protein'	'not assigned.unknown'	'35.2'	5	12	13.5	4.5
LOC_Os04g35860	'moderately similar to ( 457) AT1G22930 | Symbols: | T-complex protein 11 | chr1:8118049-8121854 FORWARD Tcp11 protein|T-complex protein 11, putative, expressed'	'not assigned.unknown'	'35.2'	1.5	2	22	2
LOC_Os01g23710	'protein|no apical meristem protein, putative, expressed'	'not assigned.unknown'	'35.2'	200.5	177	350.5	219
LOC_Os02g44704	'very weakly similar to (99.4) AT1G76065 | Symbols: | CONTAINS InterPro DOMAIN/s: Complex 1 LYR protein (InterPro:IPR008011); Has 53 Blast hits to 53 proteins in 27 species: Archae - 0; Bacteria - 0; Metazoa - 32; Fungi - 9; Plants - 12; Viruses - 0; Other Eukaryotes - 0 (source: NCBI BLink). | chr1:28544899-28545306 REVERSE protein|LYR motif containing protein, putative, expressed'	'not assigned.unknown'	'35.2'	85.5	79.5	118	62
LOC_Os08g37680	'protein|expressed protein'	'not assigned.unknown'	'35.2'	0.5	0.5	11	2.5
LOC_Os01g12190	'very weakly similar to (89.0) AT5G41761 | Symbols: | unknown protein | chr5:16711437-16711742 FORWARD protein|expressed protein'	'not assigned.unknown'	'35.2'	203.5	227	256.5	180
LOC_Os04g39320	'protein|expressed protein'	'not assigned.unknown'	'35.2'	14.5	10	45.5	7
LOC_Os09g14400	'protein|expressed protein'	'not assigned.unknown'	'35.2'	19.5	22.5	35	16.5
LOC_Os12g40500	'weakly similar to ( 139) AT5G46850 | Symbols: | FUNCTIONS IN: molecular_function unknown; INVOLVED IN: GPI anchor biosynthetic process; LOCATED IN: endoplasmic reticulum membrane; EXPRESSED IN: 22 plant structures; EXPRESSED DURING: 13 growth stages; CONTAINS InterPro DOMAIN/s: PIG-X/PBN1 (InterPro:IPR013233); Has 52 Blast hits to 52 proteins in 24 species: Archae - 0; Bacteria - 0; Metazoa - 31…	'not assigned.unknown'	'35.2'	374.5	359	467.5	331
LOC_Os05g08910	'protein|expressed protein'	'not assigned.unknown'	'35.2'	7	4	6	18
LOC_Os04g37790	'very weakly similar to ( 100) AT4G40020 | Symbols: | unknown protein | chr4:18553453-18555300 REVERSE protein|expressed protein'	'not assigned.unknown'	'35.2'	36	53.5	51.5	88.5
LOC_Os01g55160	'protein|expressed protein'	'not assigned.unknown'	'35.2'	20.5	36.5	24	65.5
LOC_Os01g17050	'protein|VQ domain containing protein, putative, expressed'	'not assigned.unknown'	'35.2'	58	59	64.5	119
LOC_Os12g36220	'protein|inhibitor I family protein, putative, expressed'	'not assigned.unknown'	'35.2'	2.5	4	2	11
LOC_Os09g15330	'protein|transporter family protein, putative, expressed'	'not assigned.unknown'	'35.2'	391	487	433.5	625.5
LOC_Os03g08840	'protein|zinc finger protein, putative, expressed'	'not assigned.unknown'	'35.2'	152	180.5	160	241.5
LOC_Os01g09870	'protein|expressed protein'	'not assigned.unknown'	'35.2'	5.5	3.5	3	11
LOC_Os07g09710	'protein|OsFBX220 - F-box domain containing protein, expressed'	'not assigned.unknown'	'35.2'	15.5	15.5	10.5	31
LOC_Os01g31370	'moderately similar to ( 498) AT2G41640 | Symbols: | transferase, transferring glycosyl groups | chr2:17360654-17362391 FORWARD DUF563 protein|glycosyltransferase, putative, expressed'	'not assigned.unknown'	'35.2'	9	14.5	9.5	30.5
LOC_Os02g26794	'protein|expressed protein'	'not assigned.unknown'	'35.2'	0	0	1	8.5
LOC_Os03g52410	'protein|expressed protein'	'not assigned.unknown'	'35.2'	4.5	3	2.5	10.5
LOC_Os03g58740	'moderately similar to ( 208) AT1G59710 | Symbols: | FUNCTIONS IN: molecular_function unknown; INVOLVED IN: biological_process unknown; LOCATED IN: cellular_component unknown; EXPRESSED IN: 23 plant structures; EXPRESSED DURING: 13 growth stages; CONTAINS InterPro DOMAIN/s: Protein of unknown function DUF569 (InterPro:IPR007679), Actin_cross-linking (InterPro:IPR008999); BEST Arabidopsis thaliana…	'not assigned.unknown'	'35.2'	114	116.5	120.5	167
LOC_Os06g25230	'protein|retrotransposon protein, putative, unclassified, expressed'	'not assigned.unknown'	'35.2'	7.5	17.5	12.5	41.5
LOC_Os06g33970	'protein|VQ domain containing protein, putative, expressed'	'not assigned.unknown'	'35.2'	7	13.5	8.5	27.5
LOC_Os02g33670	'protein|expressed protein'	'not assigned.unknown'	'35.2'	10	11	6.5	25.5
LOC_Os07g48280	'protein|expressed protein'	'not assigned.unknown'	'35.2'	186	154.5	192.5	338.5
LOC_Os01g62430	'weakly similar to ( 135) AT3G55470 | Symbols: | C2 domain-containing protein | chr3:20564356-20566092 FORWARDmoderately similar to ( 299) ERG1_ORYSA Elicitor-responsive protein 1 (Fungal elicitor immediate early-responsive gene 1 protein) (FIERG1) (17 kDa phloem protein) (RPP17) - Oryza sativa (Rice) protein|C2 domain containing protein, putative, expressed'	'not assigned.unknown'	'35.2'	21.5	25	27	65.5
LOC_Os09g02690	'protein|expressed protein'	'not assigned.unknown'	'35.2'	0.5	0	0	3
LOC_Os01g04670	'protein|expressed protein'	'not assigned.unknown'	'35.2'	13.5	22.5	23	49
LOC_Os09g37080	'protein|expressed protein'	'not assigned.unknown'	'35.2'	36.5	55.5	29	87.5
LOC_Os03g18880	'protein|retrotransposon protein, putative, unclassified, expressed'	'not assigned.unknown'	'35.2'	0.5	2.5	1.5	8
LOC_Os10g19912	'protein|expressed protein'	'not assigned.unknown'	'35.2'	0	0	0	4
LOC_Os05g24580	'moderately similar to ( 332) AT2G25280 | Symbols: | FUNCTIONS IN: molecular_function unknown; INVOLVED IN: biological_process unknown; LOCATED IN: cellular_component unknown; EXPRESSED IN: 22 plant structures; EXPRESSED DURING: 13 growth stages; CONTAINS InterPro DOMAIN/s: Mediator of ErbB2-driven cell motility (Memo), related (InterPro:IPR002737); Has 742 Blast hits to 742 proteins in 323 speci…	'not assigned.unknown'	'35.2'	50	37.5	54.5	91.5
LOC_Os03g23010	'protein|expressed protein'	'not assigned.unknown'	'35.2'	4123	4186	4734.5	5893
LOC_Os02g15290	'protein|VQ domain containing protein, putative, expressed'	'not assigned.unknown'	'35.2'	3.5	8	7.5	20
LOC_Os10g36100	'nsLTP2 protein|LTPL157 - Protease inhibitor/seed storage/LTP family protein precursor, expressed'	'not assigned.unknown'	'35.2'	2	6.5	1.5	38.5
LOC_Os05g13970	'moderately similar to ( 339) AT4G28940 | Symbols: | catalytic | chr4:14274414-14276920 FORWARDweakly similar to ( 102) BSPA_POPDE Bark storage protein A precursor - Populus deltoides (Poplar) protein|phosphorylase domain containing protein, putative, expressed'	'not assigned.unknown'	'35.2'	0	2.5	2	10
LOC_Os06g04220	'protein|expressed protein'	'not assigned.unknown'	'35.2'	18	34.5	11	58
LOC_Os10g40430	'HPS_like protein|LTPL139 - Protease inhibitor/seed storage/LTP family protein precursor, expressed'	'not assigned.unknown'	'35.2'	6	6.5	8	18.5
LOC_Os07g43604	'protein|expressed protein'	'not assigned.unknown'	'35.2'	2	7	5	16.5
LOC_Os01g49010	'moderately similar to ( 473) AT2G01120 | Symbols: ORC4, ATORC4 | ORC4 (ORIGIN RECOGNITION COMPLEX SUBUNIT 4); protein binding | chr2:85444-88027 FORWARD protein|ORC4 - Putative origin recognition complex subunit 4, expressed'	'not assigned.unknown'	'35.2'	21.5	34.5	15	58
LOC_Os03g56000	'moderately similar to ( 236) AT1G10150 | Symbols: | carbohydrate binding | chr1:3326160-3327404 FORWARD protein|PHLOEM 2-LIKE A10, putative, expressed'	'not assigned.unknown'	'35.2'	616	709	648	843.5
LOC_Os10g01380	'moderately similar to ( 365) AT1G59520 | Symbols: CW7 | CW7 | chr1:21861589-21866016 FORWARD protein|CW7, putative, expressed'	'not assigned.unknown'	'35.2'	5	7.5	11	25
LOC_Os02g09990	'protein|expressed protein'	'not assigned.unknown'	'35.2'	6.5	12	7	28.5
LOC_Os04g32850	'protein|basic proline-rich protein, putative, expressed'	'not assigned.unknown'	'35.2'	9763	9864.5	8982	12089
LOC_Os06g09960	'protein|expressed protein'	'not assigned.unknown'	'35.2'	1.5	3	3	14.5
LOC_Os01g18530	'protein|expressed protein'	'not assigned.unknown'	'35.2'	0	0.5	0	4
LOC_Os02g15280	'protein|VQ domain containing protein, putative, expressed'	'not assigned.unknown'	'35.2'	38.5	42.5	45	93.5
LOC_Os10g43060	'moderately similar to ( 293) AT4G25030 | Symbols: | unknown protein | chr4:12865336-12866638 FORWARD protein|expressed protein'	'not assigned.unknown'	'35.2'	409.5	474	453.5	684.5
LOC_Os01g60690	'protein|expressed protein'	'not assigned.unknown'	'35.2'	1	0	0	3.5
LOC_Os08g26880	'protein|bZIP transcription factor domain containing protein, expressed'	'not assigned.unknown'	'35.2'	266.5	353	289.5	512
LOC_Os01g57004	'protein|adhesive/proline-rich protein, putative, expressed'	'not assigned.unknown'	'35.2'	10.5	8	8.5	18.5
LOC_Os02g04130	'protein|DUF1645 domain containing protein, putative, expressed'	'not assigned.unknown'	'35.2'	55.5	69	50.5	136.5
LOC_Os07g46670	'protein|early response to dehydration 15, putative, expressed'	'not assigned.unknown'	'35.2'	1492	733	1680	1128.5
LOC_Os04g05430	'protein|retrotransposon protein, putative, Ty1-copia subclass, expressed'	'not assigned.unknown'	'35.2'	0	4	7.5	7.5
LOC_Os08g12449	'protein|expressed protein'	'not assigned.unknown'	'35.2'	200	292	265	225.5
[truncated: 17 more rows]

## Sheet: LT salt responsive DEG
Locus	Annotation		BIN Name	Average Raw Read
				WTNS	WTS	L1NS	L1S
[truncated: 1,431 more rows]

## Sheet: HT DEG
Locus	Annotation		BIN Name	Average Raw Read
[truncated: 291 more rows]

[truncated: 2 more sheets: LT DEG, salt responsive DEG]
