# Supplementary material for: Downstream components of the calmodulin signaling pathway in the rice salt stress response revealed by transcriptome profiling and target identification
Source: BMC Plant Biol. 2018 Dec 5;18:335. doi: 10.1186/s12870-018-1538-4 (PMC6282272; doi:10.1186/s12870-018-1538-4)
Supplement: Supplementary file 6 — The list of OsCam1–1 co-expressed DEGs obtaining from STRING (Excel file). This list contains locus number and annotation of the genes. (XLSX 17 kb) [file 12870_2018_1538_MOESM6_ESM.xlsx]

## Sheet: string coexpression net 60 gene
Locus	Annotation
LOC_Os03g28940	'hormone metabolism.jasmonate.signal transduction'	'very weakly similar to (93.6) AT1G74950 | Symbols: JAZ2, TIFY10B | TIFY10B | chr1:28148919-28150258 REVERSE protein|ZIM domain containing protein, putative, expressed'
LOC_Os03g53020	'RNA.regulation of transcription.bHLH,Basic Helix-Loop-Helix family'	'very weakly similar to (82.0) AT5G43650 | Symbols: | basic helix-loop-helix (bHLH) family protein | chr5:17533310-17534758 REVERSE protein|helix-loop-helix DNA-binding domain containing protein, expressed'
LOC_Os03g01740	'not assigned.unknown'	'protein|expressed protein'
LOC_Os02g11859	'not assigned.unknown'	'protein|expressed protein'
LOC_Os03g08330	'RNA.regulation of transcription.C2C2(Zn) CO-like, Constans-like zinc finger family'	'protein|ZIM domain containing protein, putative, expressed'
LOC_Os10g43060	'not assigned.unknown'	'moderately similar to ( 293) AT4G25030 | Symbols: | unknown protein | chr4:12865336-12866638 FORWARD protein|expressed protein'
LOC_Os04g43680	'RNA.regulation of transcription.MYB domain transcription factor family'	'moderately similar to ( 228) AT3G23250 | Symbols: MYB15, ATY19, ATMYB15 | MYB15 (MYB DOMAIN PROTEIN 15); DNA binding / transcription factor | chr3:8309742-8310624 FORWARDmoderately similar to ( 390) MYB4_ORYSA Myb-related protein Myb4 (OsMyb4) (Transcription factor RLTR1) - Oryza sativa (Rice) protein|MYB family transcription factor, putative, expressed'
LOC_Os08g34790	'secondary metabolism.phenylpropanoids.lignin biosynthesis.4CL'	'highly similar to ( 628) AT3G21240 | Symbols: 4CL2, AT4CL2 | 4CL2 (4-COUMARATE:COA LIGASE 2); 4-coumarate-CoA ligase | chr3:7454497-7457314 REVERSEhighly similar to ( 655) 4CL2_TOBAC 4-coumarate--CoA ligase 2 (EC 6.2.1.12) (4CL 2) (4-coumaroyl-CoA synthase 2) - Nicotiana tabacum (Common tobacco) CaiC AMP-binding PRK06187 PRK08316 PRK07656 Acs PRK03640 PRK07770 PRK08314 PRK08315 PRK05605 PRK07059…
LOC_Os01g64470	'development.unspecified'	'very weakly similar to (94.4) AT2G35980 | Symbols: YLS9, NHL10, ATNHL10 | YLS9 (YELLOW-LEAF-SPECIFIC GENE 9) | chr2:15110635-15111318 FORWARDHin1 protein|harpin-induced protein 1 domain containing protein, expressed'
LOC_Os03g47280	'not assigned.unknown'	'protein|VQ domain containing protein, putative, expressed'
LOC_Os06g10210	'secondary metabolism.flavonoids.chalcones'	'moderately similar to ( 240) AT2G26310 | Symbols: | chalcone isomerase | chr2:11201770-11203919 FORWARD protein|expressed protein'
LOC_Os02g08440	'RNA.regulation of transcription.WRKY domain transcription factor family'	'weakly similar to ( 109) AT1G80840 | Symbols: WRKY40, ATWRKY40 | WRKY40; transcription factor | chr1:30383834-30385356 FORWARD protein|WRKY71, expressed'
LOC_Os02g21040	'RNA.regulation of transcription.unclassified'	'moderately similar to ( 427) AT3G59080 | Symbols: | aspartyl protease family protein | chr3:21836812-21838419 FORWARD Asp protein|aspartic proteinase nepenthesin precursor, putative, expressed'
LOC_Os10g40640	'major CHO metabolism.synthesis.starch'	'highly similar to ( 571) AT4G16600 | Symbols: | transferase, transferring glycosyl groups / transferase, transferring hexosyl groups | chr4:9350039-9352707 FORWARD protein|glycosyl transferase 8 domain containing protein, putative, expressed'
LOC_Os04g41960	'misc.oxidases - copper, flavone etc.'	'moderately similar to ( 474) AT5G16970 | Symbols: AT-AER | AT-AER (alkenal reductase); 2-alkenal reductase | chr5:5576291-5578001 REVERSE COG2130 Qor protein|NADP-dependent oxidoreductase, putative, expressed'
LOC_Os02g06930	'protein.postranslational modification.kinase.receptor like cytoplasmatic kinase VII'	'moderately similar to ( 450) AT1G16670 | Symbols: | protein kinase family protein | chr1:5697846-5699492 FORWARDmoderately similar to ( 224) NORK_MEDTR Nodulation receptor kinase precursor (EC 2.7.11.1) (Does not make infections protein 2) (Symbiosis receptor-like kinase) (MtSYMRK) - Medicago truncatula (Barrel medic) TyrKc Pkinase_Tyr S_TKc PTKc S_TKc Pkinase PTKc_Srm_Brk PTKc_Src_like PTKc_Csk…
LOC_Os04g52840	'protein.postranslational modification.kinase.receptor like cytoplasmatic kinase VII'	'moderately similar to ( 366) AT1G16670 | Symbols: | protein kinase family protein | chr1:5697846-5699492 FORWARDmoderately similar to ( 215) NORK_MEDTR Nodulation receptor kinase precursor (EC 2.7.11.1) (Does not make infections protein 2) (Symbiosis receptor-like kinase) (MtSYMRK) - Medicago truncatula (Barrel medic) TyrKc PTKc Pkinase_Tyr S_TKc Pkinase S_TKc PTKc_Src_like PTKc_Srm_Brk PTKc_Csk…
LOC_Os04g43440	'stress.biotic.PR-proteins'	'moderately similar to ( 314) AT4G26090 | Symbols: RPS2 | RPS2 (RESISTANT TO P. SYRINGAE 2); protein binding | chr4:13224596-13227325 FORWARD NB-ARC protein|NB-ARC/LRR disease resistance protein, putative, expressed'
LOC_Os02g11070	'lipid metabolism.FA synthesis and FA elongation.beta ketoacyl CoA synthase'	'highly similar to ( 786) AT2G26640 | Symbols: KCS11 | KCS11 (3-KETOACYL-COA SYNTHASE 11); acyltransferase/ catalytic/ transferase, transferring acyl groups other than amino-acyl groups | chr2:11330094-11331623 FORWARDFAE1_CUT1_RppA CHS_like BcsA FabH protein|3-ketoacyl-CoA synthase, putative, expressed'
LOC_Os03g21640	'not assigned.unknown'	'protein|expressed protein'
LOC_Os02g24080	'cell.vesicle transport'	'moderately similar to ( 238) AT5G61210 | Symbols: SNAP33, ATSNAP33, SNP33, ATSNAP33B | SNAP33 (SOLUBLE N-ETHYLMALEIMIDE-SENSITIVE FACTOR ADAPTOR PROTEIN 33); SNAP receptor/ protein binding | chr5:24624027-24625366 FORWARD protein|SNARE domain containing protein, putative, expressed'
LOC_Os03g19020	'protein.degradation.ubiquitin.E3.RING'	'moderately similar to ( 237) AT3G05670 | Symbols: | PHD finger family protein | chr3:1653888-1657022 FORWARD protein|PHD-finger family protein, expressed'
LOC_Os03g08320	'RNA.regulation of transcription.C2C2(Zn) CO-like, Constans-like zinc finger family'	'protein|ZIM domain containing protein, putative, expressed'
LOC_Os05g03620	'protein.postranslational modification.kinase.receptor like cytoplasmatic kinase VII'	'moderately similar to ( 495) AT3G55950 | Symbols: CCR3, ATCRR3 | CCR3 (ARABIDOPSIS THALIANA CRINKLY4 RELATED 3); kinase | chr3:20753903-20756347 REVERSEmoderately similar to ( 249) CRI4_MAIZE Putative receptor protein kinase CRINKLY4 precursor (EC 2.7.11.1) - Zea mays (Maize) PTKc Pkinase S_TKc Pkinase_Tyr TyrKc S_TKc SPS1 PTKc_Jak_rpt2 PTKc_Srm_Brk PTKc_Csk_like PTKc_Src_like PTKc_Trk PTKc_Itk …
LOC_Os07g38120	'protein.postranslational modification'	'highly similar to ( 805) AT5G19450 | Symbols: CDPK19, CPK8 | CDPK19 (CALCIUM-DEPENDENT PROTEIN KINASE 19); ATP binding / calcium ion binding / calmodulin-dependent protein kinase/ kinase/ protein kinase/ protein serine/threonine kinase | chr5:6558672-6561471 REVERSEhighly similar to ( 516) CDPK2_ORYSA Calcium-dependent protein kinase, isoform 2 (EC 2.7.11.1) (CDPK 2) - Oryza sativa (Rice) S_TKc …
LOC_Os02g45780	'not assigned.unknown'	'protein|zinc finger, C3HC4 type domain containing protein, expressed'
LOC_Os04g57540	'nucleotide metabolism.phosphotransfer and pyrophosphatases.adenylate kinase'	'moderately similar to ( 273) AT2G37250 | Symbols: ADK, ATPADK1 | ADK (ADENOSINE KINASE); adenylate kinase/ nucleotide kinase | chr2:15641991-15643318 FORWARDmoderately similar to ( 278) KADC_SOLTU Adenylate kinase, chloroplast precursor (EC 2.7.4.3) (ATP-AMP transphosphorylase) - Solanum tuberosum (Potato) ADK adk ADK Adk adk protein|adenylate kinase, putative, expressed'
LOC_Os04g57550	'misc.oxidases - copper, flavone etc.'	'highly similar to ( 600) AT2G43020 | Symbols: ATPAO2 | ATPAO2 (Polyamine oxidase 2); amine oxidase/ electron carrier/ oxidoreductase | chr2:17891945-17894440 FORWARDweakly similar to ( 141) PAO_MAIZE Polyamine oxidase precursor (EC 1.5.3.11) - Zea mays (Maize) Amino_oxidase COG1231 HemY PRK11883 COG1233 protein|amine oxidase, flavin-containing, domain containing protein, expressed'
LOC_Os02g03410	'protein.postranslational modification'	'highly similar to ( 787) AT2G17890 | Symbols: CPK16 | CPK16; ATP binding / calcium ion binding / calmodulin-dependent protein kinase/ protein kinase/ protein serine/threonine kinase | chr2:7769885-7772627 REVERSEmoderately similar to ( 438) CRK_DAUCA CDPK-related protein kinase (EC 2.7.11.1) (PK421) - Daucus carota (Carrot) S_TKc S_TKc Pkinase SPS1 Pkinase_Tyr TyrKc PTKc PTKc_Tec_like protein|CA…
LOC_Os03g53200	'signalling.calcium'	'weakly similar to ( 175) AT2G27030 | Symbols: CAM5 | CAM5 (CALMODULIN 5); calcium ion binding | chr2:11532719-11533060 FORWARDweakly similar to ( 177) CALM3_PETHY Calmodulin-related protein - Petunia hybrida (Petunia) FRQ1 protein|OsCML4 - Calmodulin-related calcium sensor protein, expressed'
LOC_Os12g03720	'minor CHO metabolism.others'	'highly similar to ( 966) AT3G24090 | Symbols: | glutamine-fructose-6-phosphate transaminase (isomerizing)/ sugar binding / transaminase | chr3:8697838-8700971 REVERSE GlmS PRK00331 GFAT AgaS Gn_AT_II GATase_2 SIS PurF GPATase_N protein|glucosamine--fructose-6-phosphate aminotransferase 1, putative, expressed'
LOC_Os02g22160	'not assigned.unknown'	'moderately similar to ( 327) AT1G68390 | Symbols: | unknown protein | chr1:25642838-25645484 FORWARDDUF266 protein|DNA binding protein, putative, expressed'
LOC_Os09g39770	'stress.abiotic.cold'	'weakly similar to ( 145) AT5G23950 | Symbols: | C2 domain-containing protein | chr5:8082789-8083448 FORWARD protein|C2 domain containing protein, putative, expressed'
LOC_Os03g08860	'hormone metabolism.abscisic acid.induced-regulated-responsive-activated'	'weakly similar to ( 194) AT2G22475 | Symbols: GEM | GEM (GL2-EXPRESSION MODULATOR) | chr2:9541523-9544778 FORWARD protein|GRAM domain containing protein, expressed'
LOC_Os04g50790	'RNA.RNA binding'	'moderately similar to ( 260) AT4G17720 | Symbols: | RNA recognition motif (RRM)-containing protein | chr4:9862660-9864498 REVERSE protein|RNA recognition motif, putative, expressed'
LOC_Os07g19070	'not assigned.unknown'	'weakly similar to ( 128) AT5G48660 | Symbols: | FUNCTIONS IN: molecular_function unknown; INVOLVED IN: intracellular protein transport; LOCATED IN: endomembrane system, integral to membrane, endoplasmic reticulum; CONTAINS InterPro DOMAIN/s: B-cell receptor-associated 31-like (InterPro:IPR008417); BEST Arabidopsis thaliana protein match is: unknown protein (TAIR:AT3G07190.1); Has 2128 Blast hits…
LOC_Os06g26270	'not assigned.unknown'	'weakly similar to ( 121) AT5G42570 | Symbols: | FUNCTIONS IN: molecular_function unknown; INVOLVED IN: intracellular protein transport; LOCATED IN: endoplasmic reticulum, plasma membrane; EXPRESSED IN: 26 plant structures; EXPRESSED DURING: 13 growth stages; CONTAINS InterPro DOMAIN/s: B-cell receptor-associated 31-like (InterPro:IPR008417); BEST Arabidopsis thaliana protein match is: unknown pr…
LOC_Os05g19040	'not assigned.unknown'	'weakly similar to ( 166) AT5G42570 | Symbols: | FUNCTIONS IN: molecular_function unknown; INVOLVED IN: intracellular protein transport; LOCATED IN: endoplasmic reticulum, plasma membrane; EXPRESSED IN: 26 plant structures; EXPRESSED DURING: 13 growth stages; CONTAINS InterPro DOMAIN/s: B-cell receptor-associated 31-like (InterPro:IPR008417); BEST Arabidopsis thaliana protein match is: unknown pr…
LOC_Os10g42250	'not assigned.unknown'	'moderately similar to ( 311) AT2G38710 | Symbols: | AMMECR1 family | chr2:16184517-16186764 REVERSE AMMECR1 AMMECR1 protein|expressed protein'
LOC_Os11g03900	'minor CHO metabolism.others'	'highly similar to ( 988) AT3G24090 | Symbols: | glutamine-fructose-6-phosphate transaminase (isomerizing)/ sugar binding / transaminase | chr3:8697838-8700971 REVERSE GlmS PRK00331 GFAT AgaS Gn_AT_II GATase_2 SIS PurF GPATase_N protein|glucosamine--fructose-6-phosphate aminotransferase 1, putative, expressed'
LOC_Os10g37660	'minor CHO metabolism.trehalose.trehalase'	'highly similar to ( 531) AT4G24040 | Symbols: ATTRE1, TRE1 | TRE1 (TREHALASE 1); alpha,alpha-trehalase/ trehalase | chr4:12488242-12491060 FORWARD Trehalase TreA protein|trehalase precursor, putative, expressed'
LOC_Os07g39680	'not assigned.unknown'	'protein|UV-induced protein uvi15, putative, expressed'
LOC_Os03g08870	'not assigned.unknown'	'weakly similar to ( 137) AT4G14600 | Symbols: | FUNCTIONS IN: molecular_function unknown; INVOLVED IN: biological_process unknown; LOCATED IN: plasma membrane; EXPRESSED IN: 23 plant structures; EXPRESSED DURING: 13 growth stages; CONTAINS InterPro DOMAIN/s: Target SNARE coiled-coil region (InterPro:IPR000727); BEST Arabidopsis thaliana protein match is: unknown protein (TAIR:AT1G29060.1); Has 9…
LOC_Os02g55970	'not assigned.unknown'	'highly similar to ( 501) AT5G35200 | Symbols: | epsin N-terminal homology (ENTH) domain-containing protein | chr5:13462463-13465581 REVERSE ANTH ANTH_AP180_CALM ENTH protein|ANTH, putative, expressed'
LOC_Os08g38440	'protein.degradation.ubiquitin.E3.RING'	'highly similar to ( 894) AT1G03370 | Symbols: | protein binding / zinc ion binding | chr1:827182-834996 FORWARD protein|GRAM and C2 domains containing protein, putative, expressed'
LOC_Os01g68060	'protein.degradation.ubiquitin.E3.RING'	'highly similar to ( 534) AT5G14420 | Symbols: RGLG2 | RGLG2 (RING domain Ligase2); ubiquitin-protein ligase | chr5:4648355-4650563 REVERSE vWA_copine_like Copine protein|copine, putative, expressed'
LOC_Os03g17740	'transport.metabolite transporters at the envelope membrane'	'moderately similar to ( 452) AT5G05820 | Symbols: | phosphate translocator-related | chr5:1752106-1753857 REVERSEvery weakly similar to (85.1) TPT_SOLTU Triose phosphate/phosphate translocator, chloroplast precursor (cTPT) (E29) - Solanum tuberosum (Potato) TPT UAA protein|transporter, putative, expressed'
LOC_Os03g49380	'hormone metabolism.jasmonate.synthesis-degradation.lipoxygenase'	'nearly identical (1072) AT3G22400 | Symbols: LOX5 | LOX5; electron carrier/ iron ion binding / lipoxygenase/ metal ion binding / oxidoreductase, acting on single donors with incorporation of molecular oxygen, incorporation of two atoms of oxygen | chr3:7927011-7931167 FORWARDnearly identical (1816) LOX4_ORYSA Probable lipoxygenase 4 (EC 1.13.11.12) - Oryza sativa (Rice)Lipoxygenase PLAT_LH2 LH2 …
LOC_Os03g16690	'cell.vesicle transport'	'highly similar to ( 708) AT5G59420 | Symbols: ORP3C | ORP3C (OSBP(OXYSTEROL BINDING PROTEIN)-RELATED PROTEIN 3C); oxysterol binding | chr5:23961731-23964623 FORWARD Oxysterol_BP protein|oxysterol-binding protein, putative, expressed'
LOC_Os04g52504	'not assigned.unknown'	'protein|adhesive/proline-rich protein, putative, expressed'
LOC_Os05g48980	'signalling.G-proteins'	'moderately similar to ( 370) AT5G60860 | Symbols: AtRABA1f | AtRABA1f (Arabidopsis Rab GTPase homolog A1f); GTP binding | chr5:24484750-24485565 FORWARDmoderately similar to ( 356) RB11B_TOBAC Ras-related protein Rab11B - Nicotiana tabacum (Common tobacco) Rab11_like RAB Ras Rab Rab5_related Rab2 Rab8_Rab10_Rab13_like Rab1_Ypt1 Rab4 Rab14 Rab19 Rab18 Rab6 Rab39 Rab35 Rab30 Rab26 RabA_like Rab32_…
LOC_Os01g67600	'Biodegradation of Xenobiotics'	'highly similar to ( 516) AT5G14310 | Symbols: AtCXE16 | AtCXE16 (Arabidopsis thaliana carboxyesterase 16); hydrolase | chr5:4615592-4617422 FORWARDweakly similar to ( 117) GID1_ORYSA Gibberellin receptor GID1 (EC 3.-.-.-) (Gibberellin-insensitive dwarf protein 1) (Protein GIBBERELLIN INSENSITIVE DWARF1) - Oryza sativa (Rice) Abhydrolase_3 Aes protein|CXE carboxylesterase, putative, expressed'
LOC_Os02g37930	'not assigned.unknown'	'very weakly similar to (94.0) AT5G27760 | Symbols: | hypoxia-responsive family protein | chr5:9830396-9831559 FORWARD protein|hypoxia-responsive family protein, putative, expressed'
LOC_Os04g52730	'cell wall.precursor synthesis.MUR4'	'highly similar to ( 660) AT1G30620 | Symbols: HSR8, MUR4, UXE1 | MUR4 (MURUS 4); UDP-arabinose 4-epimerase/ catalytic | chr1:10855496-10857970 FORWARDhighly similar to ( 805) ARAE2_ORYSA Probable UDP-arabinose 4-epimerase 2 (EC 5.1.3.5) (UDP-D-xylose 4-epimerase 2) (UDP-galactose 4-epimerase-like protein 2) (OsUEL-2) - Oryza sativa (Rice) GalE PRK10675 Epimerase WcaG RfbB Gmd PRK10084 COG1086 pr…
LOC_Os03g08770	'not assigned.unknown'	'weakly similar to ( 194) AT2G36680 | Symbols: | LOCATED IN: ESCRT I complex; EXPRESSED IN: 22 plant structures; EXPRESSED DURING: 13 growth stages; CONTAINS InterPro DOMAIN/s: Modifier of rudimentary, Modr (InterPro:IPR009851); BEST Arabidopsis thaliana protein match is: VPS37-1 (TAIR:AT3G53120.1); Has 46 Blast hits to 46 proteins in 14 species: Archae - 0; Bacteria - 0; Metazoa - 7; Fungi - 0; …
LOC_Os01g61080	'RNA.regulation of transcription.WRKY domain transcription factor family'	'moderately similar to ( 258) AT2G38470 | Symbols: WRKY33, ATWRKY33 | WRKY33; transcription factor | chr2:16108476-16110539 FORWARDWRKY protein|WRKY24, expressed'
LOC_Os03g63110	'not assigned.unknown'	'weakly similar to ( 158) AT5G48660 | Symbols: | FUNCTIONS IN: molecular_function unknown; INVOLVED IN: intracellular protein transport; LOCATED IN: endomembrane system, integral to membrane, endoplasmic reticulum; CONTAINS InterPro DOMAIN/s: B-cell receptor-associated 31-like (InterPro:IPR008417); BEST Arabidopsis thaliana protein match is: unknown protein (TAIR:AT3G07190.1); Has 2128 Blast hits…
LOC_Os02g21650	'not assigned.unknown'	'protein|prefoldin, putative, expressed'
LOC_Os03g17000	'cell wall.precursor synthesis.UDP-glucose 4,6-dehydratase'	'highly similar to ( 890) AT1G78570 | Symbols: RHM1, ROL1, ATRHM1 | RHM1 (RHAMNOSE BIOSYNTHESIS 1); UDP-L-rhamnose synthase/ UDP-glucose 4,6-dehydratase/ catalytic | chr1:29550110-29552207 FORWARDweakly similar to ( 101) ARAE2_ORYSA Probable UDP-arabinose 4-epimerase 2 (EC 5.1.3.5) (UDP-D-xylose 4-epimerase 2) (UDP-galactose 4-epimerase-like protein 2) (OsUEL-2) - Oryza sativa (Rice) RfbB PRK1021…
LOC_Os01g06460	'not assigned.unknown'	'moderately similar to ( 275) AT2G37110 | Symbols: | unknown protein | chr2:15592689-15593726 FORWARDPLAC8 protein|uncharacterized Cys-rich domain containing protein, putative, expressed'
