# Supplementary material for: Downstream components of the calmodulin signaling pathway in the rice salt stress response revealed by transcriptome profiling and target identification
Source: BMC Plant Biol. 2018 Dec 5;18:335. doi: 10.1186/s12870-018-1538-4 (PMC6282272; doi:10.1186/s12870-018-1538-4)
Supplement: Supplementary file 7 — The list of shared genes between OsCam1–1 co-expressed gene obtaining from STRING and DEGs affected by OsCam1–1 overexpression from RNA-Seq result. This list contains locus number and annotation of the genes. (XLSX 12 kb) [file 12870_2018_1538_MOESM7_ESM.xlsx]

## Sheet: RNA-Seq sharing
Locus	Annotation
LOC_Os01g61080	'RNA.regulation of transcription.WRKY domain transcription factor family'	'moderately similar to ( 258) AT2G38470 | Symbols: WRKY33, ATWRKY33 | WRKY33; transcription factor | chr2:16108476-16110539 FORWARDWRKY protein|WRKY24, expressed'
LOC_Os01g64470	'development.unspecified'	'very weakly similar to (94.4) AT2G35980 | Symbols: YLS9, NHL10, ATNHL10 | YLS9 (YELLOW-LEAF-SPECIFIC GENE 9) | chr2:15110635-15111318 FORWARDHin1 protein|harpin-induced protein 1 domain containing protein, expressed'
LOC_Os01g68060	'protein.degradation.ubiquitin.E3.RING'	'highly similar to ( 534) AT5G14420 | Symbols: RGLG2 | RGLG2 (RING domain Ligase2); ubiquitin-protein ligase | chr5:4648355-4650563 REVERSE vWA_copine_like Copine protein|copine, putative, expressed'
LOC_Os02g03410	'protein.postranslational modification'	'highly similar to ( 787) AT2G17890 | Symbols: CPK16 | CPK16; ATP binding / calcium ion binding / calmodulin-dependent protein kinase/ protein kinase/ protein serine/threonine kinase | chr2:7769885-7772627 REVERSEmoderately similar to ( 438) CRK_DAUCA CDPK-related protein kinase (EC 2.7.11.1) (PK421) - Daucus carota (Carrot) S_TKc S_TKc Pkinase SPS1 Pkinase_Tyr TyrKc PTKc PTKc_Tec_like protein|CA…
LOC_Os02g08440	'RNA.regulation of transcription.WRKY domain transcription factor family'	'weakly similar to ( 109) AT1G80840 | Symbols: WRKY40, ATWRKY40 | WRKY40; transcription factor | chr1:30383834-30385356 FORWARD protein|WRKY71, expressed'
LOC_Os02g11070	'lipid metabolism.FA synthesis and FA elongation.beta ketoacyl CoA synthase'	'highly similar to ( 786) AT2G26640 | Symbols: KCS11 | KCS11 (3-KETOACYL-COA SYNTHASE 11); acyltransferase/ catalytic/ transferase, transferring acyl groups other than amino-acyl groups | chr2:11330094-11331623 FORWARDFAE1_CUT1_RppA CHS_like BcsA FabH protein|3-ketoacyl-CoA synthase, putative, expressed'
LOC_Os02g11859	'not assigned.unknown'	'protein|expressed protein'
LOC_Os02g21040	'RNA.regulation of transcription.unclassified'	'moderately similar to ( 427) AT3G59080 | Symbols: | aspartyl protease family protein | chr3:21836812-21838419 FORWARD Asp protein|aspartic proteinase nepenthesin precursor, putative, expressed'
LOC_Os02g22160	'not assigned.unknown'	'moderately similar to ( 327) AT1G68390 | Symbols: | unknown protein | chr1:25642838-25645484 FORWARDDUF266 protein|DNA binding protein, putative, expressed'
LOC_Os02g24080	'cell.vesicle transport'	'moderately similar to ( 238) AT5G61210 | Symbols: SNAP33, ATSNAP33, SNP33, ATSNAP33B | SNAP33 (SOLUBLE N-ETHYLMALEIMIDE-SENSITIVE FACTOR ADAPTOR PROTEIN 33); SNAP receptor/ protein binding | chr5:24624027-24625366 FORWARD protein|SNARE domain containing protein, putative, expressed'
LOC_Os02g45780	'not assigned.unknown'	'protein|zinc finger, C3HC4 type domain containing protein, expressed'
LOC_Os03g01740	'not assigned.unknown'	'protein|expressed protein'
LOC_Os03g08320	'RNA.regulation of transcription.C2C2(Zn) CO-like, Constans-like zinc finger family'	'protein|ZIM domain containing protein, putative, expressed'
LOC_Os03g08330	'RNA.regulation of transcription.C2C2(Zn) CO-like, Constans-like zinc finger family'	'protein|ZIM domain containing protein, putative, expressed'
LOC_Os03g19020	'protein.degradation.ubiquitin.E3.RING'	'moderately similar to ( 237) AT3G05670 | Symbols: | PHD finger family protein | chr3:1653888-1657022 FORWARD protein|PHD-finger family protein, expressed'
LOC_Os03g28940	'hormone metabolism.jasmonate.signal transduction'	'very weakly similar to (93.6) AT1G74950 | Symbols: JAZ2, TIFY10B | TIFY10B | chr1:28148919-28150258 REVERSE protein|ZIM domain containing protein, putative, expressed'
LOC_Os03g49380	'hormone metabolism.jasmonate.synthesis-degradation.lipoxygenase'	'nearly identical (1072) AT3G22400 | Symbols: LOX5 | LOX5; electron carrier/ iron ion binding / lipoxygenase/ metal ion binding / oxidoreductase, acting on single donors with incorporation of molecular oxygen, incorporation of two atoms of oxygen | chr3:7927011-7931167 FORWARDnearly identical (1816) LOX4_ORYSA Probable lipoxygenase 4 (EC 1.13.11.12) - Oryza sativa (Rice)Lipoxygenase PLAT_LH2 LH2 …
LOC_Os03g53020	'RNA.regulation of transcription.bHLH,Basic Helix-Loop-Helix family'	'very weakly similar to (82.0) AT5G43650 | Symbols: | basic helix-loop-helix (bHLH) family protein | chr5:17533310-17534758 REVERSE protein|helix-loop-helix DNA-binding domain containing protein, expressed'
LOC_Os03g53200	'signalling.calcium'	'weakly similar to ( 175) AT2G27030 | Symbols: CAM5 | CAM5 (CALMODULIN 5); calcium ion binding | chr2:11532719-11533060 FORWARDweakly similar to ( 177) CALM3_PETHY Calmodulin-related protein - Petunia hybrida (Petunia) FRQ1 protein|OsCML4 - Calmodulin-related calcium sensor protein, expressed'
LOC_Os04g41960	'misc.oxidases - copper, flavone etc.'	'moderately similar to ( 474) AT5G16970 | Symbols: AT-AER | AT-AER (alkenal reductase); 2-alkenal reductase | chr5:5576291-5578001 REVERSE COG2130 Qor protein|NADP-dependent oxidoreductase, putative, expressed'
LOC_Os04g43440	'stress.biotic.PR-proteins'	'moderately similar to ( 314) AT4G26090 | Symbols: RPS2 | RPS2 (RESISTANT TO P. SYRINGAE 2); protein binding | chr4:13224596-13227325 FORWARD NB-ARC protein|NB-ARC/LRR disease resistance protein, putative, expressed'
LOC_Os04g43680	'RNA.regulation of transcription.MYB domain transcription factor family'	'moderately similar to ( 228) AT3G23250 | Symbols: MYB15, ATY19, ATMYB15 | MYB15 (MYB DOMAIN PROTEIN 15); DNA binding / transcription factor | chr3:8309742-8310624 FORWARDmoderately similar to ( 390) MYB4_ORYSA Myb-related protein Myb4 (OsMyb4) (Transcription factor RLTR1) - Oryza sativa (Rice) protein|MYB family transcription factor, putative, expressed'
LOC_Os04g52840	'protein.postranslational modification.kinase.receptor like cytoplasmatic kinase VII'	'moderately similar to ( 366) AT1G16670 | Symbols: | protein kinase family protein | chr1:5697846-5699492 FORWARDmoderately similar to ( 215) NORK_MEDTR Nodulation receptor kinase precursor (EC 2.7.11.1) (Does not make infections protein 2) (Symbiosis receptor-like kinase) (MtSYMRK) - Medicago truncatula (Barrel medic) TyrKc PTKc Pkinase_Tyr S_TKc Pkinase S_TKc PTKc_Src_like PTKc_Srm_Brk PTKc_Csk…
LOC_Os05g03620	'protein.postranslational modification.kinase.receptor like cytoplasmatic kinase VII'	'moderately similar to ( 495) AT3G55950 | Symbols: CCR3, ATCRR3 | CCR3 (ARABIDOPSIS THALIANA CRINKLY4 RELATED 3); kinase | chr3:20753903-20756347 REVERSEmoderately similar to ( 249) CRI4_MAIZE Putative receptor protein kinase CRINKLY4 precursor (EC 2.7.11.1) - Zea mays (Maize) PTKc Pkinase S_TKc Pkinase_Tyr TyrKc S_TKc SPS1 PTKc_Jak_rpt2 PTKc_Srm_Brk PTKc_Csk_like PTKc_Src_like PTKc_Trk PTKc_Itk …
LOC_Os06g10210	'secondary metabolism.flavonoids.chalcones'	'moderately similar to ( 240) AT2G26310 | Symbols: | chalcone isomerase | chr2:11201770-11203919 FORWARD protein|expressed protein'
LOC_Os06g26270	'not assigned.unknown'	'weakly similar to ( 121) AT5G42570 | Symbols: | FUNCTIONS IN: molecular_function unknown; INVOLVED IN: intracellular protein transport; LOCATED IN: endoplasmic reticulum, plasma membrane; EXPRESSED IN: 26 plant structures; EXPRESSED DURING: 13 growth stages; CONTAINS InterPro DOMAIN/s: B-cell receptor-associated 31-like (InterPro:IPR008417); BEST Arabidopsis thaliana protein match is: unknown pr…
LOC_Os07g39680	'not assigned.unknown'	'protein|UV-induced protein uvi15, putative, expressed'
LOC_Os10g37660	'minor CHO metabolism.trehalose.trehalase'	'highly similar to ( 531) AT4G24040 | Symbols: ATTRE1, TRE1 | TRE1 (TREHALASE 1); alpha,alpha-trehalase/ trehalase | chr4:12488242-12491060 FORWARD Trehalase TreA protein|trehalase precursor, putative, expressed'
LOC_Os10g40640	'major CHO metabolism.synthesis.starch'	'highly similar to ( 571) AT4G16600 | Symbols: | transferase, transferring glycosyl groups / transferase, transferring hexosyl groups | chr4:9350039-9352707 FORWARD protein|glycosyl transferase 8 domain containing protein, putative, expressed'
LOC_Os10g43060	'not assigned.unknown'	'moderately similar to ( 293) AT4G25030 | Symbols: | unknown protein | chr4:12865336-12866638 FORWARD protein|expressed protein'
