# Supplementary material for: Downstream components of the calmodulin signaling pathway in the rice salt stress response revealed by transcriptome profiling and target identification
Source: BMC Plant Biol. 2018 Dec 5;18:335. doi: 10.1186/s12870-018-1538-4 (PMC6282272; doi:10.1186/s12870-018-1538-4)
Supplement: Supplementary file 8 — The list of rice homologous CaM target genes using known Arabidopsis CaM target gene as references. This list contains locus number and annotation of the genes. (XLSX 23 kb) [file 12870_2018_1538_MOESM8_ESM.xlsx]

## Sheet: Homolog Arabidopsis CaM target 
Arabidopsis CaM Target		Rice Homolog	Rice Gene Annotation
Hypothetical	At5g04020	N/A	N/A
PKC substrate-like	At5g56360	LOC_Os01g16970	'moderately similar to ( 397) AT5G56360 | Symbols: | calmodulin-binding protein | chr5:22823586-22827950 REVERSE protein|glucosidase II beta subunit-like domain containing protein, expressed'
Photosystem I-N	At5g64040	LOC_Os12g08770	'weakly similar to ( 156) AT5G64040 | Symbols: PSAN | PSAN; calmodulin binding | chr5:25628690-25629409 REVERSEweakly similar to ( 166) PSAN_HORVU Photosystem I reaction center subunit N, chloroplast precursor (PSI-N) - Hordeum vulgare (Barley)PsaN protein|photosystem I reaction center subunit N, chloroplast precursor, putative, expressed'
Hypothetical	At2g38800	LOC_Os01g72190	'very weakly similar to (97.1) AT2G38800 | Symbols: | calmodulin-binding protein-related | chr2:16216999-16218837 FORWARDCaM_binding protein|expressed protein'
		LOC_Os05g31690	'weakly similar to ( 108) AT2G38800 | Symbols: | calmodulin-binding protein-related | chr2:16216999-16218837 FORWARDCaM_binding protein|expressed protein'
KCBP 1-f	At5g65930	LOC_Os04g57140	'nearly identical (1533) AT5G65930 | Symbols: ZWI, PKCBP, KCBP | ZWI (ZWICHEL); calmodulin binding / microtubule motor | chr5:26370369-26376394 REVERSEweakly similar to ( 181) FLA10_CHLRE Kinesin-like protein FLA10 (Protein KHP1) - Chlamydomonas reinhardtii KISc_C_terminal KISc Kinesin KISc KISc_KIF4 KISc_KHC_KIF5 KISc_KIP3_like KISc_KIF3 KISc_KIF1A_KIF1B KISc_CENP_E KISc_BimC_Eg5 KISc_KIF2_like …
ATPase	At3g56690	LOC_Os11g11340	'highly similar to ( 723) AT3G56690 | Symbols: CIP111 | CIP111 (CAM INTERACTING PROTEIN 111); ATPase/ calmodulin binding | chr3:20993869-20998531 REVERSEmoderately similar to ( 418) CDC48_SOYBN Cell division cycle protein 48 homolog (Valosin-containing protein homolog) (VCP) - Glycine max (Soybean) SpoVK PRK03992 RPT1 AAA HflB hflB COG1223 protein|CIP111, putative, expressed'
Chaperonin 101-g	At5g20720	LOC_Os06g09679	'moderately similar to ( 298) AT5G20720 | Symbols: CPN20, CPN10, CHCPN10, ATCPN21, CPN21 | CPN20 (CHAPERONIN 20); calmodulin binding | chr5:7015015-7016354 FORWARDmoderately similar to ( 263) CH10C_SPIOL 20 kDa chaperonin, chloroplast precursor (Protein Cpn21) (Chloroplast protein Cpn10) (Chloroplast chaperonin 10) (Ch-CPN10) - Spinacia oleracea (Spinach) groES GroS cpn10 Cpn10 protein|chaperonin…
		LOC_Os09g26730	moderately similar to ( 280) AT5G20720 | Symbols: CPN20, CPN10, CHCPN10, ATCPN21, CPN21 | CPN20 (CHAPERONIN 20); calmodulin binding | chr5:7015015-7016354 FORWARDmoderately similar to ( 255) CH10C_SPIOL 20 kDa chaperonin, chloroplast precursor (Protein Cpn21) (Chloroplast protein Cpn10) (Chloroplast chaperonin 10) (Ch-CPN10) - Spinacia oleracea (Spinach) groES cpn10 GroS Cpn10 protein|chaperonin,…
		LOC_Os02g54060	'weakly similar to ( 195) AT5G20720 | Symbols: CPN20, CPN10, CHCPN10, ATCPN21, CPN21 | CPN20 (CHAPERONIN 20); calmodulin binding | chr5:7015015-7016354 FORWARDweakly similar to ( 192) CH10C_SPIOL 20 kDa chaperonin, chloroplast precursor (Protein Cpn21) (Chloroplast protein Cpn10) (Chloroplast chaperonin 10) (Ch-CPN10) - Spinacia oleracea (Spinach) groES cpn10 GroS Cpn10 protein|chaperonin, putati…
		LOC_Os06g09688	'moderately similar to ( 281) AT5G20720 | Symbols: CPN20, CPN10, CHCPN10, ATCPN21, CPN21 | CPN20 (CHAPERONIN 20); calmodulin binding | chr5:7015015-7016354 FORWARDmoderately similar to ( 249) CH10C_SPIOL 20 kDa chaperonin, chloroplast precursor (Protein Cpn21) (Chloroplast protein Cpn10) (Chloroplast chaperonin 10) (Ch-CPN10) - Spinacia oleracea (Spinach) groES GroS cpn10 Cpn10 protein|chaperonin…
Glyoxalase	At1g08110	LOC_Os05g22970	moderately similar to ( 298) AT1G08110 | Symbols: | lactoylglutathione lyase, putative / glyoxalase I, putative | chr1:2535463-2537630 FORWARDmoderately similar to ( 311) LGUL_CICAR Lactoylglutathione lyase (EC 4.4.1.5) (Methylglyoxalase) (Aldoketomutase) (Glyoxalase I) (Glx I) (Ketone-aldehyde mutase) (S-D-lactoylglutathione methylglyoxal lyase) - Cicer arietinum (Chickpea) (Garbanzo) PRK10291 G…
Apyrase	At3g04080	LOC_Os12g03030	'weakly similar to ( 101) AT3G04080 | Symbols: ATAPY1 | ATAPY1 (APYRASE 1); ATPase/ calmodulin binding / nucleotide diphosphatase | chr3:1068068-1070917 REVERSEweakly similar to ( 123) NTPA_PEA Nucleoside-triphosphatase (EC 3.6.1.15) (Nucleoside triphosphate phosphohydrolase) (NTPase) (Apyrase) - Pisum sativum (Garden pea) GDA1_CD39 protein|conserved hypothetical protein'
		LOC_Os12g02980	'moderately similar to ( 404) AT3G04080 | Symbols: ATAPY1 | ATAPY1 (APYRASE 1); ATPase/ calmodulin binding / nucleotide diphosphatase | chr3:1068068-1070917 REVERSEmoderately similar to ( 410) APY_SOLTU Apyrase precursor (EC 3.6.1.5) (ATP-diphosphatase) (Adenosine diphosphatase) (ADPase) (ATP-diphosphohydrolase) - Solanum tuberosum (Potato) GDA1_CD39 COG5371 protein|nucleoside-triphosphatase, put…
Multidrug-resistant-like	At2g36910	LOC_Os08g05690	'highly similar to ( 912) AT2G36910 | Symbols: ATPGP1, PGP1, ABCB1 | ABCB1 (ATP BINDING CASSETTE SUBFAMILY B1); ATPase, coupled to transmembrane movement of substances / auxin efflux transmembrane transporter/ calmodulin binding | chr2:15502162-15507050 FORWARDhighly similar to ( 805) MDR_ORYSA Putative multidrug resistance protein (P-glycoprotein) - Oryza sativa (Rice) MdlB ABC_MTABC3_MDL1_MDL2 …
		LOC_Os08g45030	'nearly identical (1736) AT2G36910 | Symbols: ATPGP1, PGP1, ABCB1 | ABCB1 (ATP BINDING CASSETTE SUBFAMILY B1); ATPase, coupled to transmembrane movement of substances / auxin efflux transmembrane transporter/ calmodulin binding | chr2:15502162-15507050 FORWARDhighly similar to ( 880) MDR_ORYSA Putative multidrug resistance protein (P-glycoprotein) - Oryza sativa (Rice) ABC_MTABC3_MDL1_MDL2 MdlB S…
Ser/Thr phosphatase PP7	At5g63870	LOC_Os08g40200	'highly similar to ( 540) AT5G63870 | Symbols: PP7, ATPP7 | PP7 (SERINE/THREONINE PHOSPHATASE 7); protein serine/threonine phosphatase | chr5:25561336-25562908 REVERSEweakly similar to ( 139) PP2A4_ORYSA Serine/threonine-protein phosphatase PP2A-4 catalytic subunit (EC 3.1.3.16) - Oryza sativa (Rice) PP2Ac PP2Ac protein|Ser/Thr protein phosphatase family protein, putative, expressed'
SAUR .a	At3g43120	LOC_Os09g26610	'weakly similar to ( 146) AT3G43120 | Symbols: | auxin-responsive protein-related | chr3:15094644-15095312 FORWARDAuxin_inducible protein|OsSAUR38 - Auxin-responsive SAUR gene family member, expressed'
SAUR.b	At5g20810	N/A	N/A
SAUR.c	At4g31320	LOC_Os04g51890	'very weakly similar to (98.2) AT4G31320 | Symbols: | auxin-responsive protein, putative / small auxin up RNA (SAUR_C) | chr4:15193993-15194562 REVERSEAuxin_inducible protein|OsSAUR20 - Auxin-responsive SAUR gene family member, expressed'
		LOC_Os06g48850	'very weakly similar to (90.5) AT4G31320 | Symbols: | auxin-responsive protein, putative / small auxin up RNA (SAUR_C) | chr4:15193993-15194562 REVERSEAuxin_inducible protein|OsSAUR27 - Auxin-responsive SAUR gene family member, expressed'
SAUR.d	At2g24400	LOC_Os02g05060	'weakly similar to ( 108) AT2G24400 | Symbols: | auxin-responsive protein, putative / small auxin up RNA (SAUR_D) | chr2:10377993-10378529 REVERSEAuxin_inducible protein|OsSAUR5 - Auxin-responsive SAUR gene family member, expressed'
SAUR.e	At4g34750	LOC_Os04g56680	'very weakly similar to (84.0) AT4G34750 | Symbols: | auxin-responsive protein, putative / small auxin up RNA (SAUR_E) | chr4:16577566-16578018 FORWARDAuxin_inducible protein|OsSAUR22 - Auxin-responsive SAUR gene family member, expressed'
Hypothetical.a	At3g25030	N/A	N/A
Hypothetical.b	At4g13100	LOC_Os01g68900	'very weakly similar to (84.7) AT4G13100 | Symbols: | zinc finger (C3HC4-type RING finger) family protein | chr4:7636547-7637507 REVERSE protein|zinc finger, C3HC4 type family protein, expressed'
		LOC_Os08g41520	'very weakly similar to (89.0) AT4G13100 | Symbols: | zinc finger (C3HC4-type RING finger) family protein | chr4:7636547-7637507 REVERSE protein|zinc finger, C3HC4 type domain containing protein, expressed'
ACBP60-like.a	At5g62570	LOC_Os11g44310	'weakly similar to ( 148) AT5G62570 | Symbols: | calmodulin-binding protein | chr5:25114988-25116967 FORWARDCalmodulin_bind protein|calmodulin binding protein, putative, expressed'
		LOC_Os11g44340	'weakly similar to ( 125) AT5G62570 | Symbols: | calmodulin-binding protein | chr5:25114988-25116967 FORWARDCalmodulin_bind protein|calmodulin binding protein, putative, expressed'
ACBP60-like.b	At5g57580	LOC_Os04g36660	'highly similar to ( 662) AT5G57580 | Symbols: | calmodulin-binding protein | chr5:23314994-23317683 REVERSECalmodulin_bind protein|calmodulin binding protein, putative, expressed'
		LOC_Os02g08120	'highly similar to ( 667) AT5G57580 | Symbols: | calmodulin-binding protein | chr5:23314994-23317683 REVERSECalmodulin_bind protein|calmodulin binding protein, putative, expressed'
		LOC_Os03g56660	'very weakly similar to (87.8) AT5G57580 | Symbols: | calmodulin-binding protein | chr5:23314994-23317683 REVERSECalmodulin_bind protein|calmodulin binding protein, putative, expressed'
		LOC_Os12g36110	'weakly similar to ( 196) AT5G57580 | Symbols: | calmodulin-binding protein | chr5:23314994-23317683 REVERSECalmodulin_bind protein|calmodulin binding protein, putative, expressed'
		LOC_Os11g44600	'weakly similar to ( 133) AT5G57580 | Symbols: | calmodulin-binding protein | chr5:23314994-23317683 REVERSECalmodulin_bind protein|calmodulin binding protein, putative, expressed'
		LOC_Os01g04280	'moderately similar to ( 320) AT5G57580 | Symbols: | calmodulin-binding protein | chr5:23314994-23317683 REVERSECalmodulin_bind protein|calmodulin binding protein, putative, expressed'
		LOC_Os02g35470	'highly similar to ( 692) AT5G57580 | Symbols: | calmodulin-binding protein | chr5:23314994-23317683 REVERSECalmodulin_bind protein|calmodulin binding protein, putative, expressed'
		LOC_Os11g44170	'weakly similar to ( 141) AT5G57580 | Symbols: | calmodulin-binding protein | chr5:23314994-23317683 REVERSECalmodulin_bind protein|calmodulin binding protein, putative, expressed'
		LOC_Os12g36910	'moderately similar to ( 210) AT5G57580 | Symbols: | calmodulin-binding protein | chr5:23314994-23317683 REVERSECalmodulin_bind protein|calmodulin binding protein, putative, expressed'
		LOC_Os11g44680	'weakly similar to ( 137) AT5G57580 | Symbols: | calmodulin-binding protein | chr5:23314994-23317683 REVERSECalmodulin_bind protein|calmodulin binding protein, putative, expressed'
ACBP60-like.c	At2g18750	N/A	N/A
ACBP60-like.d	At4g25800	LOC_Os03g60890	'very weakly similar to (92.0) AT4G25800 | Symbols: | calmodulin-binding protein | chr4:13125224-13127765 FORWARDCalmodulin_bind protein|calmodulin binding protein, putative, expressed'
		LOC_Os03g18960	'moderately similar to ( 323) AT4G25800 | Symbols: | calmodulin-binding protein | chr4:13125224-13127765 FORWARDCalmodulin_bind protein|calmodulin binding protein, putative, expressed'
		LOC_Os12g36920	'weakly similar to ( 177) AT4G25800 | Symbols: | calmodulin-binding protein | chr4:13125224-13127765 FORWARDCalmodulin_bind protein|calmodulin binding protein, putative, expressed'
		LOC_Os12g36940	'weakly similar to ( 155) AT4G25800 | Symbols: | calmodulin-binding protein | chr4:13125224-13127765 FORWARDCalmodulin_bind protein|calmodulin binding protein, putative, expressed'
		LOC_Os03g32160	'moderately similar to ( 350) AT4G25800 | Symbols: | calmodulin-binding protein | chr4:13125224-13127765 FORWARDCalmodulin_bind protein|calmodulin binding protein, putative, expressed'
ACBP60-like.e	At2g24300	N/A	N/A
ACBP60-like.f	At4g31000	N/A	N/A
ACBP60-like.g	At5g26920	N/A	N/A
CNGC1.a	At5g53130	LOC_Os02g15580	'moderately similar to ( 381) AT5G53130 | Symbols: CNGC1, ATCNGC1 | CNGC1 (CYCLIC NUCLEOTIDE GATED CHANNEL 1); calmodulin binding / cation channel/ cyclic nucleotide binding / intracellular cyclic nucleotide activated cation channel/ inward rectifier potassium channel | chr5:21537830-21540490 REVERSE protein|cyclic nucleotide-gated ion channel 1, putative, expressed'
		LOC_Os06g33610	'moderately similar to ( 311) AT5G53130 | Symbols: CNGC1, ATCNGC1 | CNGC1 (CYCLIC NUCLEOTIDE GATED CHANNEL 1); calmodulin binding / cation channel/ cyclic nucleotide binding / intracellular cyclic nucleotide activated cation channel/ inward rectifier potassium channel | chr5:21537830-21540490 REVERSE protein|cyclic nucleotide-gated ion channel 1, putative, expressed'
		LOC_Os06g33600	'moderately similar to ( 237) AT5G53130 | Symbols: CNGC1, ATCNGC1 | CNGC1 (CYCLIC NUCLEOTIDE GATED CHANNEL 1); calmodulin binding / cation channel/ cyclic nucleotide binding / intracellular cyclic nucleotide activated cation channel/ inward rectifier potassium channel | chr5:21537830-21540490 REVERSE protein|cyclic nucleotide-gated ion channel 1, putative, expressed'
		LOC_Os06g33570	'highly similar to ( 825) AT5G53130 | Symbols: CNGC1, ATCNGC1 | CNGC1 (CYCLIC NUCLEOTIDE GATED CHANNEL 1); calmodulin binding / cation channel/ cyclic nucleotide binding / intracellular cyclic nucleotide activated cation channel/ inward rectifier potassium channel | chr5:21537830-21540490 REVERSE protein|cyclic nucleotide-gated ion channel 1, putative, expressed'
CNGC2.b	At5g15410	LOC_Os03g55100	'highly similar to ( 839) AT5G15410 | Symbols: DND1, ATCNGC2, CNGC2 | DND1 (DEFENSE NO DEATH 1); calcium channel/ calmodulin binding / cation channel/ cyclic nucleotide binding / intracellular cAMP activated cation channel/ intracellular cyclic nucleotide activated cation channel/ inward rectifier potassium channel | chr5:5003460-5006763 REVERSE protein|cyclic nucleotide-gated ion channel 2, puta…
CNGC3.c	At2g46430	N/A	N/A
CNGC4.d	At5g54250	LOC_Os05g42250	'highly similar to ( 765) AT5G54250 | Symbols: ATCNGC4, CNGC4, HLM1, DND2 | ATCNGC4 (CYCLIC NUCLEOTIDE-GATED CATION CHANNEL 4); calmodulin binding / cation channel/ cation transmembrane transporter/ cyclic nucleotide binding | chr5:22025684-22029971 REVERSE protein|cyclic nucleotide-gated ion channel 2, putative, expressed'
		LOC_Os01g57370	'highly similar to ( 746) AT5G54250 | Symbols: ATCNGC4, CNGC4, HLM1, DND2 | ATCNGC4 (CYCLIC NUCLEOTIDE-GATED CATION CHANNEL 4); calmodulin binding / cation channel/ cation transmembrane transporter/ cyclic nucleotide binding | chr5:22025684-22029971 REVERSE protein|cyclic nucleotide-gated ion channel 2, putative, expressed'
CNGC5.e	At5g57940	N/A	N/A
CNGC6.f	At2g23980	LOC_Os04g55080	'highly similar to ( 876) AT2G23980 | Symbols: ATCNGC6, CNGC6 | ATCNGC6; calmodulin binding | chr2:10201276-10204011 REVERSE protein|cyclic nucleotide-gated ion channel, putative, expressed'
		LOC_Os03g44440	'highly similar to ( 825) AT2G23980 | Symbols: ATCNGC6, CNGC6 | ATCNGC6; calmodulin binding | chr2:10201276-10204011 REVERSE protein|cyclic nucleotide-gated ion channel, putative, expressed'
CNGC-like.g	At1g01340	N/A	N/A
CNGC-like.h	At2g46440	N/A	N/A
CNGC-like.i	At2g24610	LOC_Os09g38580	'highly similar to ( 754) AT2G24610 | Symbols: ATCNGC14, CNGC14 | ATCNGC14; calmodulin binding / cyclic nucleotide binding / ion channel | chr2:10457105-10460351 FORWARD protein|cyclic nucleotide-gated ion channel, putative, expressed'
CNGC-like.j	At2g28260	LOC_Os02g41710	'highly similar to ( 840) AT2G28260 | Symbols: ATCNGC15, CNGC15 | ATCNGC15; calmodulin binding / cation channel/ cyclic nucleotide binding | chr2:12049989-12052453 FORWARD protein|cyclic nucleotide-gated ion channel, putative, expressed'
CNGC-like.k	At3g48010	N/A	N/A
CNGC-like.l	At4g01010	N/A	N/A
CNGC-like.m	At4g30360	LOC_Os02g54760	'highly similar to ( 873) AT4G30360 | Symbols: ATCNGC17, CNGC17 | ATCNGC17; calmodulin binding / cyclic nucleotide binding / ion channel | chr4:14855060-14857779 REVERSE protein|cyclic nucleotide-gated ion channel 14, putative, expressed'
		LOC_Os06g08850	'highly similar to ( 516) AT4G30360 | Symbols: ATCNGC17, CNGC17 | ATCNGC17; calmodulin binding / cyclic nucleotide binding / ion channel | chr4:14855060-14857779 REVERSE protein|cyclic nucleotide-gated ion channel 14, putative, expressed'
CNGC-like.n	At4g30560	N/A	N/A
CNGC-like.o	At5g14870	LOC_Os12g06570	'highly similar to ( 811) AT5G14870 | Symbols: CNGC18, ATCNGC18 | CNGC18 (CYCLIC NUCLEOTIDE-GATED CHANNEL 18); calmodulin binding / cyclic nucleotide binding / ion channel | chr5:4808268-4810897 REVERSE protein|cyclic nucleotide-gated ion channel, putative, expressed'
CNGC-like.p	At1g15990	N/A	N/A
CNGC-like.q	At1g19780	LOC_Os12g28260	'highly similar to ( 821) AT1G19780 | Symbols: ATCNGC8, CNGC8 | ATCNGC8 (CYCLIC NUCLEOTIDE GATED CHANNEL 8); calmodulin binding / cyclic nucleotide binding / ion channel | chr1:6833885-6836578 REVERSE protein|cyclic nucleotide-gated ion channel, putative, expressed'
CNGC-like.r	At2g46450	N/A	N/A
CNGC-like.s	At3g17690	N/A	N/A
CNGC-like.t	At3g17700	LOC_Os02g53340	'highly similar to ( 704) AT3G17700 | Symbols: CNBT1, CNGC20, ATCNGC20 | CNBT1 (CYCLIC NUCLEOTIDE-BINDING TRANSPORTER 1); calmodulin binding / cyclic nucleotide binding / ion channel | chr3:6049074-6052449 FORWARD protein|cyclic nucleotide-gated ion channel, putative, expressed'
		LOC_Os06g10580	'highly similar to ( 690) AT3G17700 | Symbols: CNBT1, CNGC20, ATCNGC20 | CNBT1 (CYCLIC NUCLEOTIDE-BINDING TRANSPORTER 1); calmodulin binding / cyclic nucleotide binding / ion channel | chr3:6049074-6052449 FORWARD protein|cyclic nucleotide-gated ion channel, putative, expressed'
EICBP .a	At2g22300	LOC_Os07g43030	'highly similar to ( 678) AT2G22300 | Symbols: CAMTA3, SR1 | SR1 (SIGNAL RESPONSIVE 1); calmodulin binding / transcription regulator | chr2:9471599-9476472 FORWARD CG-1 protein|calmodulin-binding transcription activator, putative, expressed'
EICBP .b	At5g09410	LOC_Os03g27080	'moderately similar to ( 431) AT5G09410 | Symbols: EICBP.B | EICBP.B (ETHYLENE INDUCED CALMODULIN BINDING PROTEIN); calmodulin binding / transcription activator/ transcription regulator | chr5:2921457-2927291 FORWARD protein|calmodulin-binding transcription activator 2, putative, expressed'
EICBP.c	At5g64220	LOC_Os10g22950	'highly similar to ( 729) AT5G64220 | Symbols: | calmodulin-binding protein | chr5:25686434-25691903 FORWARD CG-1 protein|calmodulin-binding transcription activator, putative, expressed'
		LOC_Os03g09100	'highly similar to ( 800) AT5G64220 | Symbols: | calmodulin-binding protein | chr5:25686434-25691903 FORWARD CG-1 protein|calmodulin-binding transcription activator, putative, expressed'
EICBP.d	At1g67310	LOC_Os04g31900	'moderately similar to ( 451) AT1G67310 | Symbols: | calmodulin binding / transcription regulator | chr1:25198182-25203126 REVERSE CG-1 protein|calmodulin-binding transcription activator 4, putative, expressed'
EICBP.e	At3g16940	LOC_Os01g69910	'moderately similar to ( 333) AT3G16940 | Symbols: | calmodulin-binding protein | chr3:5781959-5785985 FORWARD CG-1 protein|calmodulin-binding transcription activator, putative, expressed'
EICBP.f	At4g16150	LOC_Os07g30774	'highly similar to ( 665) AT4G16150 | Symbols: | calmodulin binding / transcription regulator | chr4:9148225-9153048 FORWARD CG-1 protein|calmodulin-binding transcription activator 5, putative, expressed'
Pirin-like.a	At2g43120	LOC_Os08g27720	'moderately similar to ( 282) AT2G43120 | Symbols: | pirin, putative | chr2:17927339-17928871 FORWARDCOG1741 Pirin Pirin_C protein|pirin, putative, expressed'
		LOC_Os03g62790	'moderately similar to ( 402) AT2G43120 | Symbols: | pirin, putative | chr2:17927339-17928871 FORWARDCOG1741 Pirin Pirin_C protein|pirin, putative, expressed'
Pirin-like.b	At3g59220	N/A	N/A
Pirin-like.c	At3g59260	N/A	N/A
Pirin-like.d	At1g50590	LOC_Os09g31120	'moderately similar to ( 366) AT1G50590 | Symbols: | pirin, putative | chr1:18732378-18734053 REVERSECOG1741 Pirin Pirin_C protein|pirin, putative, expressed'
Hypothetical.a	At5g40190	LOC_Os09g20860	'weakly similar to ( 106) AT5G40190 | Symbols: | calmodulin-binding protein | chr5:16069298-16069849 REVERSE protein|calmodulin-binding protein, putative, expressed'
Hypothetical.b	At3g28140	N/A	N/A
APCBP.a	At2g43040	LOC_Os11g46230	'highly similar to ( 711) AT2G43040 | Symbols: NPG1 | NPG1 (no pollen germination 1); calmodulin binding | chr2:17896049-17898524 REVERSE protein|tetratricopeptide repeat domain containing protein, expressed'
		LOC_Os12g37780	'highly similar to ( 796) AT2G43040 | Symbols: NPG1 | NPG1 (no pollen germination 1); calmodulin binding | chr2:17896049-17898524 REVERSE protein|tetratricopeptide repeat domain containing protein, expressed'
APCBP.b	At1g27460	LOC_Os03g10350	'highly similar to ( 611) AT1G27460 | Symbols: NPGR1 | NPGR1 (NO POLLEN GERMINATION RELATED 1); calmodulin binding | chr1:9534977-9537424 FORWARD protein|NPGR1, putative, expressed'
APCBP.c	At4g28600	LOC_Os03g04500	'highly similar to ( 538) AT4G28600 | Symbols: NPGR2 | NPGR2 (no pollen germination related 2); calmodulin binding | chr4:14130046-14132599 FORWARD protein|tetratricopeptide repeat domain containing protein, expressed'
		LOC_Os10g33290	'highly similar to ( 655) AT4G28600 | Symbols: NPGR2 | NPGR2 (no pollen germination related 2); calmodulin binding | chr4:14130046-14132599 FORWARD protein|tetratricopeptide repeat domain containing protein, expressed'
CB-HSP.a	At3g49050	LOC_Os07g29794	'weakly similar to ( 172) AT3G49050 | Symbols: | lipase class 3 family protein / calmodulin-binding heat-shock protein, putative | chr3:18181498-18183613 FORWARD protein|calmodulin binding heat shock protein, putative, expressed'
		LOC_Os03g50410	'weakly similar to ( 172) AT3G49050 | Symbols: | lipase class 3 family protein / calmodulin-binding heat-shock protein, putative | chr3:18181498-18183613 FORWARD protein|lipase family protein, expressed'
CB-HSP.b	At4g00500	LOC_Os09g39580	'moderately similar to ( 298) AT4G00500 | Symbols: | lipase class 3 family protein / calmodulin-binding heat-shock protein-related | chr4:225214-226978 REVERSE Lipase_3 Lipase_3 protein|calmodulin-binding heat-shock protein, putative, expressed'
CB-HSP.c	At5g37710	LOC_Os06g14490	'highly similar to ( 553) AT5G37710 | Symbols: | lipase class 3 family protein / calmodulin-binding heat-shock protein, putative | chr5:14979159-14981400 FORWARD Lipase_3 Lipase_3 protein|calmodulin-binding heat-shock protein, putative, expressed'
GAD1.a	At5g17330	LOC_Os08g36320	'highly similar to ( 792) AT5G17330 | Symbols: GAD, GAD1 | GAD; calmodulin binding / glutamate decarboxylase | chr5:5711141-5714839 FORWARDhighly similar to ( 793) DCE_PETHY Glutamate decarboxylase (EC 4.1.1.15) (GAD) - Petunia hybrida (Petunia) GadB Pyridoxal_deC protein|decarboxylase, putative, expressed'
		LOC_Os03g13300	'highly similar to ( 838) AT5G17330 | Symbols: GAD, GAD1 | GAD; calmodulin binding / glutamate decarboxylase | chr5:5711141-5714839 FORWARDhighly similar to ( 806) DCE_PETHY Glutamate decarboxylase (EC 4.1.1.15) (GAD) - Petunia hybrida (Petunia) GadB Pyridoxal_deC protein|glutamate decarboxylase, putative, expressed'
		LOC_Os03g51080	'highly similar to ( 874) AT5G17330 | Symbols: GAD, GAD1 | GAD; calmodulin binding / glutamate decarboxylase | chr5:5711141-5714839 FORWARDhighly similar to ( 859) DCE_PETHY Glutamate decarboxylase (EC 4.1.1.15) (GAD) - Petunia hybrida (Petunia) GadB Pyridoxal_deC protein|glutamate decarboxylase, putative, expressed'
		LOC_Os04g37460	'highly similar to ( 796) AT5G17330 | Symbols: GAD, GAD1 | GAD; calmodulin binding / glutamate decarboxylase | chr5:5711141-5714839 FORWARDhighly similar to ( 801) DCE_PETHY Glutamate decarboxylase (EC 4.1.1.15) (GAD) - Petunia hybrida (Petunia) GadB Pyridoxal_deC protein|glutamate decarboxylase, putative, expressed'
GAD2.b	At1g65960	N/A	N/A
GAD.c	At2g02010	LOC_Os04g37500	'highly similar to ( 734) AT2G02010 | Symbols: GAD4 | GAD4 (glutamate decarboxylase 4); calmodulin binding | chr2:474375-476495 REVERSEhighly similar to ( 735) DCE_PETHY Glutamate decarboxylase (EC 4.1.1.15) (GAD) - Petunia hybrida (Petunia) GadB Pyridoxal_deC protein|glutamate decarboxylase, putative, expressed'
GAD.d	At3g17760	N/A	N/A
GAD.e	At2g02000	N/A	N/A
ACA1.a	At1g27770	LOC_Os12g39660	'nearly identical (1579) AT1G27770 | Symbols: ACA1, PEA1 | ACA1 (AUTO-INHIBITED CA2+-ATPASE 1); calcium channel/ calcium-transporting ATPase/ calmodulin binding | chr1:9671912-9676010 REVERSEnearly identical (2034) ACA1_ORYSA Calcium-transporting ATPase 1, plasma membrane-type (EC 3.6.3.8) (Ca(2+)-ATPase isoform 1) (Plastid envelope ATPase 1) - Oryza sativa (Rice) MgtA PRK10517 E1-E2_ATPase PRK01…
ACA2.b	At4g37640	LOC_Os03g10640	'nearly identical (1629) AT4G37640 | Symbols: ACA2 | ACA2 (CALCIUM ATPASE 2); calcium ion transmembrane transporter/ calcium-transporting ATPase/ calmodulin binding | chr4:17683225-17686808 REVERSEnearly identical (1618) ACA1_ORYSA Calcium-transporting ATPase 1, plasma membrane-type (EC 3.6.3.8) (Ca(2+)-ATPase isoform 1) (Plastid envelope ATPase 1) - Oryza sativa (Rice) MgtA PRK10517 ZntA E1-E2_A…
		LOC_Os03g42020	'nearly identical (1332) AT4G37640 | Symbols: ACA2 | ACA2 (CALCIUM ATPASE 2); calcium ion transmembrane transporter/ calcium-transporting ATPase/ calmodulin binding | chr4:17683225-17686808 REVERSEnearly identical (2004) ACA2_ORYSA Calcium-transporting ATPase 2, plasma membrane-type (EC 3.6.3.8) (Ca(2+)-ATPase isoform 2) - Oryza sativa (Rice) MgtA PRK10517 E1-E2_ATPase KdpB PRK01122 ZntA zntA pro…
ACA.c	At3g57330	LOC_Os01g71240	'nearly identical (1277) AT3G57330 | Symbols: ACA11 | ACA11 (autoinhibited Ca2+-ATPase 11); calcium-transporting ATPase/ calmodulin binding | chr3:21211655-21216375 REVERSEnearly identical (1952) ACA3_ORYSA Calcium-transporting ATPase 3, plasma membrane-type (EC 3.6.3.8) (Ca(2+)-ATPase isoform 3) - Oryza sativa (Rice) MgtA PRK10517 E1-E2_ATPase KdpB PRK01122 ZntA zntA PRK10671 protein|calcium-tra…
ACA4.d	At2g41560	LOC_Os05g41580	'nearly identical (1144) AT2G41560 | Symbols: ACA4 | ACA4 (AUTO-INHIBITED CA(2+)-ATPASE, ISOFORM 4); calcium-transporting ATPase/ calmodulin binding | chr2:17332256-17337179 REVERSEnearly identical (1880) ACA6_ORYSA Probable calcium-transporting ATPase 6, plasma membrane-type (EC 3.6.3.8) (Ca(2+)-ATPase isoform 6) - Oryza sativa (Rice) MgtA PRK10517 E1-E2_ATPase KdpB ZntA PRK01122 zntA PRK10671 p…
		LOC_Os11g04460	'nearly identical (1285) AT2G41560 | Symbols: ACA4 | ACA4 (AUTO-INHIBITED CA(2+)-ATPASE, ISOFORM 4); calcium-transporting ATPase/ calmodulin binding | chr2:17332256-17337179 REVERSEnearly identical (1904) ACA5_ORYSA Probable calcium-transporting ATPase 5, plasma membrane-type (EC 3.6.3.8) (Ca(2+)-ATPase isoform 5) - Oryza sativa (Rice) MgtA PRK10517 E1-E2_ATPase PRK01122 ZntA KdpB Cation_ATPase_C…
		LOC_Os12g04220	'nearly identical (1313) AT2G41560 | Symbols: ACA4 | ACA4 (AUTO-INHIBITED CA(2+)-ATPASE, ISOFORM 4); calcium-transporting ATPase/ calmodulin binding | chr2:17332256-17337179 REVERSEnearly identical (1949) ACA4_ORYSA Probable calcium-transporting ATPase 4, plasma membrane-type (EC 3.6.3.8) (Ca(2+)-ATPase isoform 4) - Oryza sativa (Rice) MgtA PRK10517 E1-E2_ATPase ZntA KdpB PRK01122 Cation_ATPase_C…
ACA7.e	At2g22960	N/A	N/A
ACA8.f	At5g57110	LOC_Os08g40530	'highly similar to ( 837) AT5G57110 | Symbols: ACA8, AT-ACA8 | ACA8 (AUTOINHIBITED CA2+ -ATPASE, ISOFORM 8); calcium-transporting ATPase/ calmodulin binding / protein self-association | chr5:23109729-23116857 REVERSEhighly similar to ( 523) ACA1_ORYSA Calcium-transporting ATPase 1, plasma membrane-type (EC 3.6.3.8) (Ca(2+)-ATPase isoform 1) (Plastid envelope ATPase 1) - Oryza sativa (Rice) MgtA P…
		LOC_Os04g51610	'nearly identical (1402) AT5G57110 | Symbols: ACA8, AT-ACA8 | ACA8 (AUTOINHIBITED CA2+ -ATPASE, ISOFORM 8); calcium-transporting ATPase/ calmodulin binding / protein self-association | chr5:23109729-23116857 REVERSEhighly similar to ( 815) ACA5_ORYSA Probable calcium-transporting ATPase 5, plasma membrane-type (EC 3.6.3.8) (Ca(2+)-ATPase isoform 5) - Oryza sativa (Rice) MgtA PRK10517 E1-E2_ATPase…
		LOC_Os02g08010	'highly similar to ( 735) AT5G57110 | Symbols: ACA8, AT-ACA8 | ACA8 (AUTOINHIBITED CA2+ -ATPASE, ISOFORM 8); calcium-transporting ATPase/ calmodulin binding / protein self-association | chr5:23109729-23116857 REVERSEmoderately similar to ( 464) ACA1_ORYSA Calcium-transporting ATPase 1, plasma membrane-type (EC 3.6.3.8) (Ca(2+)-ATPase isoform 1) (Plastid envelope ATPase 1) - Oryza sativa (Rice) Mg…
ACA9.g	At3g21180	N/A	N/A
ACA10.h	At4g29900	LOC_Os02g08018	'moderately similar to ( 378) AT4G29900 | Symbols: ACA10, CIF1, ATACA10 | ACA10 (AUTOINHIBITED CA(2+)-ATPASE 10); calcium-transporting ATPase/ calmodulin binding | chr4:14611225-14618775 REVERSEmoderately similar to ( 239) ACA5_ORYSA Probable calcium-transporting ATPase 5, plasma membrane-type (EC 3.6.3.8) (Ca(2+)-ATPase isoform 5) - Oryza sativa (Rice) MgtA E1-E2_ATPase protein|calcium-transport…
ACA.i	At5g53010	N/A	N/A
ACA.j	At3g63380	N/A	N/A
ACA.k	At3g22910	LOC_Os10g28240	'highly similar to ( 980) AT3G22910 | Symbols: | calcium-transporting ATPase, plasma membrane-type, putative / Ca(2+)-ATPase, putative (ACA13) | chr3:8116335-8119388 REVERSEhighly similar to ( 673) ACA5_ORYSA Probable calcium-transporting ATPase 5, plasma membrane-type (EC 3.6.3.8) (Ca(2+)-ATPase isoform 5) - Oryza sativa (Rice) MgtA PRK10517 E1-E2_ATPase KdpB PRK01122 ZntA zntA PRK10671 protein|…
ACA.l	At1g13210	N/A	N/A
ECA3.m	At1g10130	LOC_Os03g52090	'nearly identical (1182) AT1G10130 | Symbols: ECA3, ATECA3 | ECA3 (ENDOPLASMIC RETICULUM-TYPE CALCIUM-TRANSPORTING ATPASE 3); calcium-transporting ATPase/ calmodulin binding / manganese-transporting ATPase/ peroxidase | chr1:3311139-3321941 FORWARDmoderately similar to ( 263) ACA5_ORYSA Probable calcium-transporting ATPase 5, plasma membrane-type (EC 3.6.3.8) (Ca(2+)-ATPase isoform 5) - Oryza sat…
PPI.a	At3g25230	LOC_Os08g41390	'highly similar to ( 767) AT3G25230 | Symbols: ROF1, ATFKBP62, FKBP62 | ROF1 (ROTAMASE FKBP 1); FK506 binding / calmodulin binding / peptidyl-prolyl cis-trans isomerase | chr3:9188257-9191175 FORWARDhighly similar to ( 815) FKB70_WHEAT 70 kDa peptidyl-prolyl isomerase (EC 5.2.1.8) (Peptidyl-prolyl cis-trans isomerase) (PPIase) (Rotamase) - Triticum aestivum (Wheat) FKBP_C FkpA PRK10902 PRK11570 p…
		LOC_Os01g38229	'moderately similar to ( 323) AT3G25230 | Symbols: ROF1, ATFKBP62, FKBP62 | ROF1 (ROTAMASE FKBP 1); FK506 binding / calmodulin binding / peptidyl-prolyl cis-trans isomerase | chr3:9188257-9191175 FORWARDmoderately similar to ( 330) FKB70_WHEAT 70 kDa peptidyl-prolyl isomerase (EC 5.2.1.8) (Peptidyl-prolyl cis-trans isomerase) (PPIase) (Rotamase) - Triticum aestivum (Wheat) FKBP_C FkpA protein|pep…
		LOC_Os02g28980	'highly similar to ( 681) AT3G25230 | Symbols: ROF1, ATFKBP62, FKBP62 | ROF1 (ROTAMASE FKBP 1); FK506 binding / calmodulin binding / peptidyl-prolyl cis-trans isomerase | chr3:9188257-9191175 FORWARDhighly similar to ( 657) FKB70_WHEAT 70 kDa peptidyl-prolyl isomerase (EC 5.2.1.8) (Peptidyl-prolyl cis-trans isomerase) (PPIase) (Rotamase) - Triticum aestivum (Wheat) FkpA FKBP_C PRK10902 PRK11570 p…
		LOC_Os04g28420	'highly similar to ( 689) AT3G25230 | Symbols: ROF1, ATFKBP62, FKBP62 | ROF1 (ROTAMASE FKBP 1); FK506 binding / calmodulin binding / peptidyl-prolyl cis-trans isomerase | chr3:9188257-9191175 FORWARDhighly similar to ( 663) FKB70_WHEAT 70 kDa peptidyl-prolyl isomerase (EC 5.2.1.8) (Peptidyl-prolyl cis-trans isomerase) (PPIase) (Rotamase) - Triticum aestivum (Wheat) FKBP_C FkpA PRK10902 PRK11570 p…
PPI.b	At5g48570	LOC_Os01g38359	'weakly similar to ( 161) AT5G48570 | Symbols: ROF2, ATFKBP65 | peptidyl-prolyl cis-trans isomerase, putative / FK506-binding protein, putative | chr5:19690746-19693656 REVERSEweakly similar to ( 154) FKB70_WHEAT 70 kDa peptidyl-prolyl isomerase (EC 5.2.1.8) (Peptidyl-prolyl cis-trans isomerase) (PPIase) (Rotamase) - Triticum aestivum (Wheat) FKBP_C protein|peptidyl-prolyl cis-trans isomerase, FK…
		LOC_Os01g38180	'moderately similar to ( 300) AT5G48570 | Symbols: ROF2, ATFKBP65 | peptidyl-prolyl cis-trans isomerase, putative / FK506-binding protein, putative | chr5:19690746-19693656 REVERSEmoderately similar to ( 317) FKB70_WHEAT 70 kDa peptidyl-prolyl isomerase (EC 5.2.1.8) (Peptidyl-prolyl cis-trans isomerase) (PPIase) (Rotamase) - Triticum aestivum (Wheat) protein|peptidyl-prolyl isomerase, putative, e…
		LOC_Os01g38140	'moderately similar to ( 268) AT5G48570 | Symbols: ROF2, ATFKBP65 | peptidyl-prolyl cis-trans isomerase, putative / FK506-binding protein, putative | chr5:19690746-19693656 REVERSEmoderately similar to ( 284) FKB70_WHEAT 70 kDa peptidyl-prolyl isomerase (EC 5.2.1.8) (Peptidyl-prolyl cis-trans isomerase) (PPIase) (Rotamase) - Triticum aestivum (Wheat) protein|retrotransposon protein, putative, unc…
EF-1α.a	At5g60390	LOC_Os03g08020	'highly similar to ( 854) AT5G60390 | Symbols: | elongation factor 1-alpha / EF-1-alpha | chr5:24289226-24290675 FORWARDhighly similar to ( 882) EF1A_ORYSA Elongation factor 1-alpha (EF-1-alpha) - Oryza sativa (Rice) TEF1 PRK12317 EF1_alpha CysN PRK05506 cysN GTP_EFTU CysN_ATPS TufB tufA PRK12736 PRK00049 EF1_alpha_III PRK12735 EF1_alpha_II GTP_translation_factor SelB EF_Tu GTPBP1 GTP_EFTU_D3 Tra…
		LOC_Os03g08050	'highly similar to ( 854) AT5G60390 | Symbols: | elongation factor 1-alpha / EF-1-alpha | chr5:24289226-24290675 FORWARDhighly similar to ( 882) EF1A_ORYSA Elongation factor 1-alpha (EF-1-alpha) - Oryza sativa (Rice) TEF1 PRK12317 EF1_alpha CysN PRK05506 cysN GTP_EFTU CysN_ATPS TufB tufA PRK12736 PRK00049 EF1_alpha_III PRK12735 EF1_alpha_II GTP_translation_factor SelB EF_Tu GTPBP1 GTP_EFTU_D3 Tra…
		LOC_Os03g08010	'highly similar to ( 854) AT5G60390 | Symbols: | elongation factor 1-alpha / EF-1-alpha | chr5:24289226-24290675 FORWARDhighly similar to ( 882) EF1A_ORYSA Elongation factor 1-alpha (EF-1-alpha) - Oryza sativa (Rice) TEF1 PRK12317 EF1_alpha CysN PRK05506 cysN GTP_EFTU CysN_ATPS TufB tufA PRK12736 PRK00049 EF1_alpha_III PRK12735 EF1_alpha_II GTP_translation_factor SelB EF_Tu GTPBP1 GTP_EFTU_D3 Tra…
EF-1α.b	At1g07920	N/A	N/A
EF-1α.c	At1g07930	N/A	N/A
EF-1α.d	At1g07940	N/A	N/A
TGA3.a	At1g22070	N/A	N/A
TGA3-like.b	At1g77920	N/A	N/A
TGA1.c	At5g10030	LOC_Os04g54474	'moderately similar to ( 335) AT5G10030 | Symbols: TGA4, OBF4 | TGA4 (TGACG MOTIF-BINDING FACTOR 4); DNA binding / calmodulin binding / transcription factor | chr5:3137648-3139295 REVERSEmoderately similar to ( 293) TGA1A_TOBAC TGACG-sequence-specific DNA-binding protein TGA-1A (TGA1a) (ASF-1 protein) - Nicotiana tabacum (Common tobacco) protein|transcription factor, putative, expressed'
		LOC_Os08g07970	'moderately similar to ( 321) AT5G10030 | Symbols: TGA4, OBF4 | TGA4 (TGACG MOTIF-BINDING FACTOR 4); DNA binding / calmodulin binding / transcription factor | chr5:3137648-3139295 REVERSEmoderately similar to ( 286) TGA1A_TOBAC TGACG-sequence-specific DNA-binding protein TGA-1A (TGA1a) (ASF-1 protein) - Nicotiana tabacum (Common tobacco) protein|transcription factor, putative, expressed'
TGA1b.d	At5g65210	N/A	N/A
Ribosomal L19.a	At3g16780	LOC_Os03g21940	'weakly similar to ( 191) AT3G16780 | Symbols: | 60S ribosomal protein L19 (RPL19B) | chr3:5708982-5710249 FORWARDvery weakly similar to (85.5) RL19_MAIZE 60S ribosomal protein L19 (Fragment) - Zea mays (Maize) Ribosomal_L19e_E Ribosomal_L19e Ribosomal_L19e RPL19A rpl19e Ribosomal_L19e_A protein|60S ribosomal protein L19-3, putative, expressed'
		LOC_Os03g38260	'weakly similar to ( 187) AT3G16780 | Symbols: | 60S ribosomal protein L19 (RPL19B) | chr3:5708982-5710249 FORWARDvery weakly similar to (82.0) RL19_MAIZE 60S ribosomal protein L19 (Fragment) - Zea mays (Maize) Ribosomal_L19e_E Ribosomal_L19e Ribosomal_L19e RPL19A rpl19e Ribosomal_L19e_A protein|60S ribosomal protein L19-3, putative, expressed'
Ribosomal L19.b	At4g02230	N/A	N/A
Ribosomal L19.c	At1g02780	N/A	N/A
HSP70.a	At3g12580	LOC_Os11g08445	'highly similar to ( 635) AT3G12580 | Symbols: HSP70 | HSP70 (heat shock protein 70); ATP binding | chr3:3991487-3993689 REVERSEhighly similar to ( 641) HSP7C_PETHY Heat shock cognate 70 kDa protein - Petunia hybrida (Petunia) HSP70 dnaK DnaK dnaK hscA hscA protein|DnaK family protein, putative, expressed'
		LOC_Os03g16920	'nearly identical (1017) AT3G12580 | Symbols: HSP70 | HSP70 (heat shock protein 70); ATP binding | chr3:3991487-3993689 REVERSEnearly identical (1041) HSP7C_PETHY Heat shock cognate 70 kDa protein - Petunia hybrida (Petunia) HSP70 dnaK DnaK dnaK hscA hscA protein|DnaK family protein, putative, expressed'
		LOC_Os03g16860	'highly similar to ( 999) AT3G12580 | Symbols: HSP70 | HSP70 (heat shock protein 70); ATP binding | chr3:3991487-3993689 REVERSEnearly identical (1008) HSP7C_PETHY Heat shock cognate 70 kDa protein - Petunia hybrida (Petunia) HSP70 dnaK DnaK dnaK hscA hscA protein|DnaK family protein, putative, expressed'
		LOC_Os11g08440	'highly similar to ( 629) AT3G12580 | Symbols: HSP70 | HSP70 (heat shock protein 70); ATP binding | chr3:3991487-3993689 REVERSEhighly similar to ( 635) HSP7C_PETHY Heat shock cognate 70 kDa protein - Petunia hybrida (Petunia) HSP70 dnaK DnaK dnaK hscA hscA protein|DnaK family protein, putative, expressed'
		LOC_Os05g38530	'nearly identical (1105) AT3G12580 | Symbols: HSP70 | HSP70 (heat shock protein 70); ATP binding | chr3:3991487-3993689 REVERSEnearly identical (1113) HSP7C_PETHY Heat shock cognate 70 kDa protein - Petunia hybrida (Petunia) HSP70 dnaK DnaK dnaK hscA hscA protein|DnaK family protein, putative, expressed'
		LOC_Os11g08470	'moderately similar to ( 488) AT3G12580 | Symbols: HSP70 | HSP70 (heat shock protein 70); ATP binding | chr3:3991487-3993689 REVERSEmoderately similar to ( 493) HSP7C_PETHY Heat shock cognate 70 kDa protein - Petunia hybrida (Petunia) HSP70 dnaK DnaK dnaK hscA hscA protein|DnaK family protein, putative, expressed'
HSP70.b	At5g02500	LOC_Os12g38180	'moderately similar to ( 235) AT5G02500 | Symbols: HSC70-1, HSP70-1, AT-HSC70-1, HSC70 | HSC70-1 (HEAT SHOCK COGNATE PROTEIN 70-1); ATP binding | chr5:554055-556334 REVERSEmoderately similar to ( 235) HSP7C_PETHY Heat shock cognate 70 kDa protein - Petunia hybrida (Petunia) HSP70 DnaK dnaK dnaK hscA protein|heat shock cognate 70 kDa protein 2, putative, expressed'
		LOC_Os11g47760	'nearly identical (1031) AT5G02500 | Symbols: HSC70-1, HSP70-1, AT-HSC70-1, HSC70 | HSC70-1 (HEAT SHOCK COGNATE PROTEIN 70-1); ATP binding | chr5:554055-556334 REVERSEnearly identical (1033) HSP7C_PETHY Heat shock cognate 70 kDa protein - Petunia hybrida (Petunia) HSP70 dnaK DnaK dnaK hscA hscA protein|DnaK family protein, putative, expressed'
		LOC_Os01g62290	'nearly identical (1068) AT5G02500 | Symbols: HSC70-1, HSP70-1, AT-HSC70-1, HSC70 | HSC70-1 (HEAT SHOCK COGNATE PROTEIN 70-1); ATP binding | chr5:554055-556334 REVERSEnearly identical (1083) HSP7C_PETHY Heat shock cognate 70 kDa protein - Petunia hybrida (Petunia) HSP70 dnaK DnaK dnaK hscA hscA protein|DnaK family protein, putative, expressed'
		LOC_Os01g49430	'moderately similar to ( 494) AT5G02500 | Symbols: HSC70-1, HSP70-1, AT-HSC70-1, HSC70 | HSC70-1 (HEAT SHOCK COGNATE PROTEIN 70-1); ATP binding | chr5:554055-556334 REVERSEhighly similar to ( 508) HSP7C_PETHY Heat shock cognate 70 kDa protein - Petunia hybrida (Petunia) HSP70 dnaK DnaK dnaK hscA hscA protein|DnaK family protein, putative, expressed'
		LOC_Os03g60620	'nearly identical (1082) AT5G02500 | Symbols: HSC70-1, HSP70-1, AT-HSC70-1, HSC70 | HSC70-1 (HEAT SHOCK COGNATE PROTEIN 70-1); ATP binding | chr5:554055-556334 REVERSEnearly identical (1082) HSP7C_PETHY Heat shock cognate 70 kDa protein - Petunia hybrida (Petunia) HSP70 dnaK DnaK dnaK hscA hscA protein|DnaK family protein, putative, expressed'
		LOC_Os11g08460	'highly similar to ( 700) AT5G02500 | Symbols: HSC70-1, HSP70-1, AT-HSC70-1, HSC70 | HSC70-1 (HEAT SHOCK COGNATE PROTEIN 70-1); ATP binding | chr5:554055-556334 REVERSEhighly similar to ( 709) HSP7C_PETHY Heat shock cognate 70 kDa protein - Petunia hybrida (Petunia) HSP70 dnaK DnaK dnaK hscA hscA protein|DnaK family protein, putative, expressed'
		LOC_Os03g16880	'highly similar to ( 729) AT5G02500 | Symbols: HSC70-1, HSP70-1, AT-HSC70-1, HSC70 | HSC70-1 (HEAT SHOCK COGNATE PROTEIN 70-1); ATP binding | chr5:554055-556334 REVERSEhighly similar to ( 737) HSP7C_PETHY Heat shock cognate 70 kDa protein - Petunia hybrida (Petunia) HSP70 dnaK DnaK dnaK hscA hscA PRK11678 protein|DnaK family protein, putative, expressed'
HSP70.c	At3g09440	N/A	N/A
HSP70.d	At5g02490	N/A	N/A
HSP70.e	At1g16030	N/A	N/A
HSP70.f	At1g56410	N/A	N/A
